# Supplementary material for: Type I Interferon Potentiates IgA Immunity to Respiratory Syncytial Virus Infection During Infancy
Source: Sci Rep. 2018 Jul 23;8:11034. doi: 10.1038/s41598-018-29456-w (PMC6056463; doi:10.1038/s41598-018-29456-w)
Supplement: Supplementary file 2 — Dataset 1 [file 41598_2018_29456_MOESM2_ESM.xlsx]

## Sheet: Sheet1
ColumnID	GeneSymbol	pvalue_ANOVA	MeanIFNalpha	MeanRSV	MeandepletedofBcells	FDR
TC0100000014.mm.2	Atp6v1h	0.490946	7.17837	7.36023	7.30801	0.801718
TC0100000018.mm.2	Oprk1	0.927191	3.32154	3.36625	3.3066	0.976208
TC0100000021.mm.2	Rb1cc1	0.747184	5.32889	5.54209	5.305	0.916708
TC0100000022.mm.2	Fam150a	0.451989	2.69272	2.75968	2.85737	0.786805
TC0100000023.mm.2	St18	0.253034	2.36849	2.30266	2.60334	0.655935
TC0100000027.mm.2	Pcmtd1	0.0196256	7.9053	7.68193	7.54356	0.292855
TC0100000038.mm.2	Rrs1	0.915425	6.7345	6.72181	6.75271	0.973126
TC0100000039.mm.2	Adhfe1	0.0386939	4.02598	3.21995	3.59271	0.364547
TC0100000041.mm.2	3110035E14Rik	0.605944	3.28737	3.23524	3.2139	0.855826
TC0100000044.mm.2	Sgk3	0.103838	6.5791	6.56801	6.86182	0.502359
TC0100000045.mm.2	Mcmdc2	0.282109	2.99249	2.79773	2.59256	0.678569
TC0100000048.mm.2	Cspp1	0.207325	5.09862	5.3788	5.40652	0.618617
TC0100000055.mm.2	Prex2	0.860291	5.30376	5.37557	5.38553	0.955727
TC0100000056.mm.2	A830018L16Rik	0.000151091	2.95243	3.01593	3.58569	0.0994547
TC0100000064.mm.2	Sulf1	0.0669852	7.81691	8.01697	8.24742	0.429285
TC0100000071.mm.2	Xkr9	0.249399	2.32088	2.46161	2.52189	0.652776
TC0100000082.mm.2	Kcnb2	0.0751887	2.7783	3.12149	3.11144	0.4466
TC0100000092.mm.2	Terf1	0.59626	7.06563	7.14278	7.0447	0.852524
TC0100000097.mm.2	Rdh10	0.744512	5.61726	5.65676	5.78638	0.91594
TC0100000101.mm.2	Tmem70	0.127744	5.26665	5.50182	5.32052	0.533457
TC0100000103.mm.2	Ly96	0.277655	7.23926	7.5569	7.7927	0.67573
TC0100000109.mm.2	Gdap1	0.198193	2.90192	2.805	3.1108	0.610159
TC0100000112.mm.2	Pi15	0.0381535	5.51509	5.72781	4.97492	0.361997
TC0100000113.mm.2	Crispld1	0.0587282	4.61305	4.97443	5.0534	0.415296
TC0100000115.mm.2	Tfap2d	0.517335	2.42657	2.19969	2.46649	0.816995
TC0100000116.mm.2	Tfap2b	0.0846656	7.86233	7.31582	7.38662	0.468783
TC0100000125.mm.2	Mir206	0.0111087	3.80827	3.98265	3.25962	0.249905
TC0100000127.mm.2	Il17a	0.47406	5.02899	5.09598	5.27208	0.796875
TC0100000129.mm.2	Paqr8	0.847152	4.5159	4.57974	4.56253	0.951242
TC0100000131.mm.2	Efhc1	0.485991	6.27608	6.06843	6.22939	0.800742
TC0100000133.mm.2	Tmem14a	0.773009	4.66965	4.7829	4.6249	0.926632
TC0100000135.mm.2	Gsta3	0.334113	7.19186	7.019	6.83522	0.716645
TC0100000137.mm.2	Khdc1a	0.672379	3.45574	3.47973	3.58022	0.884896
TC0100000140.mm.2	Khdc1c	0.257178	2.93982	3.01301	3.1891	0.659726
TC0100000143.mm.2	Khdc1b	0.459128	3.1525	2.82208	3.03484	0.789301
TC0100000159.mm.2	B3gat2	0.0671548	4.78672	5.17207	4.96847	0.429875
TC0100000164.mm.2	Col9a1	0.236578	5.66451	5.69429	5.45873	0.642903
TC0100000171.mm.2	Lmbrd1	0.0870928	7.46604	7.5352	7.7392	0.473499
TC0100000177.mm.2	Gm9884	0.0973005	2.83636	2.53378	2.44189	0.491915
TC0100000193.mm.2	Lgsn	0.297145	3.13759	2.8635	2.89254	0.689942
TC0100000194.mm.2	Pih1d3	0.334509	2.54309	2.36628	2.50795	0.716645
TC0100000201.mm.2	Khdrbs2	0.00935226	3.12674	3.3976	3.49607	0.234928
TC0100000214.mm.2	1700001G17Rik	0.07057	3.76138	3.66751	3.34208	0.436895
TC0100000215.mm.2	Rab23	0.865762	6.84002	6.90024	6.83011	0.957664
TC0100000216.mm.2	Dst	0.518385	5.06158	5.30669	5.36011	0.817275
TC0100000222.mm.2	Imp4	0.965752	6.94126	6.95777	6.99249	0.989402
TC0100000224.mm.2	Ptpn18	0.730089	4.87617	4.80955	5.04157	0.910912
TC0100000226.mm.2	Prss39	0.929489	3.30148	3.39707	3.36029	0.976943
TC0100000227.mm.2	Cfc1	0.58224	4.81597	5.04026	4.9759	0.845932
TC0100000228.mm.2	Amer3	0.554712	2.51316	2.27116	2.51794	0.834474
TC0100000230.mm.2	Arhgef4	0.643386	5.16878	5.00363	4.86404	0.871586
TC0100000233.mm.2	Plekhb2	0.0718192	6.33856	6.16519	6.05263	0.43963
TC0100000237.mm.2	Hs6st1	0.746247	6.61206	6.51364	6.62488	0.916299
TC0100000240.mm.2	Arid5a	0.483241	4.51307	4.44453	4.6548	0.799984
TC0100000242.mm.2	Fer1l5	0.742252	3.66213	3.76358	3.72647	0.915657
TC0100000244.mm.2	Cnnm4	0.990436	5.15555	5.16591	5.18544	0.99699
TC0100000247.mm.2	Cnnm3	0.896693	4.62159	4.68551	4.59377	0.968063
TC0100000253.mm.2	Cox5b	0.201122	9.74299	9.92797	9.72994	0.613334
TC0100000255.mm.2	Zap70	0.326043	3.61784	3.50173	3.74847	0.710461
TC0100000257.mm.2	Vwa3b	0.693177	4.57503	4.76411	4.78203	0.895746
TC0100000258.mm.2	Cnga3	0.506977	4.11233	4.23099	4.28754	0.810623
TC0100000259.mm.2	Inpp4a	0.455382	5.72609	5.82045	5.92326	0.78785
TC0100000260.mm.2	Unc50	0.32668	6.90213	6.96052	7.1306	0.711086
TC0100000267.mm.2	Lipt1	0.673973	4.87042	4.88253	4.67219	0.885891
TC0100000268.mm.2	Mrpl30	0.676046	6.98341	6.98411	6.86844	0.886749
TC0100000271.mm.2	Eif5b	0.893648	6.9642	6.9854	7.01379	0.966953
TC0100000279.mm.2	Nms	0.184506	3.21017	2.83093	2.81416	0.596539
TC0100000280.mm.2	Pdcl3	0.406373	7.53395	7.44402	7.3985	0.766414
TC0100000282.mm.2	Npas2	0.740302	4.98618	5.05275	5.12809	0.914963
TC0100000284.mm.2	Rpl31	8.19207e-05	11.4298	11.7584	12.0259	0.0975857
TC0100000286.mm.2	Cnot11	0.459436	6.89004	6.92841	6.76582	0.789463
TC0100000289.mm.2	Map4k4	0.190418	7.75579	7.83468	8.03057	0.602239
TC0100000292.mm.2	Il1r2	0.244864	5.45475	5.10208	5.30114	0.649015
TC0100000295.mm.2	Il1r1	0.364995	7.01051	7.01398	7.23895	0.738189
TC0100000297.mm.2	Il1rl2	0.4745	6.62607	6.74242	6.7315	0.79691
TC0100000298.mm.2	Il1rl1	0.268306	4.65645	4.69742	5.07942	0.666883
TC0100000299.mm.2	Il18r1	0.723439	4.353	4.08939	4.29573	0.907745
TC0100000300.mm.2	Il18rap	0.232009	4.16135	4.04345	4.39451	0.63865
TC0100000301.mm.2	Slc9a4	0.259833	3.99468	3.99238	3.73292	0.661172
TC0100000302.mm.2	Slc9a2	0.195911	3.73827	3.85548	3.40971	0.606835
TC0100000304.mm.2	Tmem182	0.0597963	7.49559	7.38148	5.26563	0.41625
TC0100000312.mm.2	Pou3f3	0.15372	3.54978	3.60434	4.00772	0.564309
TC0100000315.mm.2	Mrps9	0.0231985	7.26583	7.56538	7.55346	0.313159
TC0100000317.mm.2	Gpr45	0.797004	4.87519	4.73634	4.82721	0.934578
TC0100000320.mm.2	AI597479	0.94705	6.79523	6.74632	6.79606	0.983731
TC0100000321.mm.2	Rpl29	0.172469	11.3526	11.4937	11.5752	0.583558
TC0100000323.mm.2	Nck2	0.915221	6.12148	6.12346	6.07973	0.97297
TC0100000329.mm.2	1500015O10Rik	0.0793691	7.3116	7.68356	8.08853	0.456797
TC0100000332.mm.2	Tpp2	0.359039	6.98743	6.90536	6.77897	0.734069
TC0100000333.mm.2	Bivm	0.736472	5.79677	5.96578	5.79035	0.913535
TC0100000334.mm.2	Ercc5	0.970353	7.13264	7.09785	7.12198	0.991252
TC0100000338.mm.2	Gulp1	0.000710841	7.06651	7.65999	8.1389	0.115222
TC0100000343.mm.2	Col3a1	0.740477	11.728	11.7388	11.6771	0.915086
TC0100000351.mm.2	Wdr75	0.38673	6.37731	6.49442	6.55416	0.754037
TC0100000353.mm.2	Dnah7b	0.987778	3.91095	3.93764	3.94252	0.996438
TC0100000356.mm.2	Dnah7c	0.700294	4.52524	4.38209	4.7178	0.898759
TC0100000364.mm.2	Tmeff2	0.750205	5.34353	5.38229	5.4718	0.917786
TC0100000372.mm.2	Sdpr	0.267681	6.77287	6.75441	6.54671	0.666883
TC0100000374.mm.2	Stat4	0.993901	2.34857	2.34889	2.33757	0.99772
TC0100000375.mm.2	Stat1	0.412671	7.15907	6.84999	6.84539	0.769001
TC0100000380.mm.2	Tmem194b	0.363429	5.47801	5.66245	5.38002	0.737659
TC0100000381.mm.2	Hibch	0.648853	4.53203	4.78512	4.73306	0.874086
TC0100000383.mm.2	Mstn	0.0831008	5.22379	5.39368	3.72842	0.46388
TC0100000386.mm.2	Ormdl1	0.013665	5.34657	5.61916	5.945	0.262788
TC0100000387.mm.2	Osgepl1	0.592254	5.66383	5.94396	5.7751	0.850808
TC0100000390.mm.2	Ccdc150	0.461116	2.81574	2.60604	2.74317	0.790515
TC0100000393.mm.2	Coq10b	0.837338	5.54704	5.46273	5.5796	0.948756
TC0100000395.mm.2	Hspe1	0.00269722	7.76117	8.04564	8.20764	0.160461
TC0100000397.mm.2	Mob4	0.00907927	8.53023	8.77515	8.96826	0.232011
TC0100000399.mm.2	Mars2	0.192197	4.3054	4.48376	3.98021	0.603496
TC0100000404.mm.2	Plcl1	0.654298	4.35704	4.52231	4.61425	0.876312
TC0100000420.mm.2	1700066M21Rik	0.115438	4.60124	4.52197	4.9998	0.518805
TC0100000422.mm.2	9430016H08Rik	0.0775751	6.71355	7.18889	7.20506	0.452262
TC0100000424.mm.2	Spats2l	0.0563098	7.92848	8.06966	8.215	0.410645
TC0100000426.mm.2	Sgol2a	0.356175	4.35331	4.63174	4.47538	0.732636
TC0100000427.mm.2	Aox1	0.544013	5.06938	5.32954	5.05318	0.830825
TC0100000428.mm.2	Aox3	0.252905	4.07701	4.0805	3.78696	0.655935
TC0100000430.mm.2	Aox4	0.141716	10.203	9.45636	9.41234	0.548057
TC0100000431.mm.2	Aox2	0.932711	3.06823	3.0026	3.01764	0.978124
TC0100000433.mm.2	Bzw1	0.115999	8.56351	8.78307	8.82097	0.519921
TC0100000434.mm.2	Nif3l1	0.55004	6.77199	6.81288	6.88832	0.832809
TC0100000436.mm.2	Ndufb3	0.538012	6.57244	6.45999	6.51537	0.827751
TC0100000439.mm.2	Cflar	0.758002	7.30076	7.39101	7.33006	0.920748
TC0100000440.mm.2	Casp8	0.579441	8.27228	8.4175	8.54052	0.845186
TC0100000442.mm.2	Stradb	0.0497535	7.33128	7.37999	6.88125	0.397394
TC0100000447.mm.2	Cdk15	0.742923	2.66538	2.70429	2.84192	0.915658
TC0100000450.mm.2	Fzd7	0.913002	7.50083	7.46366	7.55308	0.971868
TC0100000452.mm.2	Gm973	0.217401	4.57364	4.83229	5.26492	0.625662
TC0100000456.mm.2	Nop58	0.872827	7.22785	7.20915	7.26091	0.959898
TC0100000462.mm.2	Bmpr2	0.867408	9.12304	9.12704	9.22649	0.957825
TC0100000464.mm.2	Fam117b	0.29916	8.09784	7.94008	7.94973	0.691274
TC0100000465.mm.2	Carf	0.626089	5.25986	5.24444	5.44217	0.863751
TC0100000467.mm.2	Nbeal1	0.389677	5.93263	6.16388	5.91318	0.755677
TC0100000469.mm.2	Cyp20a1	0.226295	6.99782	7.20887	7.20992	0.632586
TC0100000471.mm.2	Abi2	0.0566888	7.04923	7.11828	7.33111	0.411248
TC0100000476.mm.2	Cd28	0.833294	3.75997	3.67322	3.74562	0.94817
TC0100000485.mm.2	Ctla4	0.042027	2.22096	2.39991	2.69166	0.374307
TC0100000490.mm.2	Icos	0.206942	4.97115	5.05745	5.30764	0.618486
TC0100000497.mm.2	Pard3b	0.125609	5.305	5.46826	5.73958	0.530307
TC0100000509.mm.2	Nrp2	0.0450117	7.65707	7.72414	8.11164	0.383182
TC0100000519.mm.2	Eef1b2	0.00862744	11.465	11.612	11.7041	0.230339
TC0100000523.mm.2	Zdbf2	0.530557	4.30784	4.61911	4.03123	0.823437
TC0100000524.mm.2	Adam23	0.887133	4.81922	4.68351	4.74055	0.964773
TC0100000526.mm.2	Fastkd2	0.080364	4.8691	5.30747	5.04391	0.458636
TC0100000528.mm.2	Gm13749	0.544582	3.80103	3.63141	3.90076	0.830978
TC0100000535.mm.2	Creb1	0.83783	6.59632	6.614	6.5236	0.948851
TC0100000541.mm.2	Ccnyl1	0.746755	6.34828	6.46541	6.36944	0.916548
TC0100000545.mm.2	Pikfyve	0.401268	6.4046	6.2694	6.54342	0.763225
TC0100000546.mm.2	Pth2r	0.908247	2.78925	2.75922	2.82114	0.970931
TC0100000548.mm.2	Crygf	0.576286	4.28374	4.1403	4.25978	0.84386
TC0100000551.mm.2	Map2	0.228293	7.32786	7.00627	7.02054	0.633764
TC0100000558.mm.2	Unc80	0.489072	2.99705	2.8296	2.90073	0.801264
TC0100000561.mm.2	Rpe	0.663186	6.60134	6.71189	6.69843	0.879792
TC0100000572.mm.2	Cps1	0.662283	2.947	2.88505	2.82734	0.879637
TC0100000585.mm.2	Spag16	0.213103	2.46343	2.68068	3.09163	0.622706
TC0100000588.mm.2	Vwc2l	0.620788	2.62676	2.60732	2.47714	0.861684
TC0100000590.mm.2	Atic	0.126805	7.41786	7.26941	7.29885	0.532293
TC0100000591.mm.2	Apol7d	0.253805	3.91121	3.59156	3.68176	0.656073
TC0100000601.mm.2	Tmem169	0.0318939	3.40658	3.39964	3.9387	0.341154
TC0100000602.mm.2	Xrcc5	0.583964	7.13399	7.24709	7.14246	0.846948
TC0100000608.mm.2	Smarcal1	0.018619	5.80966	6.16663	5.78255	0.288573
TC0100000609.mm.2	Rpl37a	0.0230131	10.0817	10.2013	10.3769	0.311793
TC0100000610.mm.2	Igfbp2	0.000226899	10.0274	9.91189	10.2772	0.0994547
TC0100000621.mm.2	Rufy4	0.431125	4.94889	4.76478	4.78522	0.777075
TC0100000622.mm.2	Cxcr2	0.557628	4.3277	4.58648	4.48025	0.836047
TC0100000625.mm.2	Arpc2	0.234658	10.4072	10.2285	10.2811	0.641536
TC0100000626.mm.2	Gpbar1	0.184672	4.51879	4.68923	4.73423	0.596539
TC0100000627.mm.2	Pnkd	0.240227	5.65735	5.8789	5.82635	0.646067
TC0100000631.mm.2	Catip	0.824821	4.95603	4.86174	4.87689	0.945145
TC0100000632.mm.2	Slc11a1	0.125609	5.39293	5.66469	5.89381	0.530307
TC0100000633.mm.2	Ctdsp1	0.0474814	9.48899	9.38612	9.63331	0.390824
TC0100000635.mm.2	Vil1	0.999712	5.62928	5.62537	5.6292	0.999847
TC0100000636.mm.2	Rqcd1	0.690589	7.19314	7.19631	7.11597	0.894704
TC0100000637.mm.2	Plcd4	0.0523093	2.98426	2.99147	2.41831	0.402557
TC0100000638.mm.2	Bcs1l	0.164331	6.36145	6.37602	6.08044	0.576273
TC0100000639.mm.2	Stk36	0.324775	4.55054	4.6964	4.81795	0.70988
TC0100000640.mm.2	Ttll4	0.03162	5.443	5.92511	5.69677	0.340578
TC0100000642.mm.2	Cyp27a1	0.0191275	5.04021	4.6985	4.42172	0.29132
TC0100000644.mm.2	Wnt6	0.87168	3.97125	3.88491	3.97386	0.959669
TC0100000645.mm.2	Wnt10a	0.539576	6.12227	5.96499	6.2362	0.828581
TC0100000648.mm.2	Cdk5r2	0.292674	5.02785	4.70489	4.7899	0.687138
TC0100000652.mm.2	Fam134a	0.556597	7.44643	7.35217	7.36898	0.835461
TC0100000653.mm.2	Zfand2b	0.406275	6.23914	6.1738	6.02404	0.766414
TC0100000654.mm.2	Ankzf1	0.113706	6.09167	6.37785	6.09439	0.516456
TC0100000655.mm.2	Stk16	0.818835	6.38462	6.51489	6.49714	0.943126
TC0100000656.mm.2	Dnajb2	0.331165	5.99567	5.79379	5.88514	0.714243
TC0100000657.mm.2	Des	0.0197752	7.39828	7.53098	4.20841	0.293051
TC0100000658.mm.2	Speg	0.430122	4.83559	5.09432	5.07528	0.776241
TC0100000659.mm.2	Gmppa	0.683396	7.15318	7.01795	6.93708	0.891313
TC0100000660.mm.2	Asic4	0.767583	4.58761	4.68285	4.72383	0.925032
TC0100000661.mm.2	Tmem198	0.525244	3.78804	3.69688	3.5753	0.820742
TC0100000662.mm.2	Inha	0.875092	5.35149	5.43267	5.27408	0.960745
TC0100000663.mm.2	Stk11ip	0.122276	5.23761	5.16428	5.42625	0.528055
TC0100000665.mm.2	Slc4a3	0.137719	4.20792	4.30893	4.62491	0.543292
TC0100000678.mm.2	Sgpp2	0.893896	4.69043	4.59971	4.52752	0.966953
TC0100000681.mm.2	Mogat1	0.234619	3.87662	3.73762	3.80105	0.641536
TC0100000682.mm.2	Utp14b	0.257844	6.86374	7.0564	7.18606	0.659869
TC0100000684.mm.2	Kcne4	0.0197068	4.00016	3.96674	4.67809	0.292855
TC0100000688.mm.2	Mrpl44	0.105486	5.95461	5.74617	6.01009	0.505042
TC0100000697.mm.2	Nyap2	0.915171	2.95409	2.96447	3.01242	0.972963
TC0100000702.mm.2	Gm9747	0.273923	3.20091	3.36633	3.01843	0.672536
TC0100000703.mm.2	Rhbdd1	0.917469	6.62032	6.58891	6.57843	0.973682
TC0100000706.mm.2	Col4a3	0.611344	3.46433	3.22227	3.17734	0.857649
TC0100000708.mm.2	Mff	0.00122776	7.6117	8.00242	8.03417	0.130448
TC0100000711.mm.2	Agfg1	0.291288	8.25747	8.19227	8.1578	0.685764
TC0100000717.mm.2	Krtap28-13	0.549637	2.08057	2.28492	2.18906	0.832809
TC0100000718.mm.2	Ccl20	0.483247	4.96639	5.28255	5.02941	0.799984
TC0100000719.mm.2	Daw1	0.47815	2.70657	2.76196	2.98711	0.798848
TC0100000725.mm.2	Fbxo36	0.124102	6.64831	6.65729	7.44598	0.528934
TC0100000736.mm.2	Gm10553	0.201438	3.59424	3.36991	3.28435	0.613598
TC0100000743.mm.2	Gm7609	0.0695081	5.31377	5.07353	4.59851	0.434421
TC0100000758.mm.2	Csprs	0.203251	6.56136	6.39833	6.16408	0.615024
TC0100000761.mm.2	G530012D18Rik	0.44961	2.97544	2.94587	3.1933	0.785355
TC0100000765.mm.2	Sp140	0.252034	4.50866	4.34006	4.1095	0.65543
TC0100000766.mm.2	Sp100	0.562744	6.74312	6.63884	6.44686	0.838933
TC0100000771.mm.2	Cab39	0.167926	7.8115	7.6556	7.60566	0.579118
TC0100000774.mm.2	Itm2c	0.176614	8.58454	8.62728	8.80032	0.587908
TC0100000775.mm.2	4933407L21Rik	0.126402	3.98371	3.78858	3.61872	0.531318
TC0100000777.mm.2	Spata3	0.801585	3.62824	3.74392	3.62817	0.936251
TC0100000778.mm.2	2810459M11Rik	0.0962552	4.23615	4.07888	3.87642	0.490577
TC0100000783.mm.2	B3gnt7	0.591507	5.40994	5.33313	5.44244	0.850612
TC0100000787.mm.2	1700019O17Rik	0.145605	2.91085	2.86172	2.66378	0.552098
TC0100000790.mm.2	Ptma	0.70444	11.7012	11.6904	11.7472	0.901156
TC0100000792.mm.2	Cops7b	0.408575	6.23327	6.34368	6.36946	0.766772
TC0100000794.mm.2	Dis3l2	0.268742	6.27476	6.16458	6.35141	0.667353
TC0100000806.mm.2	Akp3	0.464338	2.63712	2.56804	2.76035	0.792914
TC0100000808.mm.2	Prss56	0.726336	4.26084	4.07998	4.23004	0.909432
TC0100000809.mm.2	Chrnd	0.185314	3.41956	3.58601	2.78428	0.59755
TC0100000810.mm.2	Chrng	0.342135	3.42095	3.4987	3.17214	0.721244
TC0100000811.mm.2	Eif4e2	0.310256	8.48232	8.54246	8.63529	0.699872
TC0100000813.mm.2	Efhd1	0.298907	4.05513	4.24012	4.3824	0.690905
TC0100000814.mm.2	Gigyf2	0.482096	6.94899	6.92523	6.85366	0.799876
TC0100000816.mm.2	3110079O15Rik	0.192554	3.63719	3.61033	3.40844	0.603849
TC0100000817.mm.2	Neu2	0.0719612	5.19584	5.23087	4.74419	0.439883
TC0100000822.mm.2	Inpp5d	0.605969	6.2019	6.10336	6.21202	0.855826
TC0100000824.mm.2	Atg16l1	0.79512	5.38477	5.46558	5.39588	0.933906
TC0100000828.mm.2	Sag	0.268925	5.4765	5.2829	5.52432	0.667353
TC0100000829.mm.2	Dgkd	0.306871	4.70497	4.73906	4.44723	0.697554
TC0100000836.mm.2	Ugt1a2	0.792784	8.51543	8.42434	8.3852	0.932989
TC0100000845.mm.2	Mroh2a	0.415516	3.61712	3.57476	3.38349	0.769467
TC0100000846.mm.2	Trpm8	0.486334	2.94609	3.09524	2.89154	0.800742
TC0100000847.mm.2	Spp2	0.175204	2.75706	2.86295	2.63015	0.587169
TC0100000854.mm.2	Sh3bp4	0.802847	6.005	5.94981	6.07655	0.93681
TC0100000858.mm.2	Agap1	0.28428	6.77774	6.66807	6.87525	0.680234
TC0100000870.mm.2	Ackr3	0.534121	6.95107	7.10047	6.86354	0.825324
TC0100000878.mm.2	Cops8	0.88823	7.27288	7.30181	7.23655	0.965135
TC0100000882.mm.2	Mlph	0.365238	5.95221	5.66674	5.2405	0.738322
TC0100000883.mm.2	Prlh	0.0812762	5.64474	5.73143	5.95355	0.459973
TC0100000884.mm.2	Lrrfip1	0.036608	7.16855	7.00928	7.03849	0.357012
TC0100000885.mm.2	Rbm44	0.482275	2.39426	2.44309	2.53971	0.799925
TC0100000886.mm.2	Ramp1	0.539287	7.43147	7.67899	7.75978	0.828461
TC0100000890.mm.2	Ube2f	0.151682	7.09792	7.26688	6.99699	0.561427
TC0100000892.mm.2	Scly	0.697379	5.70115	5.83576	5.74191	0.897483
TC0100000893.mm.2	Espnl	0.375707	5.50274	5.34698	5.20932	0.74732
TC0100000894.mm.2	Klhl30	0.0099935	3.63784	3.6009	2.99071	0.240934
TC0100000895.mm.2	Fam132b	0.393803	4.3688	4.13533	4.38392	0.759158
TC0100000897.mm.2	Traf3ip1	0.88815	5.97122	6.00482	6.06074	0.965135
TC0100000898.mm.2	Asb1	0.988601	5.55804	5.57939	5.57891	0.996758
TC0100000899.mm.2	Twist2	0.283911	5.67943	5.68261	5.79872	0.680023
TC0100000908.mm.2	Olfr1413	0.724752	3.28693	3.43608	3.35062	0.908682
TC0100000909.mm.2	Olfr1412	0.254654	5.11428	5.11309	5.37549	0.656282
TC0100000910.mm.2	Olfr1411	0.651809	3.48436	3.39786	3.6723	0.87536
TC0100000911.mm.2	Olfr1410	0.0214135	4.31988	4.2043	4.56456	0.304033
TC0100000912.mm.2	Olfr12	0.459426	4.27617	4.10354	4.38653	0.789463
TC0100000916.mm.2	Gpc1	0.945178	7.64494	7.60162	7.59106	0.98314
TC0100000919.mm.2	Dusp28	0.249557	3.68708	3.67315	3.27185	0.652791
TC0100000921.mm.2	Rnpepl1	0.0112345	8.41527	8.13818	8.07841	0.250783
TC0100000922.mm.2	Capn10	0.971928	4.79497	4.81062	4.81087	0.991451
TC0100000923.mm.2	Gpr35	0.884218	4.56758	4.67707	4.65913	0.963446
TC0100000924.mm.2	Aqp12	0.874542	4.00859	4.04204	4.11147	0.960534
TC0100000925.mm.2	Agxt	0.0697213	4.728	4.63861	4.33084	0.435263
TC0100000926.mm.2	Crocc2	0.658851	4.22802	4.06099	4.14253	0.878056
TC0100000927.mm.2	Sned1	0.47458	5.96142	6.13225	6.06695	0.796941
TC0100000929.mm.2	Ppp1r7	0.973435	8.23875	8.21851	8.21665	0.991851
TC0100000933.mm.2	Ano7	0.227183	3.75762	3.34233	3.29999	0.633038
TC0100000936.mm.2	Sept2	0.12447	7.80457	8.02904	8.08247	0.528934
TC0100000937.mm.2	Farp2	0.916761	6.39374	6.31427	6.35432	0.973271
TC0100000942.mm.2	Bok	0.289465	6.41574	6.24576	6.27957	0.684188
TC0100000944.mm.2	Atg4b	0.791707	6.9954	6.93789	6.958	0.932512
TC0100000946.mm.2	Ing5	0.901161	4.64387	4.74558	4.64677	0.969554
TC0100000947.mm.2	D2hgdh	0.00213987	4.87563	5.05024	4.48131	0.15087
TC0100000948.mm.2	Gal3st2	0.337014	5.00796	4.89058	5.21301	0.71752
TC0100000949.mm.2	Gm9994	0.116539	3.34046	3.27661	3.55242	0.521101
TC0100000951.mm.2	Gm6086	0.167671	4.60527	4.75031	4.91642	0.578729
TC0100000954.mm.2	Neu4	0.0622009	4.74694	5.02085	5.28574	0.420555
TC0100000957.mm.2	Fam174a	0.024252	7.94404	8.10355	8.24428	0.318846
TC0100000971.mm.2	Gin1	0.269144	6.01651	6.25798	5.93049	0.667405
TC0100000977.mm.2	Slco6d1	0.960052	2.23307	2.25641	2.21576	0.987414
TC0100000985.mm.2	Cntnap5b	0.756972	2.60791	2.67524	2.7131	0.920286
TC0100000999.mm.2	Cdh20	0.44408	3.20157	3.04917	3.19384	0.782956
TC0100001008.mm.2	2310035C23Rik	0.286001	6.08153	5.81955	6.18816	0.681411
TC0100001011.mm.2	Tnfrsf11a	0.148311	5.68519	5.66831	5.94757	0.556207
TC0100001016.mm.2	Zcchc2	0.383235	5.86723	5.70241	5.63745	0.752109
TC0100001018.mm.2	Phlpp1	0.658106	7.52902	7.35283	7.48492	0.877764
TC0100001024.mm.2	Serpinb5	0.523637	9.64877	9.63864	9.40999	0.82002
TC0100001025.mm.2	Serpinb12	0.59311	10.1258	9.90339	9.75164	0.85095
TC0100001026.mm.2	Serpinb13	0.0153611	3.90196	3.9743	3.33348	0.272826
TC0100001028.mm.2	Serpinb11	0.262465	8.07206	7.97954	8.29334	0.662031
TC0100001029.mm.2	Serpinb7	0.730788	4.03221	3.88947	4.18814	0.911023
TC0100001031.mm.2	Serpinb8	0.645146	6.38754	6.13147	6.10787	0.872161
TC0100001037.mm.2	Cdh7	0.547118	3.77742	3.74698	3.64813	0.832258
TC0100001048.mm.2	Cntnap5a	0.817609	2.76443	2.68847	2.68574	0.942674
TC0100001054.mm.2	Gm19965	0.386818	2.24586	2.4656	2.3051	0.75408
TC0100001058.mm.2	Nifk	0.124885	7.53718	7.43844	7.27681	0.529632
TC0100001060.mm.2	Clasp1	0.702695	6.93815	7.00027	7.11203	0.900043
TC0100001063.mm.2	Tfcp2l1	0.834227	6.56586	6.59924	6.49378	0.94817
TC0100001076.mm.2	Tmem185b	0.985849	5.04287	5.06786	5.04134	0.995946
TC0100001083.mm.2	Sctr	0.972539	2.73386	2.78066	2.77379	0.991586
TC0100001085.mm.2	3110009E18Rik	0.117105	3.66974	3.80348	3.394	0.521756
TC0100001086.mm.2	C1ql2	0.929435	3.73836	3.81501	3.76816	0.976943
TC0100001088.mm.2	En1	0.0649774	3.90164	3.80582	4.1723	0.427833
TC0100001096.mm.2	Ccdc93	0.899514	5.46273	5.37821	5.41363	0.969017
TC0100001111.mm.2	Slc35f5	0.58496	8.01085	8.14427	8.13769	0.847444
TC0100001112.mm.2	Gpr39	0.472475	3.15057	3.38048	3.17706	0.796085
TC0100001114.mm.2	Mgat5	0.0328053	8.09623	7.85365	7.42425	0.344107
TC0100001123.mm.2	Acmsd	0.321932	3.27363	3.42696	3.21155	0.707804
TC0100001124.mm.2	Ccnt2	0.467703	7.10512	7.23655	7.19732	0.794482
TC0100001125.mm.2	Rab3gap1	0.41192	6.31586	6.39158	6.55669	0.76877
TC0100001129.mm.2	R3hdm1	0.40015	8.11454	8.30629	8.26494	0.763117
TC0100001138.mm.2	Ubxn4	0.318248	5.97978	6.14963	6.04292	0.705815
TC0100001145.mm.2	Thsd7b	0.280509	4.49518	4.62718	4.78307	0.678275
TC0100001158.mm.2	Yod1	0.242459	5.7566	5.34364	5.33896	0.647354
TC0100001161.mm.2	AA986860	0.726715	5.78834	5.69913	5.59224	0.909459
TC0100001164.mm.2	Fcamr	0.778356	5.35406	5.57995	5.40611	0.928707
TC0100001165.mm.2	Pigr	0.165469	8.73392	8.35966	7.44742	0.576858
TC0100001166.mm.2	Fcmr	0.403932	5.56631	5.25128	5.22692	0.764812
TC0100001167.mm.2	Il10	0.0665705	3.02527	2.70572	3.20368	0.428895
TC0100001168.mm.2	Eif2d	0.419764	6.94384	6.80917	6.75641	0.771486
TC0100001170.mm.2	Fam72a	0.694604	2.5369	2.66471	2.49852	0.89661
TC0100001171.mm.2	Avpr1b	0.199451	3.79981	3.6137	3.78371	0.611499
TC0100001172.mm.2	Ctse	0.729368	5.58121	5.7334	5.4331	0.91043
TC0100001173.mm.2	Rab7b	0.343279	6.01817	5.84955	5.83713	0.722494
TC0100001174.mm.2	Slc26a9	0.243519	6.34205	6.26762	5.98235	0.648687
TC0100001175.mm.2	Pm20d1	0.431114	3.9004	3.72369	3.88743	0.777075
TC0100001176.mm.2	Slc41a1	0.125346	7.89433	7.68487	7.35684	0.530307
TC0100001177.mm.2	Rab29	0.713954	5.26529	5.3958	5.36907	0.904915
TC0100001178.mm.2	Nucks1	0.802481	8.44787	8.37754	8.42387	0.936663
TC0100001180.mm.2	Slc45a3	0.440453	4.63483	4.39758	4.48895	0.781657
TC0100001181.mm.2	Elk4	0.117368	7.80793	7.71522	7.87207	0.522404
TC0100001186.mm.2	Lemd1	0.711402	3.98137	3.89789	4.01948	0.903483
TC0100001189.mm.2	Klhdc8a	0.451918	4.69887	4.43646	4.47392	0.786805
TC0100001190.mm.2	Nuak2	0.332125	5.77786	5.33857	5.39555	0.715167
TC0100001193.mm.2	Dstyk	0.915622	5.37121	5.38523	5.32028	0.97321
TC0100001195.mm.2	Rbbp5	0.0225401	6.39607	6.33505	6.10074	0.308829
TC0100001196.mm.2	Tmem81	0.322271	3.47759	3.78454	3.62521	0.708313
TC0100001200.mm.2	Lrrn2	0.664781	5.80517	5.68863	5.74244	0.880503
TC0100001201.mm.2	Pik3c2b	0.378318	5.96029	6.00484	5.80688	0.749258
TC0100001202.mm.2	Ppp1r15b	0.260354	6.91604	6.76411	6.74052	0.661172
TC0100001204.mm.2	Plekha6	0.417334	6.08499	5.97634	5.91334	0.770485
TC0100001205.mm.2	Golt1a	0.670869	5.26258	5.3226	5.08452	0.883963
TC0100001206.mm.2	Ren1	0.561803	3.72845	3.69117	3.89704	0.838231
TC0100001207.mm.2	Etnk2	0.728609	7.1283	6.7994	7.08548	0.910085
TC0100001218.mm.2	Fmod	0.980327	9.47309	9.50648	9.49873	0.993614
TC0100001220.mm.2	Chit1	0.0437082	6.3041	6.16682	5.41323	0.380761
TC0100001222.mm.2	Chil1	0.210895	7.97755	9.07202	8.90324	0.621456
TC0100001223.mm.2	Mybph	0.0536586	6.08892	5.19769	4.42172	0.404187
TC0100001225.mm.2	Myog	0.151369	5.34004	5.39604	4.96392	0.560796
TC0100001226.mm.2	4933406M09Rik	0.785007	3.17481	3.13665	3.09077	0.930659
TC0100001227.mm.2	Cyb5r1	0.282954	5.86329	5.94817	5.74102	0.679202
TC0100001228.mm.2	Adipor1	0.729203	9.19185	9.14972	9.10544	0.91043
TC0100001230.mm.2	Klhl12	0.910557	5.40846	5.3056	5.33707	0.970967
TC0100001231.mm.2	Rabif	0.3284	6.25602	6.14618	6.16362	0.712223
TC0100001234.mm.2	Kdm5b	0.258689	7.20749	7.04318	7.18298	0.660117
TC0100001237.mm.2	Syt2	0.498947	3.3782	3.51649	3.41026	0.806278
TC0100001240.mm.2	Ube2t	0.104489	4.18756	4.47965	4.75094	0.503254
TC0100001244.mm.2	Ptpn7	0.991621	4.53278	4.55882	4.54026	0.997126
TC0100001245.mm.2	Arl8a	0.645435	8.337	8.33163	8.4508	0.872302
TC0100001249.mm.2	Lmod1	0.628653	5.46332	5.26432	5.33412	0.864196
TC0100001252.mm.2	Csrp1	0.641418	9.42799	9.35406	9.40481	0.871094
TC0100001254.mm.2	Phlda3	0.847874	6.04044	6.05996	5.94435	0.951576
TC0100001256.mm.2	Lad1	0.0891802	7.99835	7.6277	7.51937	0.477043
TC0100001257.mm.2	Tnnt2	0.762078	4.68779	4.82737	4.51041	0.922319
TC0100001258.mm.2	Tmem9	0.0535663	6.14277	6.32563	6.66922	0.403766
TC0100001259.mm.2	Ascl5	0.176296	4.05102	3.70472	3.76788	0.587766
TC0100001260.mm.2	Cacna1s	0.111594	6.09047	5.68555	4.675	0.513522
TC0100001262.mm.2	Kif21b	0.856355	6.38663	6.32174	6.41348	0.954759
TC0100001268.mm.2	Ddx59	0.145734	6.19018	6.19572	6.35925	0.552247
TC0100001271.mm.2	Kif14	0.154269	4.45692	4.77556	4.49771	0.564722
TC0100001274.mm.2	Zfp281	0.0874467	6.22094	5.9964	6.00333	0.47443
TC0100001292.mm.2	Atp6v1g3	0.974875	3.31606	3.285	3.32118	0.992048
TC0100001294.mm.2	Dennd1b	0.298495	6.1102	5.74937	5.86605	0.690599
TC0100001302.mm.2	Zbtb41	0.724273	7.27292	7.31088	7.23018	0.908348
TC0100001303.mm.2	Aspm	0.37367	5.05057	5.032	4.86454	0.745325
TC0100001304.mm.2	F13b	0.477436	3.05028	3.29727	2.97666	0.798383
TC0100001308.mm.2	Kcnt2	0.953608	4.31856	4.38669	4.30681	0.985747
TC0100001313.mm.2	B3galt2	0.614977	6.35005	6.62463	6.74945	0.859181
TC0100001316.mm.2	Glrx2	0.00533077	8.58596	8.73332	8.86981	0.196865
TC0100001317.mm.2	Uchl5	0.483448	7.11641	7.18031	7.00453	0.800101
TC0100001330.mm.2	Brinp3	0.0455665	3.38661	3.02695	2.80839	0.383882
TC0100001338.mm.2	Ptgs2	0.0710741	3.99166	3.93321	4.87651	0.437816
TC0100001339.mm.2	Pdc	0.423042	2.83374	3.02162	2.7295	0.7731
TC0100001341.mm.2	Tpr	0.931078	7.90736	7.92417	7.96268	0.977566
TC0100001349.mm.2	3110040M04Rik	0.0511433	5.06373	5.16925	4.83283	0.400313
TC0100001351.mm.2	Ivns1abp	0.789401	7.29731	7.3748	7.27874	0.931818
TC0100001353.mm.2	Trmt1l	0.568105	7.29441	7.24512	7.13623	0.841696
TC0100001356.mm.2	Fam129a	0.00315805	7.69752	7.80958	7.44918	0.164233
TC0100001358.mm.2	Edem3	0.135276	7.77779	7.4904	7.45797	0.54184
TC0100001365.mm.2	Colgalt2	0.267857	4.00038	3.83632	4.09953	0.666883
TC0100001367.mm.2	Apobec4	0.371265	2.60215	2.60478	2.90785	0.743349
TC0100001369.mm.2	Arpc5	0.00515327	8.42266	8.64354	8.69627	0.193627
TC0100001370.mm.2	Ncf2	0.210008	5.44249	5.43383	5.77119	0.620639
TC0100001373.mm.2	Nmnat2	0.293216	5.58881	5.75715	6.02235	0.687366
TC0100001377.mm.2	Shcbp1l	0.986264	3.37553	3.4002	3.37129	0.995946
TC0100001379.mm.2	Rgs8	0.464732	5.15567	4.95478	5.0579	0.793245
TC0100001381.mm.2	Rgs16	0.488122	5.13542	4.97902	5.22904	0.801188
TC0100001382.mm.2	Rnasel	0.0520353	5.80831	5.98568	6.26128	0.402058
TC0100001385.mm.2	Teddm1b	0.879005	2.51493	2.56719	2.60913	0.961585
TC0100001386.mm.2	Teddm1a	0.707795	3.39401	3.42184	3.54275	0.90267
TC0100001387.mm.2	Glul	0.000566558	8.77106	8.56023	8.29812	0.107786
TC0100001392.mm.2	Zfp648	0.393362	4.41046	4.32656	4.17387	0.759158
TC0100001397.mm.2	Stx6	0.652757	7.86131	7.795	7.90486	0.875634
TC0100001402.mm.2	Acbd6	0.253347	7.59849	7.55835	7.74712	0.656073
TC0100001409.mm.2	Tor1aip2	0.0880254	8.08715	7.87832	7.92433	0.474505
TC0100001412.mm.2	Nphs2	0.686217	3.47568	3.3734	3.37218	0.892767
TC0100001414.mm.2	Gm2000	0.00270403	10.2216	10.4873	10.6991	0.160461
TC0100001419.mm.2	Abl2	0.658416	5.21333	5.12272	5.38346	0.877863
TC0100001425.mm.2	Angptl1	0.361878	8.28574	8.49255	8.30667	0.736119
TC0100001431.mm.2	2810025M15Rik	0.962579	6.32123	6.27347	6.33194	0.988258
TC0100001433.mm.2	BC026585	0.510242	3.56657	3.47503	3.46271	0.812262
TC0100001434.mm.2	Sec16b	0.853995	3.7853	3.86819	3.74031	0.953793
TC0100001438.mm.2	Astn1	0.356532	2.86439	2.99653	3.10883	0.732858
TC0100001442.mm.2	Rfwd2	0.0499953	7.68932	7.67357	7.47524	0.397642
TC0100001447.mm.2	Tnr	0.728341	3.05129	3.18116	3.18109	0.909945
TC0100001451.mm.2	4930523C07Rik	0.321021	5.58874	5.4771	5.20601	0.707302
TC0100001452.mm.2	Mrps14	0.36758	8.12149	8.25517	8.15059	0.739891
TC0100001459.mm.2	Rc3h1	0.122139	7.99596	7.7875	7.66342	0.527874
TC0100001462.mm.2	Serpinc1	0.454378	2.83753	2.94001	3.15252	0.78785
TC0100001465.mm.2	Cenpl	0.338717	2.97995	3.27612	3.20463	0.719353
TC0100001466.mm.2	Ankrd45	0.257704	3.1315	3.21531	3.40622	0.659869
TC0100001468.mm.2	Tnfsf4	0.906763	2.8535	2.91529	2.82455	0.970672
TC0100001469.mm.2	Tnfsf18	0.15533	2.55607	2.40992	2.66518	0.566545
TC0100001473.mm.2	Pigc	0.0333482	4.46932	4.8218	4.93474	0.345637
TC0100001475.mm.2	Dnm3os	0.000989951	6.29799	6.65072	7.56786	0.128555
TC0100001477.mm.2	Gm10176	0.788634	2.75306	2.80232	2.73843	0.931772
TC0100001479.mm.2	Vamp4	0.402559	6.68977	6.87219	6.86615	0.763975
TC0100001481.mm.2	Myoc	0.00598503	7.21396	6.60438	6.00813	0.20606
TC0100001491.mm.2	Kifap3	0.000709345	6.78769	6.96762	7.24303	0.115222
TC0100001493.mm.2	Scyl3	0.775055	5.54439	5.59719	5.43996	0.927484
TC0100001494.mm.2	Mettl18	0.0603221	3.96846	4.44337	3.76422	0.416628
TC0100001495.mm.2	Sele	0.797463	3.89079	3.84816	3.72593	0.934578
TC0100001496.mm.2	Sell	0.998049	4.94408	4.92891	4.96985	0.999278
TC0100001497.mm.2	Selp	0.0263721	5.61631	5.96346	5.09676	0.326403
TC0100001498.mm.2	F5	0.00792495	5.23266	4.97723	3.65099	0.222199
TC0100001500.mm.2	Slc19a2	0.19424	6.06197	5.79971	5.70626	0.605293
TC0100001501.mm.2	Ccdc181	0.439802	6.35988	6.42135	6.83884	0.781657
TC0100001502.mm.2	Nme7	0.109694	6.22554	6.41313	6.51189	0.510022
TC0100001510.mm.2	Dpt	0.175046	9.96575	9.97149	9.43775	0.587012
TC0100001516.mm.2	Gpr161	0.121418	5.0682	5.29616	5.49524	0.527374
TC0100001520.mm.2	Mpc2	0.254703	7.79084	7.98113	7.96616	0.656282
TC0100001522.mm.2	Adcy10	0.36008	2.86633	3.07068	2.70359	0.734973
TC0100001526.mm.2	Creg1	0.57867	7.81432	7.87875	7.64366	0.844861
TC0100001527.mm.2	Cd247	0.598619	5.10237	5.00028	5.30892	0.853477
TC0100001532.mm.2	Gpa33	0.939342	3.66817	3.638	3.69689	0.980426
TC0100001533.mm.2	Ildr2	0.76479	3.38208	3.35763	3.21727	0.923688
TC0100001537.mm.2	Tada1	0.445733	6.02983	5.99895	5.7753	0.783725
TC0100001541.mm.2	Fam78b	0.961918	6.40256	6.38967	6.36038	0.988048
TC0100001548.mm.2	Tmco1	0.578936	7.6737	7.82727	7.79194	0.84489
TC0100001550.mm.2	Aldh9a1	0.348709	6.48253	6.61099	6.59691	0.727007
TC0100001554.mm.2	Rxrg	0.0125887	4.99518	5.25518	4.56273	0.257451
TC0100001555.mm.2	Lmx1a	0.904339	4.87039	4.96915	4.88534	0.97048
TC0100001560.mm.2	Rgs5	0.719475	8.01002	8.11299	8.08761	0.906945
TC0100001563.mm.2	Ccdc190	0.0759256	3.96398	4.12009	4.8457	0.448638
TC0100001567.mm.2	Sh2d1b2	0.150047	4.00746	3.59338	3.90507	0.559066
TC0100001568.mm.2	Sh2d1b1	0.624195	3.28092	3.217	3.36086	0.863068
TC0100001569.mm.2	1700015E13Rik	0.710283	2.5548	2.43494	2.53997	0.90337
TC0100001570.mm.2	Olfml2b	0.615993	8.68246	8.58647	8.49042	0.859595
TC0100001572.mm.2	Gm26620	0.948246	2.84745	2.91986	2.90795	0.984098
TC0100001574.mm.2	Fcgr4	0.385916	2.8035	2.70368	2.65338	0.753935
TC0100001577.mm.2	Cfap126	0.204012	8.34849	8.35489	9.30721	0.615278
TC0100001578.mm.2	Mpz	0.862899	9.66504	9.78947	9.88716	0.95669
TC0100001579.mm.2	Nr1i3	0.759932	3.74833	3.86109	3.84495	0.921898
TC0100001580.mm.2	Apoa2	0.28921	3.47073	3.82743	3.63842	0.684063
TC0100001581.mm.2	Adamts4	0.0225105	5.11868	4.77322	5.45127	0.308829
TC0100001582.mm.2	B4galt3	0.4829	6.58628	6.41189	6.34526	0.799949
TC0100001585.mm.2	Dedd	0.858189	7.39591	7.45463	7.41359	0.955166
TC0100001586.mm.2	Pfdn2	0.242523	7.63241	7.47483	7.56634	0.647447
TC0100001589.mm.2	Pvrl4	0.108652	6.82346	6.41335	6.54768	0.508688
TC0100001590.mm.2	Arhgap30	0.659417	5.09922	5.32592	5.304	0.878066
TC0100001592.mm.2	F11r	0.605079	8.30769	8.24625	8.21858	0.855385
TC0100001593.mm.2	Alyref2	0.548771	5.63894	5.83043	5.72295	0.832766
TC0100001595.mm.2	Cd244	0.685278	3.64664	3.51789	3.51911	0.892185
TC0100001597.mm.2	Cd48	0.714391	4.23977	4.09001	4.2362	0.905081
TC0100001600.mm.2	Slamf1	0.596834	3.70208	3.51977	3.66556	0.852607
TC0100001602.mm.2	Cd84	0.558089	4.36707	4.622	4.48317	0.836171
TC0100001603.mm.2	Gm10521	0.466963	2.90459	2.781	2.94668	0.794011
TC0100001604.mm.2	Slamf6	0.912888	3.0116	2.91633	2.88441	0.971868
TC0100001605.mm.2	Copa	0.583827	8.249	8.20845	8.33757	0.846908
TC0100001606.mm.2	Pex19	0.594849	8.01103	7.99126	7.92582	0.851658
TC0100001607.mm.2	Dcaf8	0.738794	8.65902	8.72064	8.66831	0.91478
TC0100001610.mm.2	Igsf8	0.226421	5.90739	5.61924	5.89078	0.632759
TC0100001611.mm.2	Kcnj10	0.585983	3.81577	3.9943	4.00894	0.848317
TC0100001613.mm.2	Pigm	0.207098	5.86441	5.49638	5.57162	0.618602
TC0100001615.mm.2	Slamf9	0.656502	3.91395	4.07177	4.05918	0.877618
TC0100001616.mm.2	Igsf9	0.146275	6.66934	6.41465	6.48798	0.553225
TC0100001617.mm.2	Tagln2	0.0358317	9.81255	9.56589	9.65809	0.355871
TC0100001620.mm.2	Cfap45	0.209434	5.0565	5.0717	5.73613	0.619927
TC0100001621.mm.2	Vsig8	0.368491	6.55324	6.38745	6.13265	0.740715
TC0100001622.mm.2	Crp	0.195062	2.59843	2.53374	2.29944	0.605815
TC0100001625.mm.2	Olfr16	0.798796	2.64138	2.54358	2.51206	0.935157
TC0100001628.mm.2	Olfr218	0.165273	2.25095	2.27553	2.54459	0.576858
TC0100001629.mm.2	Olfr1404	0.503366	2.31535	2.36523	2.17077	0.808283
TC0100001630.mm.2	Olfr418	0.200049	2.42281	2.2968	2.51979	0.612729
TC0100001631.mm.2	Aim2	0.885413	3.30562	3.2809	3.14133	0.964012
TC0100001632.mm.2	Pyhin1	0.688534	4.31044	4.531	4.35707	0.893742
TC0100001634.mm.2	Pydc3	0.884551	2.85733	2.80828	2.75049	0.963543
TC0100001636.mm.2	Olfr433	0.527204	3.58486	3.67782	3.62911	0.821723
TC0100001637.mm.2	Olfr432	0.119935	2.77272	2.62046	2.94785	0.526443
TC0100001638.mm.2	Olfr430	0.37876	2.95636	3.13727	3.27519	0.749258
TC0100001639.mm.2	Olfr429	0.409129	2.56286	2.63843	2.79466	0.767265
TC0100001640.mm.2	Olfr426	0.0196376	2.63338	2.75195	3.03997	0.292855
TC0100001641.mm.2	Olfr424	0.80363	2.6206	2.44991	2.54572	0.936978
TC0100001642.mm.2	Olfr421-ps1	0.500722	2.2233	2.40224	2.27842	0.807072
TC0100001643.mm.2	Olfr420	0.170404	2.80117	2.75208	2.56076	0.581794
TC0100001644.mm.2	Spta1	0.282117	5.17837	5.69512	5.4051	0.678569
TC0100001646.mm.2	Mptx1	0.484666	2.8242	2.64201	2.85481	0.800423
TC0100001647.mm.2	Olfr417	0.98947	3.11792	3.1217	3.13391	0.996758
TC0100001648.mm.2	Olfr248	0.811423	2.66652	2.77216	2.71533	0.940863
TC0100001649.mm.2	Olfr414	0.0128148	3.21378	3.60897	2.97739	0.258323
TC0100001650.mm.2	Olfr220	0.460156	2.39678	2.54788	2.55097	0.789893
TC0100001651.mm.2	Fmn2	0.126781	3.06856	3.27717	3.48074	0.532293
TC0100001653.mm.2	Kmo	0.0940126	3.47185	3.45592	2.9024	0.486744
TC0100001654.mm.2	Wdr64	0.887811	3.02807	3.06509	2.98718	0.965114
TC0100001656.mm.2	Exo1	0.330525	2.88784	3.12685	2.92153	0.713764
TC0100001663.mm.2	Sdccag8	0.252842	5.77562	5.88355	6.10518	0.655912
TC0100001671.mm.2	Zbtb18	0.190951	6.1087	6.01467	5.69791	0.602339
TC0100001675.mm.2	1700016C15Rik	0.0932713	3.84872	4.15297	4.74356	0.485054
TC0100001677.mm.2	Gm7068	0.579187	3.54163	3.39435	3.35898	0.845035
TC0100001678.mm.2	Gm16432	0.944884	2.81743	2.84855	2.89969	0.98314
TC0100001680.mm.2	Desi2	0.00644217	6.24856	5.90477	6.06823	0.20816
TC0100001684.mm.2	Desi2	0.822637	3.25968	3.17326	3.35829	0.944863
TC0100001685.mm.2	Cox20	0.0247867	7.24343	7.49016	7.25705	0.319474
TC0100001688.mm.2	Efcab2	0.787409	3.01346	3.07037	3.20232	0.931693
TC0100001692.mm.2	Kif26b	0.00386725	5.5648	5.55135	6.46181	0.180166
TC0100001698.mm.2	Cnst	0.986666	5.70107	5.6869	5.68612	0.99604
TC0100001699.mm.2	Sccpdh	0.0929353	7.30631	7.6561	7.85259	0.485054
TC0100001701.mm.2	Gm10518	0.5041	3.00734	2.92776	2.78223	0.808516
TC0100001703.mm.2	Cdc42bpa	0.0809991	6.19081	6.38985	6.51266	0.459291
TC0100001707.mm.2	Itpkb	0.0413131	7.39778	7.22157	7.10182	0.371416
TC0100001711.mm.2	Parp1	0.633441	6.53108	6.3759	6.46097	0.866554
TC0100001712.mm.2	Lin9	0.00404828	4.97059	5.39431	4.85213	0.181608
TC0100001713.mm.2	Acbd3	0.799569	7.54102	7.44724	7.51225	0.935569
TC0100001720.mm.2	Sde2	0.23873	6.71206	6.54749	6.40432	0.644684
TC0100001721.mm.2	Lefty2	0.513793	4.01843	3.90116	3.96385	0.814019
TC0100001722.mm.2	Pycr2	0.877925	6.4722	6.55181	6.50246	0.961458
TC0100001723.mm.2	Lefty1	0.961027	4.77584	4.71784	4.75383	0.987669
TC0100001724.mm.2	Tmem63a	0.420371	7.73333	7.41666	7.49236	0.771595
TC0100001726.mm.2	9130409I23Rik	0.517783	2.98847	2.86065	3.04538	0.817192
TC0100001730.mm.2	Cnih4	0.0535468	8.82753	9.05374	9.17924	0.403766
TC0100001734.mm.2	Cnih3	0.243175	4.29948	4.55468	4.3084	0.648463
TC0100001736.mm.2	Dnah14	0.630704	2.72877	2.80294	2.89033	0.864862
TC0100001740.mm.2	Srp9	0.00499619	7.99386	8.28883	8.43396	0.191947
TC0100001745.mm.2	Trp53bp2	0.162728	6.6126	6.37782	6.47373	0.574987
TC0100001749.mm.2	Capn8	0.702748	2.73455	2.82932	2.94961	0.900059
TC0100001752.mm.2	Susd4	0.299424	4.62978	4.80341	5.12935	0.691421
TC0100001754.mm.2	Tlr5	0.569051	4.62236	4.82953	4.84758	0.841808
TC0100001755.mm.2	Aida	0.129832	6.91656	7.1452	6.91774	0.53614
TC0100001756.mm.2	Taf1a	0.844107	4.99059	5.09097	5.09659	0.950672
TC0100001757.mm.2	Hhipl2	0.265217	3.04194	2.88601	2.78072	0.665436
TC0100001765.mm.2	Dusp10	0.151696	7.09387	6.81174	6.55765	0.561427
TC0100001779.mm.2	Rab3gap2	0.61651	6.39581	6.50874	6.47279	0.859992
TC0100001786.mm.2	Bpnt1	0.193382	5.87533	5.79149	5.74145	0.604652
TC0100001787.mm.2	Eprs	0.346712	9.06661	8.97612	8.98734	0.725706
TC0100001788.mm.2	Slc30a10	0.519007	2.8046	2.92709	2.69796	0.817614
TC0100001801.mm.2	D1Pas1	0.474769	3.51617	3.47349	3.29521	0.7971
TC0100001804.mm.2	Gpatch2	0.337131	6.39172	6.21761	6.26264	0.717571
TC0100001806.mm.2	Esrrg	0.00785726	4.55305	4.81	4.12413	0.221159
TC0100001812.mm.2	Ush2a	0.0844267	2.52671	2.64121	2.81174	0.467993
TC0100001821.mm.2	Ptpn14	0.509972	6.84302	6.68333	6.90887	0.812079
TC0100001831.mm.2	Angel2	0.967002	6.28765	6.28975	6.23724	0.989733
TC0100001833.mm.2	A230020J21Rik	0.289876	4.37756	4.33401	4.49589	0.684709
TC0100001834.mm.2	Spata45	0.57028	3.17084	2.9422	2.92679	0.842029
TC0100001836.mm.2	Nsl1	0.922018	5.31243	5.37117	5.33959	0.974959
TC0100001837.mm.2	Batf3	0.740098	4.34679	4.33803	4.20309	0.914917
TC0100001844.mm.2	Tmem206	0.353825	5.74864	5.50979	5.38057	0.73132
TC0100001853.mm.2	Ints7	0.775575	6.37493	6.38001	6.48075	0.927527
TC0100001855.mm.2	Lpgat1	0.761063	7.33157	7.24454	7.27461	0.922041
TC0100001858.mm.2	Nek2	0.887054	5.67443	5.62076	5.66578	0.964773
TC0100001859.mm.2	Slc30a1	0.600909	6.45997	6.45612	6.25864	0.8539
TC0100001860.mm.2	Rd3	0.521624	5.59057	5.69473	5.80793	0.818639
TC0100001863.mm.2	Kcnh1	0.536464	6.29408	6.05487	6.25053	0.826431
TC0100001871.mm.2	Lamb3	0.84917	7.29562	7.2133	7.31642	0.952096
TC0100001877.mm.2	Plxna2	0.565193	7.06673	6.89973	6.89063	0.840173
TC0100001882.mm.2	Cd34	0.0936435	9.00173	9.21582	8.85498	0.486079
TC0100001889.mm.2	Xkr4	0.112159	3.95943	4.01206	3.6093	0.5148
TC0100001904.mm.2	Rp1	0.85121	4.23323	4.20372	4.46557	0.952762
TC0100001905.mm.2	Sox17	0.871061	4.13706	4.22197	4.24758	0.959609
TC0100001909.mm.2	Mrpl15	0.543187	5.9103	5.94793	5.7548	0.830317
TC0100001914.mm.2	Rgs20	0.267798	3.24694	3.24432	3.52016	0.666883
TC0100001920.mm.2	Npbwr1	0.0356518	3.79769	3.72798	4.23994	0.35438
TC0100001932.mm.2	Sntg1	0.362875	3.7183	3.73799	3.98156	0.737035
TC0100001942.mm.2	2610203C22Rik	0.132515	3.14893	3.05369	3.42493	0.539325
TC0100001943.mm.2	Mybl1	0.730516	4.09568	4.06834	3.90823	0.910912
TC0100001944.mm.2	Vcpip1	0.483865	6.2597	6.44516	6.47568	0.800132
TC0100001949.mm.2	Tcf24	0.838313	4.20305	4.07729	4.15102	0.949041
TC0100001950.mm.2	Ppp1r42	0.791961	2.43209	2.30796	2.328	0.932663
TC0100001952.mm.2	Cops5	0.46894	7.31572	7.48356	7.41954	0.795336
TC0100001955.mm.2	Arfgef1	0.235692	8.05495	7.92884	7.8843	0.642733
TC0100001957.mm.2	Cpa6	0.386261	3.8533	3.81768	4.34477	0.753935
TC0100001967.mm.2	Slco5a1	0.86952	3.50317	3.36493	3.21062	0.958979
TC0100001968.mm.2	Prdm14	0.696784	3.39195	3.30181	3.34653	0.897388
TC0100001969.mm.2	Ncoa2	0.166354	6.99638	6.9852	7.20458	0.577543
TC0100001978.mm.2	Tram1	0.377688	8.76031	8.74505	8.63825	0.749166
TC0100001980.mm.2	Lactb2	0.286744	6.28804	6.57473	6.14249	0.681682
TC0100001985.mm.2	Eya1	0.00188757	7.76356	7.79885	8.37918	0.148246
TC0100001987.mm.2	Msc	0.716795	4.19077	4.04423	4.02735	0.905722
TC0100001989.mm.2	Trpa1	0.813246	2.81767	2.75862	2.72241	0.941502
TC0100001994.mm.2	Sbspon	0.245782	5.43654	5.65638	6.0159	0.64982
TC0100001995.mm.2	4930444P10Rik	0.820873	3.94632	3.97758	4.22106	0.944081
TC0100001996.mm.2	Rpl7	0.181393	11.1743	11.3579	11.3515	0.593748
TC0100001999.mm.2	Stau2	0.00364037	7.6082	7.93755	8.1826	0.174974
TC0100002002.mm.2	Ube2w	0.348762	6.49972	6.75774	6.86351	0.727007
TC0100002008.mm.2	Tceb1	0.00417461	7.61751	7.99199	8.0145	0.183317
TC0100002012.mm.2	Jph1	0.0416212	6.47142	6.49105	4.98664	0.371928
TC0100002019.mm.2	Crisp4	0.859717	2.34295	2.41183	2.4064	0.955634
TC0100002021.mm.2	Defb18	0.0370881	2.95926	3.15713	3.31023	0.358701
TC0100002022.mm.2	Gm15386	0.456192	2.2467	2.33868	2.40272	0.788192
TC0100002025.mm.2	Gm2710	0.0813939	9.75681	9.96207	9.96033	0.459973
TC0100002028.mm.2	Pkhd1	0.642126	2.47367	2.59028	2.48847	0.87115
TC0100002032.mm.2	Il17f	0.262742	3.81624	4.08075	3.64646	0.662403
TC0100002033.mm.2	Mcm3	0.693004	5.8937	5.80847	5.94513	0.895746
TC0100002038.mm.2	Tram2	0.476677	7.08272	7.12439	7.24995	0.798212
TC0100002042.mm.2	Kcnq5	0.986292	5.85646	5.83808	5.86821	0.995946
TC0100002054.mm.2	Rims1	0.776988	4.67833	4.72148	4.79568	0.928372
TC0100002061.mm.2	4933415F23Rik	0.246129	2.71657	2.60199	2.35828	0.650195
TC0100002062.mm.2	Gm6420	0.488647	3.30043	3.3217	3.47989	0.801247
TC0100002063.mm.2	Ogfrl1	0.876636	6.5739	6.61693	6.54102	0.961218
TC0100002067.mm.2	Smap1	0.380786	9.05573	8.89981	8.97476	0.750533
TC0100002070.mm.2	Sdhaf4	0.0106494	3.78809	4.25952	4.26573	0.245058
TC0100002071.mm.2	Fam135a	0.440464	6.4944	6.68516	6.62842	0.781657
TC0100002073.mm.2	Col19a1	0.875974	5.28831	5.24933	5.3088	0.9609
TC0100002081.mm.2	Adgrb3	0.516194	3.08805	3.07043	2.87274	0.815844
TC0100002082.mm.2	Gm20172	0.659439	2.50871	2.62949	2.56495	0.878066
TC0100002102.mm.2	4931408C20Rik	0.154851	2.33068	2.28917	2.66088	0.565935
TC0100002106.mm.2	Gm597	0.74851	2.20975	2.30885	2.26013	0.917016
TC0100002118.mm.2	Phf3	0.177882	8.78426	8.81325	9.07461	0.589511
TC0100002121.mm.2	Ptp4a1	0.707747	8.65948	8.63344	8.72399	0.90267
TC0100002127.mm.2	4931428L18Rik	0.638414	3.26242	3.20326	3.40453	0.869394
TC0100002131.mm.2	Gm9839	0.69741	2.36123	2.3919	2.27114	0.897483
TC0100002132.mm.2	Gm5415	0.482909	3.83564	3.63559	3.55558	0.799949
TC0100002136.mm.2	Prim2	0.83931	6.08256	6.15505	6.14947	0.949342
TC0100002140.mm.2	Bag2	0.241871	6.45864	6.42332	6.08781	0.647316
TC0100002141.mm.2	Zfp451	0.60722	7.69714	7.62009	7.73559	0.856435
TC0100002142.mm.2	Gm15455	0.00843063	6.01384	5.81106	5.80658	0.227998
TC0100002143.mm.2	Bend6	0.403019	2.73955	2.93927	2.95421	0.764126
TC0100002151.mm.2	Ccdc115	0.0684457	6.61798	6.69475	7.12655	0.432249
TC0100002154.mm.2	Prss40	0.189311	3.19701	3.26039	2.89303	0.600895
TC0100002157.mm.2	AA619741	0.971029	2.81248	2.85795	2.81088	0.991451
TC0100002163.mm.2	Fam168b	0.656971	8.22521	8.14835	8.25467	0.877626
TC0100002175.mm.2	Uggt1	0.0572513	8.06004	7.97078	7.76329	0.413101
TC0100002177.mm.2	Neurl3	0.669726	4.62077	4.75714	4.70965	0.883499
TC0100002179.mm.2	Kansl3	0.470471	6.48881	6.35419	6.53567	0.795649
TC0100002184.mm.2	Lman2l	0.00360107	5.48236	5.34625	5.13267	0.174216
TC0100002187.mm.2	Sema4c	0.0374008	6.80575	6.80231	7.06931	0.359689
TC0100002188.mm.2	Fam178b	0.366527	4.98934	4.89963	4.71064	0.73891
TC0100002189.mm.2	Actr1b	0.102495	8.23745	8.21792	8.02267	0.500221
TC0100002193.mm.2	Tmem131	0.879958	8.82494	8.87469	8.88903	0.961868
TC0100002203.mm.2	Coa5	0.303481	6.95128	6.80663	6.80045	0.694681
TC0100002204.mm.2	Mgat4a	0.120855	6.33839	6.1425	5.86796	0.527289
TC0100002207.mm.2	2010300C02Rik	0.34054	5.15252	4.94698	5.07768	0.720097
TC0100002209.mm.2	Tsga10	0.225901	5.16903	5.0335	5.38832	0.632385
TC0100002210.mm.2	Mitd1	0.519337	6.79411	6.90624	6.65325	0.817785
TC0100002211.mm.2	Lyg2	0.466824	2.7073	2.73306	2.86603	0.794011
TC0100002212.mm.2	Lyg1	0.586781	5.19081	5.06977	4.8378	0.848481
TC0100002213.mm.2	Txndc9	0.136097	7.45008	7.52125	7.71756	0.542427
TC0100002214.mm.2	Rev1	0.356555	6.27806	6.44187	6.48635	0.732858
TC0100002215.mm.2	Aff3	0.0159023	6.39564	6.55603	6.92623	0.274593
TC0100002228.mm.2	Lonrf2	0.154175	4.02995	3.81972	3.65608	0.56468
TC0100002229.mm.2	Chst10	0.781739	4.73744	4.60266	4.71813	0.929814
TC0100002236.mm.2	Tbc1d8	0.453121	5.29421	5.27887	5.11097	0.787324
TC0100002237.mm.2	Rnf149	0.737468	7.25243	7.27598	7.36919	0.9138
TC0100002241.mm.2	Creg2	0.0132469	4.22979	3.67932	3.87085	0.262788
TC0100002242.mm.2	Rfx8	0.191633	2.35402	2.64449	2.76162	0.602821
TC0100002243.mm.2	Gm3646	0.563003	5.28688	5.09184	5.25708	0.838951
TC0100002251.mm.2	Mfsd9	0.0882047	3.81519	3.31154	3.6862	0.474851
TC0100002260.mm.2	Tgfbrap1	0.25739	7.30615	7.16965	7.3208	0.659726
TC0100002261.mm.2	Fhl2	0.728038	6.71529	6.57717	6.65248	0.909854
TC0100002266.mm.2	Uxs1	0.285309	5.92708	6.10058	6.31922	0.680586
TC0100002269.mm.2	Mettl21c	0.339204	2.44345	2.63537	2.40461	0.719459
TC0100002271.mm.2	Gm8251	0.471157	3.04249	2.86123	2.97327	0.795671
TC0100002274.mm.2	Mettl21e	0.163872	3.19418	2.89167	2.98187	0.575782
TC0100002278.mm.2	Col5a2	0.242431	7.79314	7.70342	7.65253	0.647354
TC0100002285.mm.2	Slc40a1	0.087024	5.55113	5.83375	6.23928	0.473499
TC0100002287.mm.2	Stk-ps2	0.810829	2.51394	2.56256	2.65018	0.94065
TC0100002288.mm.2	Slc39a10	0.190221	7.83802	7.69537	7.61576	0.601973
TC0100002305.mm.2	Nabp1	0.0783718	6.89566	6.81698	6.5738	0.454234
TC0100002308.mm.2	Myo1b	0.0601099	7.32304	7.40717	7.69284	0.416443
TC0100002314.mm.2	Gls	0.715929	7.62815	7.70274	7.73174	0.905452
TC0100002319.mm.2	Nab1	0.642162	7.63442	7.50848	7.58722	0.87115
TC0100002324.mm.2	Mfsd6	0.693616	7.30243	7.11951	7.06938	0.895959
TC0100002327.mm.2	Inpp1	0.141401	4.94183	5.13015	5.27508	0.547785
TC0100002330.mm.2	1700019D03Rik	0.511266	5.38711	5.19951	5.09121	0.812636
TC0100002331.mm.2	1700019A02Rik	0.876723	2.30426	2.29996	2.25779	0.961266
TC0100002332.mm.2	Pms1	0.0597095	4.28742	4.4489	4.67702	0.41625
TC0100002333.mm.2	Asnsd1	0.111392	7.29252	7.54538	7.44778	0.51329
TC0100002335.mm.2	Dnah7a	0.601524	4.21934	4.46977	4.54059	0.854172
TC0100002337.mm.2	Stk17b	0.20354	6.83707	7.0301	7.06819	0.615275
TC0100002338.mm.2	Hecw2	0.103933	4.78161	4.74909	5.10344	0.502591
TC0100002348.mm.2	Gtf3c3	0.722675	6.12239	6.05726	6.21625	0.907629
TC0100002349.mm.2	Pgap1	0.305184	6.20907	6.46792	6.51145	0.695925
TC0100002350.mm.2	Ankrd44	0.0512875	6.52393	6.8008	7.11853	0.400313
TC0100002353.mm.2	Sf3b1	0.103432	8.19157	8.19854	8.39291	0.501816
TC0100002354.mm.2	Hspd1	0.0660088	8.83587	8.59764	8.57857	0.428895
TC0100002356.mm.2	Rftn2	0.984049	7.20869	7.21021	7.22777	0.995067
TC0100002357.mm.2	Boll	0.394993	2.58741	2.62571	2.43416	0.75992
TC0100002364.mm.2	Hsfy2	0.824255	3.22802	3.09146	3.10594	0.945048
TC0100002365.mm.2	Satb2	0.38088	7.91262	7.94234	8.04751	0.750533
TC0100002371.mm.2	Tyw5	0.017152	4.18984	4.85206	4.8642	0.28318
TC0100002376.mm.2	Kctd18	0.0565773	4.17148	4.66708	4.69787	0.411246
TC0100002381.mm.2	Clk1	0.434935	7.9575	8.294	8.2183	0.779324
TC0100002382.mm.2	Ppil3	0.432715	6.59053	6.71469	6.78497	0.778056
TC0100002383.mm.2	Orc2	0.0023577	4.58361	5.06294	4.80464	0.153085
TC0100002385.mm.2	Fam126b	0.340406	6.27219	6.40428	6.38129	0.720047
TC0100002388.mm.2	Als2cr12	0.380116	3.05443	2.9514	3.22546	0.750054
TC0100002392.mm.2	Trak2	0.40412	6.32831	6.53931	6.36075	0.764848
TC0100002393.mm.2	Als2cr11	0.200634	2.96568	2.72011	2.58267	0.612949
TC0100002394.mm.2	Als2cr11	0.332173	2.73172	3.02761	2.97304	0.715167
TC0100002395.mm.2	Tmem237	0.00602641	4.35683	3.84205	4.39444	0.20606
TC0100002405.mm.2	Sumo1	0.080288	7.70686	7.97588	7.99288	0.458636
TC0100002409.mm.2	Ica1l	0.619239	3.02081	2.84909	3.09016	0.860663
TC0100002411.mm.2	Wdr12	0.778091	5.84344	5.92823	5.94414	0.928707
TC0100002413.mm.2	Raph1	0.137578	6.53766	6.75463	6.72631	0.543161
TC0100002442.mm.2	Ino80d	0.0880033	7.913	7.7409	8.04068	0.474505
TC0100002445.mm.2	Ndufs1	0.0192005	7.15866	7.11113	6.5395	0.291433
TC0100002446.mm.2	Gpr1	0.601616	3.09533	2.89408	2.88175	0.854187
TC0100002456.mm.2	Dytn	0.548586	3.62733	3.70115	3.61921	0.832766
TC0100002457.mm.2	Mdh1b	0.236888	2.99071	3.26492	3.67429	0.643249
TC0100002458.mm.2	4933402D24Rik	0.677234	2.83073	2.68343	2.83203	0.88731
TC0100002461.mm.2	Klf7	0.926811	7.2565	7.24006	7.28269	0.976208
TC0100002468.mm.2	Mettl21a	0.164415	6.28916	6.2504	6.04538	0.576273
TC0100002470.mm.2	Fzd5	0.470976	6.66285	6.54558	6.70875	0.795649
TC0100002471.mm.2	Plekhm3	0.692851	5.12296	5.01233	5.04047	0.895694
TC0100002475.mm.2	Akr1cl	0.430985	2.11752	2.30707	2.13341	0.777075
TC0100002476.mm.2	Cryge	0.881562	4.36072	4.32125	4.39481	0.962233
TC0100002477.mm.2	Crygd	0.704833	4.13696	4.21072	4.29228	0.901312
TC0100002478.mm.2	Crygc	0.12396	3.37132	3.30949	2.97487	0.528934
TC0100002479.mm.2	Crygb	0.414406	3.24766	3.04064	3.01611	0.769467
TC0100002481.mm.2	Idh1	0.469486	8.59297	8.46829	8.38017	0.795347
TC0100002488.mm.2	Kansl1l	0.0439748	7.43358	7.70433	7.82126	0.380761
TC0100002495.mm.2	Acadl	0.0904748	8.55949	8.59687	8.0193	0.480297
TC0100002497.mm.2	Myl1	0.0166041	11.8025	12.0996	9.05407	0.28052
TC0100002499.mm.2	Lancl1	0.943964	7.58909	7.54324	7.52658	0.982732
TC0100002503.mm.2	Erbb4	0.656294	4.13369	3.92608	3.89783	0.877456
TC0100002534.mm.2	Ikzf2	0.0298178	6.7829	6.79178	7.13496	0.335598
TC0100002541.mm.2	Bard1	0.647865	4.75963	4.89387	4.89914	0.873623
TC0100002543.mm.2	Abca12	0.474421	7.32772	6.90035	7.26944	0.796875
TC0100002544.mm.2	Fn1	0.397374	10.3773	10.1809	10.2915	0.761354
TC0100002552.mm.2	Mreg	0.133482	5.98821	5.68889	5.49167	0.540602
TC0100002554.mm.2	Pecr	0.643913	6.9826	6.80484	6.85572	0.871879
TC0100002556.mm.2	March4	0.173481	3.01908	3.22803	3.68761	0.58449
TC0100002558.mm.2	Ankar	0.343951	2.76353	2.99436	2.76827	0.723069
TC0100002562.mm.2	Igfbp5	0.411641	10.0411	10.0888	10.3085	0.76877
TC0100002563.mm.2	Tnp1	0.398517	3.46889	3.4077	3.32723	0.762024
TC0100002576.mm.2	Tns1	0.78464	8.72087	8.65382	8.62295	0.930595
TC0100002580.mm.2	Cxcr1	0.878521	3.80767	3.70271	3.77342	0.961585
TC0100002582.mm.2	Aamp	0.183239	6.28863	6.00691	6.13713	0.595759
TC0100002583.mm.2	Tmbim1	0.158349	7.51722	7.42326	7.3446	0.569995
TC0100002584.mm.2	Usp37	0.624831	3.84236	3.76844	3.88067	0.863464
TC0100002586.mm.2	Zfp142	0.923144	5.69956	5.64914	5.64253	0.975184
TC0100002588.mm.2	Rnf25	0.467964	7.09069	6.98546	7.04071	0.794523
TC0100002589.mm.2	Prkag3	0.00144993	6.02826	5.99585	6.25416	0.135022
TC0100002593.mm.2	Fev	0.861347	4.18303	4.1343	4.13502	0.956258
TC0100002594.mm.2	Cryba2	0.0967611	5.12621	4.79017	4.59635	0.49114
TC0100002596.mm.2	Ccdc108	0.600292	5.79568	5.56017	5.99397	0.853787
TC0100002597.mm.2	Ihh	0.819985	4.266	4.13683	4.21772	0.943939
TC0100002598.mm.2	Nhej1	0.905428	4.68894	4.73836	4.69403	0.970529
TC0100002599.mm.2	Slc23a3	0.590194	3.55805	3.56046	3.41137	0.849988
TC0100002600.mm.2	Cnppd1	0.573524	6.50521	6.35158	6.45115	0.843027
TC0100002601.mm.2	Abcb6	0.315782	3.76572	4.04149	3.94283	0.704506
TC0100002602.mm.2	Atg9a	0.087902	7.28036	6.98498	6.8115	0.474505
TC0100002603.mm.2	Glb1l	0.763839	3.79074	3.92937	4.06745	0.923206
TC0100002604.mm.2	Tuba4a	0.0114807	8.92136	8.69778	7.75038	0.251696
TC0100002605.mm.2	A630095N17Rik	0.904918	2.66277	2.66209	2.59246	0.97048
TC0100002606.mm.2	Ptprn	0.811399	4.00646	4.00613	4.10826	0.940863
TC0100002607.mm.2	Resp18	0.111161	2.74217	3.12748	2.93934	0.512744
TC0100002608.mm.2	Dnpep	0.0879828	6.9324	6.76121	6.59783	0.474505
TC0100002618.mm.2	Epha4	0.00162466	6.9608	7.18378	7.42706	0.139294
TC0100002624.mm.2	Pax3	0.00761084	5.87874	6.10625	6.88141	0.219774
TC0100002628.mm.2	Gm2102	0.166306	3.03111	2.66346	2.92963	0.577543
TC0100002631.mm.2	Farsb	0.134943	5.07694	4.97174	4.51959	0.541336
TC0100002633.mm.2	BC035947	0.183398	2.5467	2.40534	2.60981	0.595759
TC0100002640.mm.2	Scg2	0.19693	3.36873	3.46735	3.74541	0.60821
TC0100002642.mm.2	Ap1s3	0.323243	5.74143	5.60977	5.96057	0.708991
TC0100002644.mm.2	Wdfy1	0.430757	5.4138	5.36124	5.53697	0.776916
TC0100002645.mm.2	Serpine2	0.0539083	8.24594	8.53884	8.60381	0.404408
TC0100002649.mm.2	Fam124b	0.730397	4.96937	5.06222	4.93269	0.910912
TC0100002651.mm.2	Cul3	0.414552	7.92506	7.93737	7.80051	0.769467
TC0100002656.mm.2	Dock10	0.751156	5.50626	5.42704	5.39637	0.918083
TC0100002667.mm.2	Irs1	0.576181	6.33046	6.20889	6.36968	0.84386
TC0100002673.mm.2	Col4a4	0.413864	4.90611	5.08229	4.87787	0.769467
TC0100002677.mm.2	Tm4sf20	0.0565158	2.80718	3.08594	3.08772	0.410933
TC0100002681.mm.2	Slc19a3	0.280828	2.90153	2.55478	2.77205	0.678422
TC0100002685.mm.2	Sphkap	0.159979	4.11824	4.01722	4.36193	0.572312
TC0100002690.mm.2	Pid1	0.67873	5.98264	5.97657	6.1171	0.888036
TC0100002696.mm.2	Dner	0.321713	3.11766	2.78251	3.05232	0.707533
TC0100002698.mm.2	Trip12	0.754509	8.74881	8.74392	8.82703	0.919018
TC0100002702.mm.2	Slc16a14	0.0745881	3.96088	4.27181	3.72197	0.445644
TC0100002707.mm.2	C130026I21Rik	0.449829	5.50833	5.30617	5.51787	0.785359
TC0100002711.mm.2	Csprs	0.154312	6.35236	5.89995	5.98451	0.564722
TC0100002721.mm.2	Csprs	0.0851724	3.1292	3.04333	2.80158	0.469898
TC0100002725.mm.2	Sp110	0.0335982	5.91344	5.82762	5.51363	0.345889
TC0100002729.mm.2	A630001G21Rik	0.775696	4.41371	4.37054	4.26228	0.927527
TC0100002734.mm.2	Gpr55	0.852222	2.77389	2.73158	2.72782	0.953136
TC0100002736.mm.2	Htr2b	0.877212	2.36687	2.29547	2.29634	0.961404
TC0100002739.mm.2	Ncl	0.780232	9.24017	9.23822	9.15665	0.929186
TC0100002743.mm.2	Nmur1	0.192924	2.97914	2.65953	2.92198	0.603987
TC0100002748.mm.2	Pde6d	0.380669	6.19318	6.38454	6.32163	0.750533
TC0100002751.mm.2	Nppc	0.628786	5.21987	5.12545	4.99627	0.864196
TC0100002756.mm.2	Alppl2	0.47535	2.73635	2.57386	2.5433	0.7971
TC0100002757.mm.2	Alpi	0.301854	3.62085	3.65475	3.44561	0.693247
TC0100002758.mm.2	Ecel1	0.260194	4.17038	4.41169	4.03648	0.661172
TC0100002762.mm.2	Kcnj13	0.473796	5.47971	5.57305	5.8564	0.796873
TC0100002764.mm.2	Ngef	0.254738	5.61393	5.33786	5.20944	0.656282
TC0100002769.mm.2	Usp40	0.777954	6.26667	6.31823	6.43296	0.928707
TC0100002771.mm.2	Dnajb3	0.760965	2.59052	2.6684	2.54495	0.922027
TC0100002772.mm.2	A730008H23Rik	0.817123	7.17661	7.25659	7.30468	0.942599
TC0100002775.mm.2	Glrp1	0.760693	5.54609	5.52967	5.46003	0.922013
TC0100002776.mm.2	Arl4c	0.00509009	7.50397	7.1033	7.02711	0.193215
TC0100002781.mm.2	Gbx2	0.349477	3.01329	3.17151	3.13704	0.727511
TC0100002783.mm.2	Asb18	0.947933	4.02478	4.00133	3.9551	0.984003
TC0100002784.mm.2	Iqca	0.335244	4.31901	4.075	4.78146	0.716757
TC0100002789.mm.2	Col6a3	0.0569606	9.72582	9.7242	9.46505	0.411741
TC0100002793.mm.2	Rab17	0.630706	5.49995	5.47106	5.60081	0.864862
TC0100002798.mm.2	Ilkap	0.45221	7.2537	7.18243	7.33211	0.786805
TC0100002800.mm.2	Hes6	0.296548	5.14068	5.41984	5.51901	0.689148
TC0100002801.mm.2	Per2	0.00216732	6.45055	6.09891	5.96055	0.15087
TC0100002805.mm.2	Hdac4	0.284932	5.71626	5.46702	5.622	0.680234
TC0100002806.mm.2	Hdac4	0.823285	6.06305	5.98688	6.00475	0.944863
TC0100002810.mm.2	Ndufa10	0.00437874	8.62895	8.59993	8.2397	0.183861
TC0100002812.mm.2	Olfr1416	0.869634	4.05214	4.13989	4.03514	0.958986
TC0100002813.mm.2	Olfr1415	0.565602	3.41956	3.2649	3.54074	0.840513
TC0100002814.mm.2	Olfr1414	0.731954	3.83727	3.62273	3.62506	0.911438
TC0100002816.mm.2	Myeov2	0.00112878	10.2822	10.6886	10.944	0.130252
TC0100002817.mm.2	Otos	0.567466	3.16765	3.14892	3.3659	0.841367
TC0100002823.mm.2	Ankmy1	0.103281	4.0159	3.87346	4.28369	0.501307
TC0100002827.mm.2	Kif1a	0.383676	5.66931	5.63463	6.02317	0.752376
TC0100002830.mm.2	2310007B03Rik	0.052657	7.12665	6.27571	6.35252	0.403547
TC0100002831.mm.2	Mterf4	0.131769	5.85222	6.15419	6.17584	0.53822
TC0100002832.mm.2	Pask	0.86237	4.5107	4.43711	4.55863	0.956489
TC0100002833.mm.2	Hdlbp	0.674909	9.93299	9.85676	9.85199	0.88623
TC0100002836.mm.2	Stk25	0.106603	7.04764	7.158	7.33451	0.506243
TC0100002837.mm.2	Thap4	0.204101	6.93294	6.74308	6.89687	0.615463
TC0100002838.mm.2	Dtymk	0.000831582	6.56185	6.85429	7.07556	0.12192
TC0100002840.mm.2	Pdcd1	0.9307	4.43891	4.3812	4.45269	0.9774
TC0100002844.mm.2	St8sia4	0.292134	5.62465	5.81075	5.79602	0.686638
TC0100002856.mm.2	Slco4c1	0.954314	3.16888	3.13972	3.20179	0.98596
TC0100002857.mm.2	Slco6b1	0.816257	2.39193	2.44252	2.5317	0.942334
TC0100002859.mm.2	Slco6c1	0.244864	2.64712	2.41515	2.64503	0.649015
TC0100002863.mm.2	D1Ertd622e	0.191775	5.6705	5.42616	5.52839	0.602861
TC0100002864.mm.2	Ppip5k2	0.990547	6.51968	6.50468	6.51771	0.99699
TC0100002866.mm.2	Pam	0.739221	9.87047	9.94879	9.82647	0.914796
TC0100002887.mm.2	Rnf152	0.544874	3.07717	3.23461	3.23224	0.831122
TC0100002888.mm.2	Pign	0.460333	6.19324	6.39998	6.34081	0.789938
TC0100002894.mm.2	Bcl2	0.0257506	6.66219	6.62439	7.08045	0.323251
TC0100002899.mm.2	Kdsr	0.836615	6.33999	6.4302	6.40333	0.948577
TC0100002900.mm.2	Vps4b	0.505864	7.85136	7.67399	7.75211	0.809844
TC0100002903.mm.2	Serpinb3a	0.107709	8.32947	8.48984	7.72773	0.507474
TC0100002904.mm.2	Serpinb3d	0.68291	2.60143	2.79041	2.60692	0.89116
TC0100002916.mm.2	Cdh19	0.56694	3.60571	3.97969	3.82668	0.841349
TC0100002921.mm.2	Dsel	0.0584342	7.1217	7.42149	7.57481	0.415095
TC0100002936.mm.2	Tsn	0.429879	6.31747	6.43014	6.45916	0.776031
TC0100002938.mm.2	2900060B14Rik	0.235952	10.541	10.7594	10.747	0.642903
TC0100002942.mm.2	Gli2	0.09657	5.43063	5.18	5.6098	0.49114
TC0100002945.mm.2	Inhbb	0.0511635	5.91728	5.87144	5.68448	0.400313
TC0100002947.mm.2	Ralb	0.239578	8.06993	7.96327	8.00765	0.645474
TC0100002950.mm.2	Epb41l5	0.756553	6.22979	6.18179	6.08601	0.920071
TC0100002954.mm.2	Ptpn4	0.848584	6.05594	6.07469	5.94637	0.951666
TC0100002960.mm.2	Tmem177	0.446344	4.15842	4.23893	4.37218	0.784218
TC0100002961.mm.2	Cfap221	0.660687	3.47807	3.34243	3.61058	0.878621
TC0100002963.mm.2	Tmem37	0.288308	5.00743	5.12223	4.52651	0.683262
TC0100002964.mm.2	Dbi	0.820932	9.9567	9.90973	9.86524	0.944097
TC0100002965.mm.2	Steap3	0.0178147	6.66594	6.43339	5.72328	0.287065
TC0100002967.mm.2	Marco	0.284759	3.84436	3.9151	4.11247	0.680234
TC0100002969.mm.2	Insig2	0.585854	4.71769	4.7817	4.47678	0.848196
TC0100002973.mm.2	Htr5b	0.324588	3.32715	3.08011	3.08779	0.70988
TC0100002974.mm.2	Ddx18	0.375212	7.51334	7.61096	7.46107	0.746909
TC0100002977.mm.2	Dpp10	0.0279899	2.90026	2.84054	2.53046	0.330674
TC0100002993.mm.2	Actr3	0.081016	9.27724	9.29592	9.4374	0.459291
TC0100002997.mm.2	Lypd1	0.286096	4.06339	4.22965	4.18625	0.681438
TC0100002998.mm.2	Nckap5	0.0347741	4.01639	4.18724	4.67611	0.351818
TC0100003010.mm.2	Tmem163	0.95969	4.42917	4.47763	4.42612	0.987346
TC0100003015.mm.2	Map3k19	0.243254	4.0752	3.95841	4.55128	0.648463
TC0100003021.mm.2	Zranb3	0.0364075	4.09245	4.15693	3.80718	0.356282
TC0100003025.mm.2	Lct	0.815343	4.3909	4.52037	4.50651	0.942023
TC0100003026.mm.2	Mcm6	0.120542	6.96083	7.09211	6.90809	0.526955
TC0100003027.mm.2	Dars	0.0744185	7.2442	7.4081	7.53523	0.445635
TC0100003029.mm.2	Cxcr4	0.841999	5.98119	6.13044	6.07637	0.949798
TC0100003035.mm.2	Cd55b	0.0792761	8.22875	8.48344	8.74625	0.456786
TC0100003037.mm.2	Cd55	0.0702448	6.78594	7.17914	7.54697	0.436283
TC0100003039.mm.2	Zp3r	0.0573224	2.64149	2.64236	2.29341	0.413101
TC0100003041.mm.2	C4bp	0.803162	3.25334	3.29485	3.35487	0.936816
TC0100003042.mm.2	Pfkfb2	0.652526	7.03842	7.00614	6.93579	0.875634
TC0100003048.mm.2	Il24	0.80206	2.79855	2.71771	2.64815	0.936411
TC0100003049.mm.2	Il20	0.293727	2.86957	3.04957	2.87851	0.687818
TC0100003050.mm.2	Il19	0.0126144	3.06905	3.93969	2.83843	0.257451
TC0100003051.mm.2	Mapkapk2	0.477017	4.06673	3.80232	3.76198	0.79836
TC0100003055.mm.2	Dyrk3	0.268179	4.93037	4.87171	5.08816	0.666883
TC0100003056.mm.2	Rassf5	0.0134873	5.71684	5.28903	5.38826	0.262788
TC0100003057.mm.2	Ikbke	0.798715	5.22653	5.26391	5.30482	0.935139
TC0100003058.mm.2	Srgap2	0.678468	6.9385	6.83877	7.04781	0.887853
TC0100003068.mm.2	Mfsd4	0.0663918	8.12036	7.64187	6.86482	0.428895
TC0100003069.mm.2	Cdk18	0.113151	5.44346	5.11602	5.31708	0.516425
TC0100003071.mm.2	Gm10188	0.027691	3.60591	3.28601	3.43459	0.329929
TC0100003074.mm.2	Tmcc2	0.0227194	6.2432	6.57867	6.09995	0.309513
TC0100003079.mm.2	Cntn2	0.514133	3.98041	4.12898	3.96382	0.814325
TC0100003080.mm.2	Nfasc	0.56637	4.59396	4.43663	4.66486	0.841133
TC0100003087.mm.2	Mdm4	0.00677727	6.58888	6.87734	7.06857	0.211786
TC0100003088.mm.2	Gm26616	0.329744	5.82147	5.60868	5.76967	0.713535
TC0100003090.mm.2	Sox13	0.128675	6.35513	6.38759	5.98914	0.534119
TC0100003092.mm.2	Snrpe	0.0160703	6.65771	7.15634	7.1871	0.276419
TC0100003093.mm.2	Zbed6	0.874663	9.02472	8.98204	9.06373	0.960572
TC0100003094.mm.2	Lax1	0.133647	4.40234	3.94688	4.34594	0.540602
TC0100003095.mm.2	Atp2b4	0.205932	3.35719	3.16284	2.81192	0.617806
TC0100003096.mm.2	Atp2b4	0.719932	7.56289	7.59799	7.68574	0.907156
TC0100003098.mm.2	Optc	0.770632	4.04074	4.00832	4.12533	0.926026
TC0100003099.mm.2	Prelp	0.00808842	8.30819	8.02887	7.47159	0.222526
TC0100003102.mm.2	Btg2	0.00296556	6.79055	6.6439	6.36952	0.164086
TC0100003104.mm.2	Adora1	0.349504	4.02744	3.70298	3.84143	0.727511
TC0100003107.mm.2	Ppfia4	0.55409	3.37221	3.62153	3.7202	0.834275
TC0100003108.mm.2	Tmem183a	0.128037	7.52442	7.64998	7.3544	0.533623
TC0100003111.mm.2	Mgat4e	0.538107	2.51263	2.39795	2.46081	0.827783
TC0100003113.mm.2	Ppp1r12b	0.284796	4.6393	4.54964	3.83896	0.680234
TC0100003119.mm.2	Lgr6	0.826345	5.26096	5.34564	5.28067	0.945722
TC0100003120.mm.2	Ptprv	0.389997	3.99565	4.26272	4.51583	0.75596
TC0100003122.mm.2	Gpr37l1	0.663545	5.13239	5.01905	4.97332	0.879998
TC0100003123.mm.2	Elf3	0.937079	7.40748	7.33017	7.34626	0.980115
TC0100003124.mm.2	Rnpep	0.216308	7.03464	6.78551	6.84811	0.624621
TC0100003125.mm.2	Timm17a	0.571471	7.80512	7.84416	7.68882	0.842613
TC0100003127.mm.2	Shisa4	0.469479	6.6215	6.85727	6.58443	0.795347
TC0100003128.mm.2	Ipo9	0.124719	7.53603	7.51802	7.37292	0.529543
TC0100003129.mm.2	Nav1	0.35401	7.82748	7.64819	7.81633	0.731509
TC0100003138.mm.2	Pkp1	0.0552356	10.6077	10.1052	10.0454	0.407767
TC0100003139.mm.2	Igfn1	0.652833	3.36321	3.43687	3.27743	0.875634
TC0100003140.mm.2	Gm15850	0.417631	2.67672	2.4499	2.55335	0.770497
TC0100003141.mm.2	Mroh3	0.309305	3.21112	3.01021	3.12418	0.699077
TC0100003142.mm.2	5730559C18Rik	0.449039	6.13839	5.94835	6.05806	0.785133
TC0100003145.mm.2	Gpr25	0.295545	4.95995	5.02146	5.23497	0.688365
TC0100003146.mm.2	Camsap2	0.388803	8.47729	8.45763	8.59926	0.755227
TC0100003155.mm.2	Nr5a2	0.299483	4.8279	4.97612	5.0864	0.691421
TC0100003167.mm.2	Ptprc	0.933077	6.95255	6.78314	6.86139	0.978299
TC0100003170.mm.2	Nek7	0.0261248	7.58658	7.80227	8.00181	0.324819
TC0100003175.mm.2	Lhx9	0.0189534	3.43191	3.23327	3.90529	0.290539
TC0100003176.mm.2	2310009B15Rik	0.698362	4.45697	4.61238	4.65048	0.897703
TC0100003183.mm.2	Crb1	0.995636	2.17391	2.17609	2.16091	0.998431
TC0100003186.mm.2	Cfhr1	0.284882	2.34482	2.62349	2.39745	0.680234
TC0100003190.mm.2	Gm4788	0.756575	2.35437	2.38421	2.46885	0.920071
TC0100003191.mm.2	Cfhr2	0.258366	2.97224	3.00698	2.67655	0.660117
TC0100003193.mm.2	Cfh	0.198881	8.72241	9.01727	8.5035	0.610909
TC0100003202.mm.2	Cdc73	0.922188	7.20406	7.24848	7.19149	0.974959
TC0100003203.mm.2	Trove2	0.537387	5.52091	5.64215	5.66625	0.827292
TC0100003204.mm.2	Rgs2	0.799251	6.73926	6.75184	6.85566	0.935477
TC0100003205.mm.2	Rgs13	0.990667	2.88575	2.91103	2.89112	0.99699
TC0100003207.mm.2	Rgs1	0.277982	3.61987	3.58578	3.31936	0.676103
TC0100003208.mm.2	Rgs21	0.998866	2.21458	2.2214	2.21431	0.999406
TC0100003210.mm.2	Rgs18	0.156841	3.10472	3.56949	3.51866	0.568511
TC0100003233.mm.2	Pla2g4a	0.138931	6.54634	6.96457	6.91681	0.545394
TC0100003239.mm.2	BC003331	0.052907	5.62511	6.09777	5.96768	0.403551
TC0100003240.mm.2	Prg4	0.618435	5.81775	5.92426	6.24262	0.860481
TC0100003241.mm.2	Hmcn1	0.216503	5.53042	5.67137	5.72737	0.624711
TC0100003253.mm.2	Swt1	0.16592	3.14521	3.46665	3.49677	0.577001
TC0100003254.mm.2	Rnf2	0.0314456	7.2245	7.50465	7.5958	0.340578
TC0100003258.mm.2	1700025G04Rik	0.942055	9.6397	9.60725	9.58166	0.981711
TC0100003262.mm.2	Tsen15	0.692422	3.53574	3.65874	3.76578	0.895552
TC0100003264.mm.2	Rgl1	0.855796	6.23473	6.21354	6.29739	0.954533
TC0100003271.mm.2	Smg7	0.0204865	7.3997	7.21238	7.15274	0.298011
TC0100003272.mm.2	Lamc2	0.895856	6.81386	6.84503	6.8085	0.967717
TC0100003273.mm.2	Lamc1	0.633742	8.58219	8.63122	8.48284	0.866575
TC0100003276.mm.2	E330020D12Rik	0.369624	2.46691	2.60072	2.35015	0.742117
TC0100003279.mm.2	Dhx9	0.0423709	7.81125	8.07736	7.95397	0.375604
TC0100003280.mm.2	Npl	0.0337956	4.98727	5.2369	5.67363	0.346707
TC0100003282.mm.2	Rgsl1	0.0987036	2.68394	2.44313	2.3741	0.494431
TC0100003283.mm.2	Teddm2	0.219936	2.88595	2.99547	2.71944	0.627842
TC0100003294.mm.2	Cacna1e	0.736173	3.04915	3.04233	2.86344	0.913444
TC0100003300.mm.2	Ier5	0.0376579	6.76175	6.58178	6.4487	0.360584
TC0100003301.mm.2	Mr1	0.260675	6.4181	6.65024	7.02562	0.661172
TC0100003302.mm.2	BC034090	0.123483	4.11567	3.98505	4.53142	0.528743
TC0100003304.mm.2	Xpr1	0.188773	7.23719	6.85418	6.87793	0.600128
TC0100003308.mm.2	Lhx4	0.867455	5.31538	5.21355	5.23445	0.957825
TC0100003309.mm.2	Qsox1	0.410998	8.47747	8.2162	8.38763	0.768555
TC0100003310.mm.2	Cep350	0.585752	7.23847	7.15541	7.21945	0.848196
TC0100003313.mm.2	Tor1aip1	0.351131	6.39572	6.46194	6.06953	0.729495
TC0100003315.mm.2	Fam163a	0.179009	2.73015	2.50566	2.6097	0.590435
TC0100003316.mm.2	Tdrd5	0.0276802	2.79405	2.89158	2.67705	0.329929
TC0100003318.mm.2	Axdnd1	0.0376887	2.44718	2.51671	2.16353	0.360584
TC0100003319.mm.2	Soat1	0.105576	8.69818	8.6034	8.39329	0.505179
TC0100003320.mm.2	Tor3a	0.318974	7.49662	7.36201	7.30284	0.706327
TC0100003321.mm.2	Fam20b	0.770841	7.2302	7.23585	7.12822	0.926026
TC0100003323.mm.2	Ralgps2	0.442825	7.04542	6.96141	6.83517	0.782538
TC0100003327.mm.2	Tex35	0.627897	3.77111	3.57151	3.70849	0.864164
TC0100003328.mm.2	Rasal2	0.315356	6.6654	6.60654	6.74678	0.70435
TC0100003338.mm.2	Brinp2	0.22757	3.40982	3.51682	3.75217	0.633375
TC0100003341.mm.2	Pappa2	0.0862381	5.18678	5.36772	6.23703	0.471837
TC0100003349.mm.2	4930562F07Rik	0.190872	3.21476	3.02382	2.94708	0.602339
TC0100003350.mm.2	Tnn	0.294492	8.62327	8.80534	8.99994	0.688005
TC0100003351.mm.2	Cacybp	0.0303858	6.95274	7.15539	7.27333	0.338899
TC0100003352.mm.2	Rabgap1l	0.0254435	7.75368	7.9066	7.9271	0.321844
TC0100003361.mm.2	Gpr52	0.457239	3.72144	3.85533	3.94923	0.788495
TC0100003370.mm.2	Zbtb37	0.0612669	4.23746	4.80158	4.98459	0.418215
TC0100003371.mm.2	Dars2	0.151975	4.59127	4.2975	4.07023	0.561813
TC0100003372.mm.2	Klhl20	0.640791	6.1103	6.24654	6.22939	0.870813
TC0100003373.mm.2	4930469G21Rik	0.835962	3.26121	3.18459	3.21388	0.948381
TC0100003374.mm.2	Prdx6	0.115956	7.87783	7.48655	7.53743	0.519921
TC0100003378.mm.2	Fasl	0.300331	2.92158	3.28646	2.90538	0.692251
TC0100003380.mm.2	Suco	0.782628	5.88615	5.99884	5.98193	0.929957
TC0100003381.mm.2	4930558K02Rik	0.871581	2.62841	2.56363	2.59007	0.959669
TC0100003382.mm.2	Dnm3	0.4969	3.57844	3.50862	3.76288	0.805318
TC0100003393.mm.2	Mettl13	0.540169	5.18218	5.03988	5.12557	0.828956
TC0100003395.mm.2	7420461P10Rik	0.270397	4.29342	4.44426	4.56722	0.668697
TC0100003397.mm.2	Prrc2c	0.700163	9.47242	9.40152	9.49571	0.898759
TC0100003399.mm.2	Fmo4	0.590784	4.67786	4.51124	4.64503	0.850323
TC0100003401.mm.2	Fmo1	0.814391	8.10699	8.20626	8.20787	0.941845
TC0100003402.mm.2	Fmo2	0.233034	9.85358	9.30033	9.37361	0.63949
TC0100003404.mm.2	Fmo6	0.057897	3.40885	3.02515	4.10454	0.414224
TC0100003406.mm.2	Fmo3	0.850417	6.52462	6.44878	6.69217	0.952457
TC0100003407.mm.2	Mroh9	0.0583551	2.13114	2.34437	2.46937	0.415095
TC0100003409.mm.2	Prrx1	0.0484861	8.9731	8.94732	9.29733	0.393681
TC0100003412.mm.2	Gorab	0.00954856	5.09077	5.40949	5.82622	0.236614
TC0100003414.mm.2	Mettl11b	0.14518	2.58142	2.9734	2.4332	0.551448
TC0100003416.mm.2	BC055324	0.115618	4.67201	5.17987	4.90846	0.519299
TC0100003421.mm.2	Blzf1	0.028708	8.09564	7.83802	7.75625	0.331493
TC0100003422.mm.2	Atp1b1	0.903311	8.62916	8.72733	8.71503	0.970049
TC0100003432.mm.2	Xcl1	0.371017	4.23925	4.1004	4.00139	0.743003
TC0100003437.mm.2	Tbx19	0.213298	3.87998	3.7622	3.59301	0.622706
TC0100003439.mm.2	Sft2d2	0.361596	7.40856	7.26374	7.16671	0.736023
TC0100003440.mm.2	Tiprl	0.0198838	6.9011	7.27405	7.21409	0.29373
TC0100003443.mm.2	Dcaf6	0.361694	6.00567	6.1284	5.79073	0.736023
TC0100003449.mm.2	Mpzl1	0.212166	7.60195	7.64291	7.79609	0.621961
TC0100003451.mm.2	Rcsd1	0.258744	7.05301	6.87898	6.88943	0.660117
TC0100003457.mm.2	Pou2f1	0.924979	4.89236	4.93478	4.99517	0.975915
TC0100003463.mm.2	Dusp27	0.320204	3.80651	3.64022	3.42122	0.706926
TC0100003464.mm.2	Mael	0.351624	2.78256	2.57897	2.6829	0.729939
TC0100003468.mm.2	Pogk	0.953755	5.7522	5.83773	5.82459	0.985761
TC0100003471.mm.2	Gm4846	0.33049	5.6499	5.48231	5.99376	0.713758
TC0100003472.mm.2	Gm4847	0.906147	2.94258	2.87841	2.83535	0.970549
TC0100003473.mm.2	Fmo9	0.6586	7.29422	7.59682	7.43453	0.877896
TC0100003477.mm.2	Uck2	0.0663576	5.65815	5.20737	5.06691	0.428895
TC0100003478.mm.2	Uck2	0.300786	8.74137	8.43358	8.49337	0.692453
TC0100003483.mm.2	Mgst3	0.429254	6.91577	7.18386	6.93977	0.776006
TC0100003485.mm.2	Lrrc52	0.482029	3.25214	2.96515	2.90585	0.799876
TC0100003487.mm.2	Pbx1	0.000271836	7.82132	7.83969	8.20732	0.0994547
TC0100003500.mm.2	Nuf2	0.0109629	5.96492	6.59159	6.73938	0.248664
TC0100003502.mm.2	Rgs4	0.306343	4.40895	4.36116	4.12536	0.69685
TC0100003505.mm.2	Hsd17b7	0.738532	5.93014	6.06051	5.91831	0.91471
TC0100003506.mm.2	Ddr2	0.26216	7.20692	7.45084	7.52993	0.662031
TC0100003507.mm.2	Uap1	0.408764	6.7849	6.80869	6.65035	0.766899
TC0100003508.mm.2	Uhmk1	0.123076	6.97302	7.04348	6.85933	0.528496
TC0100003513.mm.2	Atf6	0.956039	7.81426	7.80536	7.7888	0.986615
TC0100003518.mm.2	Dusp12	0.0522384	6.33098	6.60608	6.6737	0.402557
TC0100003519.mm.2	Fcrlb	0.243917	4.93483	4.52996	4.89271	0.648891
TC0100003520.mm.2	Fcrla	0.104358	3.74625	3.70151	2.99816	0.502902
TC0100003522.mm.2	Fcgr2b	0.883632	5.67346	5.73555	5.71292	0.963179
TC0100003524.mm.2	Fcgr3	0.0395801	6.57136	6.94346	6.97375	0.366848
TC0100003528.mm.2	Sdhc	0.0338182	7.56733	7.66423	7.1092	0.346707
TC0100003531.mm.2	Pcp4l1	0.732558	6.6042	6.67218	6.54761	0.911604
TC0100003532.mm.2	Tomm40l	0.0747705	4.78158	4.79817	4.49907	0.445973
TC0100003533.mm.2	Fcer1g	0.133867	6.60818	7.04198	7.0573	0.540804
TC0100003534.mm.2	Ndufs2	0.233954	8.40032	8.62194	8.29109	0.640127
TC0100003536.mm.2	Ppox	0.731383	6.28678	6.40549	6.39155	0.911295
TC0100003537.mm.2	Usp21	0.0431078	5.59199	5.69316	5.84707	0.37836
TC0100003538.mm.2	Ufc1	0.60681	7.55958	7.65	7.6574	0.856328
TC0100003541.mm.2	Nit1	0.168394	6.69832	6.68704	6.4437	0.579517
TC0100003542.mm.2	Klhdc9	0.216953	3.40014	3.39037	3.65467	0.62516
TC0100003546.mm.2	Itln1	0.327681	5.50425	5.29915	5.03529	0.711567
TC0100003549.mm.2	Ly9	0.0159587	4.82188	4.95211	4.12843	0.275353
TC0100003550.mm.2	Slamf7	0.500216	3.11487	3.19273	2.94552	0.806744
TC0100003558.mm.2	Vangl2	0.925538	6.28622	6.21715	6.26364	0.975988
TC0100003559.mm.2	Nhlh1	0.135993	3.44756	3.28475	3.939	0.542427
TC0100003560.mm.2	Ncstn	0.0919588	7.90495	7.92859	8.19527	0.4833
TC0100003563.mm.2	Pea15a	0.349556	6.62647	6.69428	6.54522	0.727551
TC0100003564.mm.2	Casq1	0.0112822	9.19487	9.33079	5.49526	0.250783
TC0100003565.mm.2	Atp1a4	0.244826	2.59543	2.34771	2.34707	0.649015
TC0100003566.mm.2	Atp1a2	0.011021	7.04805	6.87825	5.51213	0.248734
TC0100003568.mm.2	Kcnj9	0.0995694	3.94091	3.61031	3.65968	0.495604
TC0100003575.mm.2	Slamf8	0.14312	2.69718	2.8155	3.12019	0.549088
TC0100003576.mm.2	Fcrl6	0.733021	2.36943	2.47394	2.40165	0.911725
TC0100003577.mm.2	Dusp23	0.198082	4.17065	4.28117	3.87312	0.610057
TC0100003580.mm.2	Apcs	0.353479	2.99352	3.22965	3.02992	0.731256
TC0100003582.mm.2	Olfr1408	0.37292	2.32537	2.53516	2.60404	0.744626
TC0100003583.mm.2	Olfr1406	0.955954	2.40628	2.37497	2.40223	0.986615
TC0100003584.mm.2	Fcer1a	0.613852	2.88122	2.91226	2.99818	0.858988
TC0100003585.mm.2	Mptx2	0.252537	3.65516	3.26214	3.25665	0.655607
TC0100003586.mm.2	Ackr1	0.890657	4.37798	4.31962	4.42626	0.966065
TC0100003587.mm.2	Cadm3	0.898	5.60457	5.61107	5.67443	0.968743
TC0100003589.mm.2	Gm4955	0.400142	2.51939	2.50921	2.67645	0.763117
TC0100003590.mm.2	BC094916	0.0512582	2.92462	3.33727	3.18562	0.400313
TC0100003591.mm.2	Pydc4	0.14612	2.88281	3.08753	3.07377	0.553144
TC0100003593.mm.2	AI607873	0.686754	5.23033	5.30614	5.4376	0.893017
TC0100003597.mm.2	Gm7897	0.72888	2.43407	2.52498	2.40275	0.910302
TC0100003599.mm.2	Ifi202b	0.802762	6.36749	6.49112	6.41619	0.93681
TC0100003600.mm.2	Olfr231	0.755965	2.53858	2.66704	2.69026	0.919632
TC0100003601.mm.2	Olfr419	0.594465	2.71851	2.6141	2.72794	0.851545
TC0100003603.mm.2	Grem2	0.00775014	4.58934	5.01612	5.48386	0.220357
TC0100003604.mm.2	Rgs7	0.262972	3.54063	3.70281	3.89477	0.662803
TC0100003610.mm.2	Fh1	0.0590234	8.11483	8.43846	8.09829	0.415718
TC0100003611.mm.2	Opn3	0.268971	4.07379	3.95383	4.38532	0.667353
TC0100003612.mm.2	Chml	0.327219	5.17026	5.15874	4.91911	0.711144
TC0100003614.mm.2	Pld5	0.560467	3.91495	4.29559	4.10755	0.837356
TC0100003615.mm.2	Rbm8a2	0.287418	5.16944	5.2169	5.12811	0.682683
TC0100003620.mm.2	Cep170	0.0273816	5.38428	5.45977	5.6657	0.329224
TC0100003627.mm.2	Akt3	0.0323626	6.70789	7.06622	7.19984	0.343616
TC0100003639.mm.2	Adss	0.131307	7.3583	7.28812	7.58308	0.53745
TC0100003645.mm.2	Hnrnpu	0.493047	9.04401	8.99214	8.9439	0.802794
TC0100003649.mm.2	Smyd3	0.81428	6.04674	6.02633	6.12195	0.941845
TC0100003657.mm.2	Tfb2m	0.316244	6.57035	6.62727	6.36225	0.704789
TC0100003662.mm.2	Adck3	0.0402166	6.93592	6.95062	5.25183	0.370714
TC0100003664.mm.2	Psen2	0.961953	5.48974	5.44933	5.45602	0.988048
TC0100003665.mm.2	Gm5069	0.328024	5.53054	5.50949	5.32906	0.711964
TC0100003666.mm.2	6330403A02Rik	0.211117	3.83524	3.52553	3.39362	0.621456
TC0100003670.mm.2	Mixl1	0.326723	3.69158	3.84395	3.99607	0.711086
TC0100003671.mm.2	H3f3a	0.00617038	10.0163	10.1434	10.2982	0.207151
TC0100003679.mm.2	Ephx1	0.750839	7.84344	7.81867	7.73986	0.918083
TC0100003682.mm.2	Nvl	0.479186	7.49807	7.45582	7.68904	0.799152
TC0100003683.mm.2	Wdr26	0.430243	7.88796	7.7137	7.74841	0.776367
TC0100003689.mm.2	Ccdc121	0.188966	4.13217	3.97433	4.52799	0.600461
TC0100003697.mm.2	Lbr	0.0471002	7.56254	7.76623	7.66417	0.389973
TC0100003700.mm.2	Enah	0.455161	7.28347	7.30546	7.12728	0.78785
TC0100003708.mm.2	Vmn1r1	0.981221	2.9014	2.91613	2.87952	0.993887
TC0100003709.mm.2	Degs1	0.23386	9.56769	9.50922	9.36283	0.640123
TC0100003710.mm.2	Fbxo28	0.371801	6.2055	6.02628	6.08665	0.743669
TC0100003714.mm.2	Gm10517	0.173115	3.65661	3.88266	4.1759	0.584046
TC0100003715.mm.2	Capn2	0.121725	7.77581	7.66514	7.57422	0.527374
TC0100003719.mm.2	Ccdc185	0.798019	4.42769	4.31482	4.26629	0.934691
TC0100003721.mm.2	Disp1	0.857729	6.35152	6.44589	6.44695	0.955087
TC0100003723.mm.2	Brox	0.294485	6.3323	6.54359	6.4642	0.688005
TC0100003725.mm.2	Mia3	0.0776678	7.84407	7.46421	7.68624	0.452319
TC0100003727.mm.2	Gm8214	0.349408	3.36999	3.33376	3.52026	0.727447
TC0100003731.mm.2	1700056E22Rik	0.910993	5.53597	5.51917	5.44085	0.970995
TC0100003736.mm.2	Hlx	0.577814	6.44794	6.34339	6.33843	0.844503
TC0100003738.mm.2	Marc1	0.197514	4.13727	3.82751	4.06538	0.608912
TC0100003739.mm.2	Marc2	0.227571	7.34371	7.2311	7.1684	0.633375
TC0100003742.mm.2	C130074G19Rik	0.615008	6.14791	6.20707	6.25254	0.859181
TC0100003743.mm.2	Mark1	0.233544	6.20138	6.25968	6.47634	0.63991
TC0100003747.mm.2	Iars2	0.0743137	7.70123	7.55844	7.38625	0.445161
TC0100003749.mm.2	9630028B13Rik	0.671614	2.52331	2.59349	2.46215	0.884413
TC0100003751.mm.2	Lyplal1	0.0617332	3.53722	3.8736	4.05189	0.419348
TC0100003754.mm.2	Tgfb2	0.797671	6.3438	6.46097	6.38026	0.934578
TC0100003757.mm.2	Rrp15	0.453762	5.72599	5.88485	5.65711	0.78785
TC0100003761.mm.2	Spata17	0.885022	4.41548	4.43778	4.51202	0.963739
TC0100003776.mm.2	Kctd3	0.8146	6.2017	6.2456	6.34519	0.941876
TC0100003778.mm.2	Kcnk2	0.0839305	3.44987	3.76169	3.91632	0.46669
TC0100003780.mm.2	Gm3837	0.00245728	8.23069	8.54258	8.53458	0.155904
TC0100003783.mm.2	Cenpf	0.00926773	6.0322	6.39916	6.48626	0.234039
TC0100003786.mm.2	Smyd2	0.0183591	7.4473	7.93849	7.76267	0.288076
TC0100003791.mm.2	Prox1	0.665306	5.61659	5.59913	5.79134	0.88068
TC0100003795.mm.2	Rps6kc1	0.532132	5.29202	5.14185	5.15325	0.824171
TC0100003796.mm.2	Vash2	0.324347	4.49853	4.27081	4.55575	0.70988
TC0100003797.mm.2	Mfsd7b	0.565603	5.36816	5.44399	5.54382	0.840513
TC0100003799.mm.2	Tatdn3	0.970482	5.0353	5.03732	4.97969	0.991284
TC0100003803.mm.2	Fam71a	0.524394	3.6101	3.55166	3.46729	0.820145
TC0100003804.mm.2	Atf3	0.0207003	6.97521	6.64513	6.40938	0.298876
TC0100003805.mm.2	Nenf	0.0924662	7.41217	7.62857	7.79107	0.484156
TC0100003806.mm.2	Ppp2r5a	0.879048	8.9114	8.92118	8.85676	0.961585
TC0100003814.mm.2	Dtl	0.265766	5.18062	5.53972	5.55206	0.665642
TC0100003820.mm.2	1700034H15Rik	0.0254386	3.0662	3.40134	3.4322	0.321844
TC0100003823.mm.2	Traf5	0.553447	5.28528	5.1797	5.35764	0.833755
TC0100003825.mm.2	Gm3934	0.401375	7.00058	6.87289	6.82388	0.763225
TC0100003826.mm.2	Rcor3	0.482915	6.88248	7.01544	7.06316	0.799949
TC0100003827.mm.2	Hhat	0.169979	5.05991	5.12638	5.46616	0.581491
TC0100003830.mm.2	Sertad4	0.141127	6.15413	6.30391	6.62246	0.547766
TC0100003832.mm.2	Syt14	0.974956	3.1141	3.13001	3.1601	0.992048
TC0100003834.mm.2	Diexf	0.938255	4.36698	4.42763	4.37602	0.980213
TC0100003835.mm.2	Traf3ip3	0.717583	4.73028	4.61925	4.51974	0.905944
TC0100003836.mm.2	Hsd11b1	0.137016	5.2072	5.26928	4.86712	0.542802
TC0100003838.mm.2	G0s2	0.270014	6.05159	5.98202	6.21326	0.668294
TC0100003840.mm.2	Camk1g	0.0360506	4.67281	4.72837	4.39501	0.356282
TC0100003853.mm.2	Cd46	0.0502927	3.00635	2.84194	3.28669	0.398288
TC0100003855.mm.2	Cr1l	0.121401	8.55837	8.71033	8.54165	0.527374
TC0100003856.mm.2	Cr2	0.863869	3.38651	3.45845	3.33289	0.957096
TC0100003857.mm.2	Cr2	0.674263	2.75154	2.56561	2.70554	0.885968
TC0100003860.mm.2	Lypla1	0.0834117	7.87913	7.94375	7.69284	0.46457
TC0100003861.mm.2	Tcea1	0.0126246	8.33162	8.53804	8.67157	0.257451
TC0100003864.mm.2	Psmd1	0.228054	7.93939	8.06249	8.19672	0.63355
TC0100003865.mm.2	Armc9	0.0654475	4.88009	5.07533	5.39325	0.428205
TC0100003866.mm.2	Serpinb2	0.971693	9.58588	9.52823	9.52253	0.991451
TC0100003867.mm.2	Serpinb10	0.423056	9.31166	9.23438	8.93912	0.7731
TC0100003869.mm.2	Tnni1	0.294136	4.40244	4.75718	4.10003	0.687825
TC0100003870.mm.2	Usf1	0.308425	6.26636	6.17367	6.41644	0.698738
TC0100003871.mm.2	Tstd1	0.167183	3.82277	3.90621	4.22441	0.578536
TC0100003872.mm.2	Irf6	0.144564	8.70306	8.43915	8.49104	0.550799
TC0100003873.mm.2	A130010J15Rik	0.488773	4.76952	4.5249	4.62384	0.801247
TC0100003874.mm.2	Ankrd23	0.205752	7.00753	6.76419	5.07599	0.617806
TC0100003875.mm.2	Ankrd39	0.926962	5.34472	5.38934	5.31284	0.976208
TC0100003876.mm.2	Tex30	0.232163	4.6879	4.97972	5.08723	0.638765
TC0100003877.mm.2	Kdelc1	0.0336296	5.95012	6.25237	6.6112	0.345896
TC0100003878.mm.2	Mpp4	0.62456	2.61128	2.81412	2.80869	0.863212
TC0100003879.mm.2	Als2	0.285945	5.94953	6.00514	6.18091	0.681411
TC0100003880.mm.2	Cryga	0.919365	4.17875	4.2108	4.12692	0.974489
TC0100003881.mm.2	D630023F18Rik	0.416991	4.75862	4.35629	4.44593	0.770376
TC0100003882.mm.2	Chpf	0.784533	8.43266	8.33608	8.33696	0.930595
TC0100003883.mm.2	Obsl1	0.454388	5.2887	5.45996	5.4198	0.78785
TC0100003884.mm.2	Serpinb3b	0.197609	7.80133	7.95466	7.13493	0.609064
TC0100003885.mm.2	Serpinb3c	0.0940647	4.0987	4.52565	3.43254	0.4869
TC0100003886.mm.2	Gm7694	0.264684	4.63163	4.70095	5.05485	0.664871
TC0100003887.mm.2	Nos1ap	0.152574	6.70358	6.86654	7.17016	0.56277
TC0100003888.mm.2	Ifi204	0.960208	6.61943	6.65751	6.59953	0.987416
TC0100003889.mm.2	Mnda	0.889415	6.03428	5.99303	5.93148	0.965406
TC0100003890.mm.2	Mndal	0.740117	5.25229	5.25848	5.12933	0.914917
TC0100003891.mm.2	Ifi203	0.056661	5.75891	5.86678	5.54571	0.411248
TC0100003892.mm.2	Gm1305	0.13494	3.34655	3.5423	3.22099	0.541336
TC0100003893.mm.2	Ahctf1	0.131787	5.8363	5.86792	5.45368	0.53822
TC0200000002.mm.2	Fam171a1	0.669235	6.1251	6.20769	6.28655	0.883291
TC0200000004.mm.2	Nmt2	0.387257	7.71371	7.75037	7.56492	0.75427
TC0200000005.mm.2	Acbd7	0.00879143	2.60384	2.72205	3.24109	0.231306
TC0200000006.mm.2	Dclre1c	0.717397	4.28739	4.34424	4.14147	0.905891
TC0200000007.mm.2	Phxr1	0.765002	3.81389	3.6832	3.88534	0.923793
TC0200000009.mm.2	Cdnf	0.36218	3.34271	3.4538	3.03919	0.736364
TC0200000013.mm.2	Fam107b	0.313966	7.14343	6.92956	6.83843	0.703312
TC0200000019.mm.2	Frmd4a	0.00663762	4.71653	5.026	5.45979	0.209738
TC0200000033.mm.2	Bend7	0.175641	4.69704	4.71625	5.04166	0.587347
TC0200000036.mm.2	Sephs1	0.168464	5.9365	6.16404	6.26833	0.579537
TC0200000037.mm.2	Phyh	0.269265	6.77688	6.80261	6.61084	0.667464
TC0200000040.mm.2	Ucma	0.232601	4.03492	3.80802	4.26955	0.639012
TC0200000048.mm.2	Ccdc3	0.221773	9.19912	9.45846	9.72197	0.629112
TC0200000055.mm.2	Nudt5	0.892657	5.90351	5.85099	5.78666	0.966849
TC0200000057.mm.2	Upf2	0.982668	6.90688	6.91734	6.93214	0.994129
TC0200000060.mm.2	Usp6nl	0.997248	7.53243	7.52957	7.53862	0.999138
TC0200000079.mm.2	4930412O13Rik	0.789033	3.34594	3.22527	3.24563	0.931789
TC0200000082.mm.2	Kin	0.872614	5.34237	5.45153	5.45963	0.959898
TC0200000083.mm.2	Itih5	0.122608	7.50925	7.58467	7.05952	0.528218
TC0200000087.mm.2	Sfmbt2	0.179071	4.06675	4.26451	4.28928	0.590435
TC0200000211.mm.2	Prkcq	0.530871	6.36675	6.53367	6.41478	0.823592
TC0200000220.mm.2	Il2ra	0.20712	3.09759	2.99768	2.79401	0.618602
TC0200000222.mm.2	Il15ra	0.443697	5.25851	5.19063	5.04123	0.782859
TC0200000223.mm.2	Ankrd16	0.225544	4.07909	4.32432	4.47271	0.632217
TC0200000228.mm.2	Pter	0.130601	5.71247	5.54026	5.62082	0.53711
TC0200000240.mm.2	Vim	0.704923	11.3787	11.3201	11.426	0.901312
TC0200000242.mm.2	Stam	0.121139	6.23627	6.55557	6.25298	0.527374
TC0200000244.mm.2	Tmem236	0.721538	2.7113	2.82931	2.88779	0.90735
TC0200000245.mm.2	Mrc1	0.180963	7.30008	7.66854	7.7423	0.593748
TC0200000247.mm.2	Slc39a12	0.837173	3.14651	3.21347	3.29894	0.948756
TC0200000250.mm.2	Cacnb2	0.113293	5.96165	5.97902	6.28238	0.516425
TC0200000261.mm.2	Arl5b	0.0822511	5.84151	5.6347	5.4307	0.462631
TC0200000272.mm.2	Malrd1	0.0359202	2.82869	2.52906	3.09245	0.355871
TC0200000274.mm.2	Plxdc2	0.320673	10.2973	10.2284	10.4111	0.706926
TC0200000293.mm.2	Mllt10	0.461582	7.48916	7.51589	7.69285	0.790899
TC0200000301.mm.2	Commd3	0.0224243	7.39708	7.79195	7.6725	0.308713
TC0200000302.mm.2	Bmi1	0.797077	6.43292	6.51941	6.5998	0.934578
TC0200000303.mm.2	Spag6l	0.252277	4.89898	4.67784	4.75251	0.65543
TC0200000306.mm.2	4930426L09Rik	0.886833	3.55345	3.55103	3.61969	0.964725
TC0200000309.mm.2	Armc3	0.711462	3.76313	4.02546	4.07228	0.903485
TC0200000312.mm.2	Msrb2	0.717205	3.78358	3.74862	3.94719	0.905877
TC0200000314.mm.2	Ptf1a	0.496209	2.60587	2.70992	2.77556	0.804887
TC0200000316.mm.2	Otud1	0.0506233	5.64795	5.27855	5.2668	0.399056
TC0200000319.mm.2	Etl4	0.838404	8.30313	8.30804	8.38112	0.949041
TC0200000339.mm.2	Thnsl1	0.485823	3.88896	3.6565	3.79577	0.800742
TC0200000342.mm.2	Gpr158	0.263502	2.45475	2.67034	2.96746	0.663544
TC0200000346.mm.2	Myo3a	0.216987	2.28871	2.42664	2.24876	0.62516
TC0200000347.mm.2	Gad2	0.960985	2.94241	2.93726	2.89056	0.987669
TC0200000352.mm.2	Apbb1ip	0.822335	5.40268	5.35933	5.44443	0.944842
TC0200000354.mm.2	Pdss1	0.0567921	4.09109	4.33802	4.24687	0.411629
TC0200000361.mm.2	Acbd5	0.52118	6.49828	6.30875	6.52178	0.818639
TC0200000363.mm.2	Yme1l1	0.0822461	7.15276	7.48143	7.55125	0.462631
TC0200000365.mm.2	4931423N10Rik	0.0453861	2.40736	2.3107	2.78401	0.383648
TC0200000368.mm.2	Nxph2	0.790847	2.70476	2.61216	2.7175	0.932043
TC0200000373.mm.2	Il1f8	0.0223794	4.83815	4.74386	3.18027	0.308713
TC0200000376.mm.2	Il1f9	0.0116644	6.37065	6.49824	5.2415	0.252761
TC0200000377.mm.2	Il1f6	0.0286422	6.51341	6.85036	4.99352	0.331493
TC0200000379.mm.2	Il1f5	0.0291894	4.92865	4.72763	3.56516	0.333063
TC0200000380.mm.2	Il1f10	0.10478	3.4936	3.49196	3.2798	0.503684
TC0200000382.mm.2	Il1rn	0.0604835	6.92492	7.02533	6.50649	0.416628
TC0200000383.mm.2	Psd4	0.644366	5.01199	4.84401	4.81829	0.871888
TC0200000391.mm.2	Zmynd19	0.0530784	5.67582	5.84176	5.58214	0.403551
TC0200000392.mm.2	Dph7	0.803401	4.88381	5.09187	5.01399	0.936943
TC0200000393.mm.2	Pnpla7	0.281432	5.74749	5.76274	5.97305	0.678569
TC0200000395.mm.2	Nsmf	0.35648	6.18032	5.98908	6.32922	0.732858
TC0200000397.mm.2	Entpd8	0.108473	3.35305	3.38717	3.65176	0.508497
TC0200000398.mm.2	Nrarp	0.616237	5.02312	5.08664	4.78721	0.859774
TC0200000401.mm.2	Fam166a	0.121448	2.95768	2.69996	2.70378	0.527374
TC0200000403.mm.2	Rnf208	0.409638	5.40024	5.15389	5.41323	0.767489
TC0200000404.mm.2	Tmem203	0.686569	5.43	5.33136	5.493	0.892986
TC0200000405.mm.2	Tprn	0.396626	4.23296	4.2944	4.50052	0.760905
TC0200000406.mm.2	Anapc2	0.5066	7.94283	7.85511	7.9881	0.810224
TC0200000407.mm.2	Tmem210	0.485881	3.87309	3.55405	3.62444	0.800742
TC0200000408.mm.2	Lrrc26	0.214658	7.85291	7.54634	7.25012	0.623112
TC0200000409.mm.2	Grin1os	0.0609811	5.3603	5.15312	5.02421	0.417219
TC0200000410.mm.2	Man1b1	0.437713	6.63913	6.66613	6.73207	0.780834
TC0200000413.mm.2	Sapcd2	0.255158	5.01053	4.73332	4.79304	0.65669
TC0200000416.mm.2	Fut7	0.990614	5.0359	5.05811	5.06765	0.99699
TC0200000417.mm.2	Abca2	0.987933	5.54848	5.52673	5.54767	0.996459
TC0200000419.mm.2	Clic3	0.292747	8.17539	7.69762	7.93067	0.687138
TC0200000420.mm.2	Fbxw5	0.958777	8.28093	8.20409	8.22828	0.987206
TC0200000422.mm.2	Edf1	0.675991	8.5074	8.41316	8.45636	0.886749
TC0200000427.mm.2	Lcn8	0.00853485	2.99854	2.6281	3.38472	0.229153
TC0200000428.mm.2	Lcn5	0.355788	2.41515	2.46446	2.35378	0.732578
TC0200000429.mm.2	Lcn6	0.0734254	3.11901	2.84487	3.07033	0.442745
TC0200000430.mm.2	Lcn10	0.61609	3.23513	3.1337	3.19072	0.859677
TC0200000431.mm.2	Obp2a	0.387479	3.45984	2.6269	3.59343	0.754505
TC0200000432.mm.2	Bmyc	0.956573	6.18419	6.12991	6.14633	0.986615
TC0200000433.mm.2	Obp2b	0.734972	3.79262	3.58662	3.44411	0.912826
TC0200000434.mm.2	Lcn3	0.172829	2.99634	3.23973	2.88223	0.583558
TC0200000435.mm.2	Lcn11	0.0595364	2.84002	2.9778	4.90754	0.416177
TC0200000437.mm.2	Lcn9	0.0593915	2.71007	2.57872	2.43984	0.415931
TC0200000438.mm.2	Kcnt1	0.161421	3.04023	2.97894	3.29408	0.57397
TC0200000445.mm.2	Gpsm1	0.548625	6.0553	5.91106	5.85758	0.832766
TC0200000450.mm.2	Pmpca	0.42883	8.83617	8.74581	8.74119	0.776006
TC0200000456.mm.2	Gm2240	0.497422	2.7455	2.77068	2.89343	0.805318
TC0200000457.mm.2	Rpl7a	0.0813019	10.038	10.1669	10.221	0.459973
TC0200000459.mm.2	Surf2	0.326207	6.83046	6.97338	6.94358	0.71059
TC0200000460.mm.2	Stkld1	0.67229	3.01574	2.94086	2.78239	0.884831
TC0200000461.mm.2	Adamts13	0.684654	3.18116	3.31526	3.08698	0.892136
TC0200000462.mm.2	Cacfd1	0.773295	6.0589	5.98775	6.11749	0.926812
TC0200000465.mm.2	Adamtsl2	0.0455693	5.11743	5.04301	5.42056	0.383882
TC0200000467.mm.2	Dbh	0.746031	2.85635	2.87232	2.74863	0.916281
TC0200000473.mm.2	Wdr5	0.498831	5.91253	5.82696	5.68204	0.806278
TC0200000477.mm.2	Rxra	0.148693	6.85492	6.51905	6.69864	0.556997
TC0200000478.mm.2	Col5a1	0.754884	8.12782	8.12174	8.17568	0.919127
TC0200000480.mm.2	Olfm1	0.333997	6.09959	6.1935	6.35404	0.716645
TC0200000481.mm.2	Ppp1r26	0.0658141	4.16202	4.36177	4.10572	0.428791
TC0200000482.mm.2	Mrps2	0.268355	6.68892	6.60191	6.49007	0.666883
TC0200000484.mm.2	Gbgt1	0.85007	4.4435	4.58279	4.50587	0.952424
TC0200000485.mm.2	Gm10134	0.806307	3.46308	3.40994	3.60866	0.938213
TC0200000486.mm.2	Ralgds	0.326835	7.61483	7.50713	7.63258	0.711144
TC0200000490.mm.2	Tsc1	0.927136	6.12479	6.1932	6.21567	0.976208
TC0200000492.mm.2	Ak8	0.300451	4.9294	5.06037	5.78261	0.692356
TC0200000495.mm.2	Ddx31	0.316509	3.98391	4.20512	4.28267	0.70499
TC0200000499.mm.2	Ttf1	0.339992	6.30091	6.16925	6.03819	0.719644
TC0200000501.mm.2	Setx	0.155233	5.89058	6.15707	6.23133	0.566399
TC0200000503.mm.2	Med27	0.690888	6.59092	6.64468	6.52775	0.894934
TC0200000507.mm.2	Rapgef1	0.942661	6.79441	6.77115	6.83194	0.98202
TC0200000509.mm.2	Gm13547	0.293007	8.19383	7.873	7.83301	0.687138
TC0200000510.mm.2	Coq4	0.348259	6.215	5.99355	6.14036	0.726964
TC0200000511.mm.2	Slc27a4	0.279192	6.69339	6.4651	6.42883	0.677641
TC0200000512.mm.2	Urm1	0.889371	7.28083	7.32824	7.30143	0.965406
TC0200000514.mm.2	Cercam	0.660668	7.31897	7.35774	7.44837	0.878621
TC0200000515.mm.2	Odf2	0.970855	6.59308	6.59311	6.5698	0.991451
TC0200000517.mm.2	Gle1	0.752006	6.94763	7.03755	7.02201	0.918202
TC0200000518.mm.2	Sptan1	0.305568	8.15163	8.18775	8.00888	0.69646
TC0200000522.mm.2	Set	0.664903	9.25144	9.24369	9.12354	0.880503
TC0200000523.mm.2	Pkn3	0.780319	6.10279	6.05361	5.99763	0.929186
TC0200000525.mm.2	Tbc1d13	0.0338822	4.16566	4.77691	4.93919	0.34683
TC0200000528.mm.2	Endog	0.126936	4.6477	4.51811	4.2186	0.53232
TC0200000532.mm.2	Fam73b	0.627607	4.84399	4.682	4.86726	0.864164
TC0200000533.mm.2	Dolpp1	0.858636	6.23638	6.18259	6.22708	0.955206
TC0200000535.mm.2	Ppp2r4	0.902917	7.27332	7.22385	7.22461	0.970049
TC0200000538.mm.2	Cstad	0.00427013	4.36894	4.44572	5.09253	0.183381
TC0200000542.mm.2	Ntmt1	0.167282	6.13297	6.03357	5.87396	0.578608
TC0200000543.mm.2	Prrx2	0.00283823	7.05243	7.07931	7.69465	0.161979
TC0200000545.mm.2	Tor1b	0.370946	6.49181	6.50709	6.61374	0.743003
TC0200000546.mm.2	Usp20	0.0984134	5.90474	5.51838	5.72775	0.493997
TC0200000547.mm.2	Gpr107	0.996154	5.91217	5.89121	5.90996	0.998627
TC0200000549.mm.2	Ncs1	0.848359	5.79203	5.76297	5.70057	0.951592
TC0200000550.mm.2	Hmcn2	0.117859	5.82491	5.53199	5.23443	0.523122
TC0200000551.mm.2	Ass1	0.00263117	5.74649	5.90305	5.32419	0.15845
TC0200000552.mm.2	Fubp3	0.331626	6.62711	6.50323	6.78482	0.714682
TC0200000555.mm.2	Prdm12	0.0197576	2.91918	2.52894	2.55322	0.293051
TC0200000557.mm.2	Exosc2	0.236594	6.13059	6.27683	6.39331	0.642903
TC0200000558.mm.2	Abl1	0.305768	5.94103	6.00976	6.2057	0.69646
TC0200000559.mm.2	Lamc3	0.000324787	5.45771	5.44767	6.04373	0.102791
TC0200000561.mm.2	Aif1l	0.0758082	5.78012	5.59617	5.5208	0.448479
TC0200000562.mm.2	Nup214	0.101799	5.41725	5.19656	5.48606	0.499096
TC0200000566.mm.2	Plpp7	0.141518	6.23054	6.06266	5.68879	0.547864
TC0200000567.mm.2	Prrc2b	0.402805	7.57154	7.38662	7.53732	0.764
TC0200000572.mm.2	Pomt1	0.309142	5.82649	5.57639	5.54618	0.698922
TC0200000574.mm.2	Golga2	0.0482566	8.8543	8.83315	9.05363	0.393084
TC0200000577.mm.2	Ciz1	0.140147	7.47985	7.47892	7.64481	0.54703
TC0200000578.mm.2	Ptges2	0.0537925	5.5281	5.56376	5.25295	0.404408
TC0200000581.mm.2	Naif1	0.498158	5.31556	5.01806	5.10115	0.805798
TC0200000585.mm.2	Fam102a	0.0388124	7.08251	6.84736	7.04049	0.364934
TC0200000587.mm.2	St6galnac6	0.870226	6.54622	6.59344	6.5412	0.959296
TC0200000591.mm.2	Sh2d3c	0.0313664	6.43553	6.25406	6.65928	0.340554
TC0200000592.mm.2	Tor2a	0.0234829	7.20876	7.04309	6.96679	0.313923
TC0200000593.mm.2	Ptrh1	0.00704888	5.99812	5.54266	5.44119	0.213978
TC0200000597.mm.2	Fam129b	0.311963	8.24768	8.02677	8.22013	0.701336
TC0200000600.mm.2	Rpl12	0.000449807	11.815	12.0306	12.2272	0.102791
TC0200000603.mm.2	Angptl2	0.177912	8.10997	8.06538	7.57535	0.589511
TC0200000612.mm.2	Mapkap1	0.250919	6.75582	6.94533	6.87928	0.65421
TC0200000620.mm.2	Hspa5	0.662832	10.5976	10.7129	10.6767	0.879735
TC0200000626.mm.2	Cutal	0.29569	2.62103	2.51118	2.33792	0.688486
TC0200000634.mm.2	Cntrl	0.26066	6.02858	5.84101	5.59361	0.661172
TC0200000636.mm.2	Gsn	0.0493239	9.84575	9.62622	9.48441	0.396125
TC0200000641.mm.2	Dab2ip	0.216164	7.82885	7.63677	7.65347	0.624368
TC0200000646.mm.2	Morn5	0.0379409	3.61411	3.71022	4.11063	0.36144
TC0200000647.mm.2	Mrrf	0.407794	6.98149	7.15389	6.96579	0.766568
TC0200000651.mm.2	Ptgs1	0.0520308	5.74177	5.40395	5.18909	0.402058
TC0200000657.mm.2	Olfr338	0.996193	2.57547	2.58261	2.56875	0.998627
TC0200000659.mm.2	Olfr339	0.00466988	2.28473	2.37744	2.04482	0.188202
TC0200000660.mm.2	Olfr340	0.786093	2.45895	2.50917	2.39837	0.930865
TC0200000661.mm.2	Olfr342	0.243601	2.35287	2.57845	2.35302	0.648687
TC0200000663.mm.2	Olfr344	0.88966	3.0521	3.01329	2.94874	0.965581
TC0200000664.mm.2	Olfr345	0.481131	2.45398	2.51094	2.34923	0.799401
TC0200000665.mm.2	Olfr346	0.806159	2.65358	2.75117	2.70918	0.938178
TC0200000666.mm.2	Olfr347	0.523145	2.22616	2.40082	2.28523	0.819654
TC0200000668.mm.2	Olfr348	0.889125	2.44979	2.39446	2.37199	0.965406
TC0200000669.mm.2	Olfr50	0.755104	2.66579	2.50729	2.58904	0.919289
TC0200000671.mm.2	Olfr350	0.178665	3.59061	3.51707	3.38669	0.590127
TC0200000672.mm.2	Olfr352	0.346252	2.35504	2.37614	2.51341	0.725279
TC0200000673.mm.2	Olfr354	0.288897	2.34845	2.33527	2.6138	0.683855
TC0200000675.mm.2	Olfr356	0.31147	2.64048	2.52706	2.36995	0.701025
TC0200000676.mm.2	Olfr357	0.453512	2.78611	2.57946	2.54741	0.787757
TC0200000678.mm.2	Olfr360	0.325525	2.73564	2.76276	2.87304	0.710184
TC0200000680.mm.2	Olfr365	0.361675	2.20138	2.22549	2.41696	0.736023
TC0200000682.mm.2	Olfr366	0.47459	3.1553	2.94856	2.87643	0.796941
TC0200000683.mm.2	Olfr367-ps	0.377192	2.45794	2.5175	2.64239	0.748586
TC0200000685.mm.2	Olfr368	0.93674	3.42825	3.48588	3.42437	0.979997
TC0200000686.mm.2	Rabgap1	0.0408292	7.24414	7.34127	7.61018	0.371416
TC0200000694.mm.2	Crb2	0.16082	3.51848	3.30048	3.4701	0.573498
TC0200000697.mm.2	Lhx2	0.546909	4.01877	4.44901	4.5761	0.832059
TC0200000702.mm.2	Nek6	0.0595934	5.65203	5.64866	6.1271	0.416177
TC0200000714.mm.2	Olfml2a	0.217069	8.35986	8.46247	8.79477	0.62516
TC0200000718.mm.2	Wdr38	0.0995847	5.71383	5.85139	6.2511	0.495604
TC0200000719.mm.2	Arpc5l	0.749849	5.78575	5.85616	5.89164	0.91752
TC0200000740.mm.2	Kynu	0.307864	3.44452	3.34787	3.03079	0.698379
TC0200000741.mm.2	Arhgap15	0.0660266	3.9334	4.58824	4.37228	0.428895
TC0200000759.mm.2	Zeb2os	0.879816	3.97409	3.92004	4.03925	0.961868
TC0200000778.mm.2	Gm19922	0.162836	4.26387	4.5617	4.19176	0.574987
TC0200000781.mm.2	Acvr2a	0.513314	6.01771	6.13881	6.03622	0.813724
TC0200000783.mm.2	Mbd5	0.348992	7.33696	7.44617	7.54561	0.727007
TC0200000798.mm.2	Epc2	0.614259	5.71817	5.65032	5.86673	0.859181
TC0200000801.mm.2	Kif5c	0.107802	3.38965	3.57678	3.6502	0.507494
TC0200000803.mm.2	Lypd6b	0.0154861	6.10147	6.25396	6.46149	0.272826
TC0200000804.mm.2	Lypd6	0.0324863	6.38588	6.58462	6.15074	0.343688
TC0200000816.mm.2	Tas2r134	0.198966	3.03467	3.02366	2.7399	0.610909
TC0200000819.mm.2	Tnfaip6	0.239235	6.17859	6.5872	6.62965	0.645474
TC0200000821.mm.2	Rif1	0.669986	6.76361	6.84831	6.88858	0.883737
TC0200000833.mm.2	Fmnl2	0.222056	6.80777	6.95948	7.21016	0.629513
TC0200000843.mm.2	Arl6ip6	0.197182	6.17813	6.5074	6.43705	0.60847
TC0200000850.mm.2	Galnt13	0.232262	2.67193	2.98097	2.90692	0.638765
TC0200000856.mm.2	Kcnj3	0.000346751	3.32679	3.30907	2.56991	0.102791
TC0200000868.mm.2	Gpd2	0.985612	6.96236	6.94378	6.92984	0.995882
TC0200000872.mm.2	Galnt5	0.821004	4.56445	4.58678	4.4702	0.944097
TC0200000878.mm.2	Gm17409	0.840683	3.59039	3.66319	3.69009	0.949769
TC0200000879.mm.2	Upp2	0.612815	3.2406	3.26861	3.36939	0.858569
TC0200000886.mm.2	Gm11099	0.40561	2.10812	2.25959	2.26757	0.766363
TC0200000888.mm.2	Pkp4	0.0847592	7.40186	7.57945	7.71542	0.468783
TC0200000894.mm.2	Dapl1	0.850286	8.55621	8.62746	8.69865	0.952424
TC0200000897.mm.2	Tanc1	0.787575	5.9552	5.8504	5.81954	0.931697
TC0200000909.mm.2	March7	0.534053	7.2086	7.37963	7.43556	0.825324
TC0200000923.mm.2	Tank	0.461313	7.53733	7.73698	7.77264	0.790678
TC0200000924.mm.2	Psmd14	0.287273	7.15501	7.15429	7.35019	0.682629
TC0200000927.mm.2	Tbr1	0.242393	3.40329	3.28316	3.56724	0.647354
TC0200000929.mm.2	Slc4a10	0.0766912	3.24515	2.83386	2.92904	0.450054
TC0200000933.mm.2	Gca	0.677753	4.24422	4.16615	4.4172	0.887647
TC0200000953.mm.2	Scn2a1	0.054066	4.38243	4.08909	4.48576	0.404783
TC0200000955.mm.2	Csrnp3	0.203403	3.81254	3.60546	4.18324	0.615028
TC0200000965.mm.2	Gm1322	0.455495	2.37517	2.32092	2.4938	0.78785
TC0200000966.mm.2	Xirp2	0.0326696	5.86955	5.3655	3.35911	0.344105
TC0200000967.mm.2	Gm21830	0.490871	2.0551	1.96618	2.06618	0.801718
TC0200000969.mm.2	B3galt1	0.18886	3.62232	3.42341	4.00726	0.600319
TC0200000989.mm.2	4933409G03Rik	0.477588	2.82075	2.83565	2.6087	0.798473
TC0200000990.mm.2	4932414N04Rik	0.963183	2.96648	3.02145	3.0217	0.988466
TC0200000994.mm.2	Cers6	0.0060622	7.02014	7.3179	7.5417	0.20606
TC0200001002.mm.2	Nostrin	0.00640949	5.13693	5.30522	4.68772	0.20816
TC0200001003.mm.2	G6pc2	0.140728	3.55787	3.88148	3.5351	0.547191
TC0200001006.mm.2	Dhrs9	0.354439	6.86931	6.71078	7.49835	0.732019
TC0200001007.mm.2	Bbs5	0.50251	5.20871	5.14947	5.369	0.807956
TC0200001008.mm.2	Klhl41	0.0577269	6.88333	6.67425	4.11739	0.41384
TC0200001009.mm.2	Ppig	0.365538	7.5825	7.71759	7.78101	0.738348
TC0200001011.mm.2	Phospho2	0.0587429	4.93859	5.5659	5.39598	0.415296
TC0200001012.mm.2	Klhl23	0.0593516	5.15253	5.13513	5.65489	0.415931
TC0200001013.mm.2	Ssb	0.114303	9.43667	9.60379	9.64258	0.516948
TC0200001015.mm.2	Ubr3	0.168316	8.10231	7.91877	7.70477	0.579477
TC0200001018.mm.2	Myo3b	0.150231	5.03019	4.86118	4.73902	0.559361
TC0200001021.mm.2	Sp5	0.633224	3.76742	3.54169	3.6894	0.866435
TC0200001022.mm.2	Erich2	0.101439	5.39299	5.76195	6.59228	0.498769
TC0200001023.mm.2	Gad1	0.935176	3.54598	3.5899	3.62037	0.979388
TC0200001025.mm.2	Gorasp2	0.876941	9.70281	9.66545	9.6486	0.961404
TC0200001030.mm.2	Dcaf17	0.0369071	6.12131	6.38847	6.55375	0.357976
TC0200001032.mm.2	Cybrd1	0.226171	6.71216	6.7379	7.12123	0.632586
TC0200001033.mm.2	Dync1i2	0.950212	8.57987	8.62139	8.59251	0.984848
TC0200001036.mm.2	Hat1	0.221365	7.44476	7.59741	7.56321	0.628517
TC0200001038.mm.2	Metap1d	0.738362	4.44893	4.63696	4.61176	0.914602
TC0200001042.mm.2	Dlx1	0.447425	5.87527	5.99744	6.08222	0.784517
TC0200001043.mm.2	Platr26	0.948965	3.70897	3.66173	3.70722	0.98449
TC0200001045.mm.2	Itga6	0.790451	8.80083	8.78213	8.69904	0.931984
TC0200001047.mm.2	Pdk1	0.207617	7.2415	7.28914	7.11283	0.618631
TC0200001049.mm.2	Rapgef4	0.376114	5.24891	5.05884	5.20936	0.747448
TC0200001053.mm.2	Zak	0.103616	7.97999	7.85875	7.75868	0.502051
TC0200001056.mm.2	Cdca7	0.292607	5.56767	5.47579	5.26988	0.687138
TC0200001071.mm.2	Sp9	0.838857	6.08916	6.00636	6.00491	0.949277
TC0200001072.mm.2	Scrn3	0.824024	6.05597	6.00323	6.00542	0.944966
TC0200001091.mm.2	Hoxd13	0.17037	3.22518	3.04695	3.02962	0.581768
TC0200001092.mm.2	Hoxd12	0.897157	4.22157	4.17132	4.08137	0.968298
TC0200001095.mm.2	Hoxd9	0.626697	3.80586	3.8226	3.98158	0.863951
TC0200001096.mm.2	Hoxd8	0.0766635	5.58098	5.2098	5.22238	0.450054
TC0200001097.mm.2	Hoxd3	0.834572	4.62523	4.57022	4.67286	0.94817
TC0200001101.mm.2	Hoxd1	0.0650227	3.74364	3.42893	3.7341	0.427833
TC0200001102.mm.2	Mtx2	0.317084	6.89385	7.01929	7.03798	0.705265
TC0200001115.mm.2	Hnrnpa3	0.797384	10.4409	10.4666	10.3984	0.934578
TC0200001121.mm.2	Agps	0.389765	6.92587	6.75291	6.70635	0.755708
TC0200001125.mm.2	Rbm45	0.503215	7.00398	7.0876	6.89989	0.808226
TC0200001127.mm.2	Osbpl6	0.00107575	5.37106	5.17492	5.63078	0.130185
TC0200001133.mm.2	Dfnb59	0.127484	3.7762	3.44879	3.41269	0.533128
TC0200001134.mm.2	Plekha3	0.156894	8.12681	8.09668	8.33963	0.568511
TC0200001144.mm.2	Gm14461	0.834344	2.13385	2.08744	2.01847	0.94817
TC0200001150.mm.2	Ube2e3	0.0942175	7.98004	8.18418	8.29886	0.487013
TC0200001158.mm.2	Itga4	0.57479	6.94653	6.73914	6.86554	0.843354
TC0200001164.mm.2	Ssfa2	0.470579	6.347	6.05533	6.19635	0.795649
TC0200001166.mm.2	Ppp1r1c	0.1131	2.82571	2.90799	3.40286	0.516425
TC0200001170.mm.2	Prdx6b	0.0546846	5.24397	4.95854	4.83899	0.405969
TC0200001171.mm.2	Dnajc10	0.6283	9.44786	9.34302	9.1799	0.86417
TC0200001189.mm.2	Zfp804a	0.348496	2.66286	2.91425	2.80671	0.727007
TC0200001195.mm.2	Fsip2	0.563274	2.46645	2.28309	2.39103	0.839242
TC0200001201.mm.2	Zc3h15	0.216242	7.94388	8.01066	8.1998	0.624512
TC0200001203.mm.2	Itgav	0.058988	8.76653	8.78297	9.02156	0.415718
TC0200001204.mm.2	Fam171b	0.543773	5.88042	5.75657	5.65057	0.830755
TC0200001206.mm.2	Gm13698	0.972029	5.54243	5.53517	5.59629	0.991451
TC0200001207.mm.2	Gm13693	0.972029	5.54243	5.53517	5.59629	0.991451
TC0200001208.mm.2	Gm13695	0.972029	5.54243	5.53517	5.59629	0.991451
TC0200001209.mm.2	Gm13696	0.972029	5.54243	5.53517	5.59629	0.991451
TC0200001210.mm.2	Gm13694	0.972029	5.54243	5.53517	5.59629	0.991451
TC0200001211.mm.2	Gm13697	0.972029	5.54243	5.53517	5.59629	0.991451
TC0200001212.mm.2	Gm13691	0.563589	6.72967	6.90084	6.70084	0.839274
TC0200001217.mm.2	Btbd18	0.893116	2.20857	2.19096	2.13326	0.966934
TC0200001218.mm.2	Med19	0.424369	5.38807	5.37057	5.55484	0.773413
TC0200001221.mm.2	Ypel4	0.51376	4.25272	4.353	4.45347	0.814019
TC0200001222.mm.2	Ube2l6	0.166713	6.42153	7.26607	7.00368	0.57781
TC0200001223.mm.2	Timm10	0.123443	6.03816	6.24344	6.33652	0.528674
TC0200001224.mm.2	Slc43a1	0.895696	5.62843	5.71318	5.57289	0.967661
TC0200001226.mm.2	Slc43a3	0.0972916	7.09829	7.01307	6.60055	0.491915
TC0200001227.mm.2	Prg2	0.400038	3.49518	3.58747	3.19489	0.7631
TC0200001228.mm.2	Prg3	0.55056	3.66993	3.79738	3.97194	0.832809
TC0200001229.mm.2	Ssrp1	0.185325	7.76989	7.61855	7.53047	0.59755
TC0200001230.mm.2	Tnks1bp1	0.132932	6.77875	6.68123	6.8663	0.539848
TC0200001234.mm.2	Aplnr	0.320057	6.72588	6.95595	6.67519	0.706926
TC0200001239.mm.2	Olfr996	0.190467	2.30034	2.03976	2.21901	0.602239
TC0200001241.mm.2	Olfr998	0.566875	2.46376	2.35015	2.49001	0.841349
TC0200001244.mm.2	Olfr1008	0.970013	2.7577	2.73819	2.7051	0.991079
TC0200001245.mm.2	Olfr1009	0.457916	2.5014	2.66482	2.63648	0.788754
TC0200001246.mm.2	Olfr1010	0.193951	2.4916	2.63954	2.84613	0.605136
TC0200001247.mm.2	Olfr1013	0.782284	2.4419	2.63373	2.5244	0.929814
TC0200001248.mm.2	Olfr1014	0.519991	2.49849	2.4593	2.27684	0.81815
TC0200001249.mm.2	Olfr1015	0.789271	2.59151	2.56628	2.47682	0.931789
TC0200001250.mm.2	Olfr1018	0.397768	2.64306	2.51172	2.6735	0.761451
TC0200001251.mm.2	Olfr1020	0.108796	2.28745	2.07319	2.22793	0.508688
TC0200001253.mm.2	Olfr1022	0.254815	2.45215	2.22318	2.47644	0.656282
TC0200001254.mm.2	Olfr1023	0.440546	2.09927	2.08988	2.22541	0.781657
TC0200001256.mm.2	Olfr1026	0.800507	3.08002	2.9927	3.07378	0.935718
TC0200001258.mm.2	Olfr1028	0.588201	2.20895	2.32059	2.35045	0.849148
TC0200001260.mm.2	Olfr1029	0.684553	2.63485	2.69517	2.80877	0.892136
TC0200001261.mm.2	Olfr1030	0.503618	2.40797	2.36197	2.55203	0.808391
TC0200001262.mm.2	Olfr1031	0.737557	2.18257	2.28016	2.26869	0.91386
TC0200001263.mm.2	Olfr1032	0.412486	2.75553	2.91704	2.67525	0.769001
TC0200001264.mm.2	Olfr1033	0.811818	2.71399	2.67821	2.5862	0.941018
TC0200001266.mm.2	Olfr1034	0.900635	2.2566	2.31198	2.2563	0.969438
TC0200001267.mm.2	Olfr1036	0.939441	2.91596	2.8844	2.88075	0.980426
TC0200001268.mm.2	Olfr1038-ps	0.514865	2.53666	2.36495	2.56847	0.814961
TC0200001269.mm.2	Olfr1052	0.318508	2.0915	2.16412	2.19071	0.706079
TC0200001272.mm.2	Olfr1076	0.729377	2.13266	2.06333	2.08314	0.91043
TC0200001273.mm.2	Olfr1093	0.391558	2.23825	2.07417	2.27564	0.757562
TC0200001274.mm.2	Olfr1094	0.25376	2.7399	2.46846	2.60152	0.656073
TC0200001275.mm.2	Olfr1102	0.889165	2.78042	2.8975	2.78018	0.965406
TC0200001276.mm.2	Olfr1112	0.910011	2.5938	2.61326	2.54737	0.970931
TC0200001277.mm.2	Olfr1113	0.387841	2.43047	2.4885	2.32947	0.754545
TC0200001279.mm.2	Olfr1115	0.843763	2.1392	2.206	2.13596	0.95066
TC0200001281.mm.2	Olfr1116	0.31421	3.7214	3.64216	3.84377	0.703645
TC0200001285.mm.2	Olfr1118	0.482271	2.88899	2.9031	3.11392	0.799925
TC0200001287.mm.2	Olfr1120	0.51509	2.66122	2.72608	2.55005	0.815085
TC0200001288.mm.2	Olfr1121	0.593162	2.99173	3.13301	3.11118	0.85095
TC0200001289.mm.2	Olfr1122	0.536223	2.89522	2.75686	2.6185	0.826327
TC0200001291.mm.2	Olfr1123	0.715685	2.35354	2.27015	2.20786	0.905452
TC0200001292.mm.2	Olfr1124	0.486068	2.21493	2.15452	2.33919	0.800742
TC0200001293.mm.2	Olfr1126	0.801644	2.45654	2.52348	2.40625	0.93627
TC0200001294.mm.2	Pramel6	0.801193	2.4666	2.39157	2.46483	0.935929
TC0200001295.mm.2	Gm13736	0.00331888	7.52556	7.76259	7.8934	0.167498
TC0200001296.mm.2	Olfr153	0.596611	2.55076	2.68169	2.56313	0.852607
TC0200001297.mm.2	Olfr1129	0.826005	2.28718	2.15145	2.23824	0.945722
TC0200001298.mm.2	Olfr1130	0.609193	2.22746	2.27722	2.08658	0.857303
TC0200001299.mm.2	Olfr1131	0.546251	2.53917	2.57489	2.41815	0.832059
TC0200001300.mm.2	Olfr1140	0.71316	2.23128	2.22336	2.14054	0.904541
TC0200001301.mm.2	Olfr152	0.122533	2.65309	2.67815	2.36874	0.528218
TC0200001302.mm.2	Olfr1143	0.335469	2.5692	2.58058	2.39342	0.716757
TC0200001303.mm.2	Olfr1145	0.594309	1.985	2.08646	1.97503	0.851545
TC0200001306.mm.2	Olfr1148	0.7335	3.0379	2.92573	2.98545	0.911937
TC0200001309.mm.2	Olfr1151	0.744074	2.04468	2.07374	2.10455	0.91594
TC0200001310.mm.2	Olfr1152	0.810102	2.31033	2.23609	2.20914	0.940294
TC0200001312.mm.2	Olfr1153	0.20279	2.62562	2.54707	2.40899	0.614832
TC0200001313.mm.2	Olfr1158	0.303813	2.20291	2.44818	2.19544	0.694939
TC0200001314.mm.2	Olfr1161	0.936098	2.1847	2.13952	2.12423	0.979563
TC0200001315.mm.2	Olfr1168	0.257553	2.38022	2.32258	2.08312	0.659869
TC0200001317.mm.2	Olfr1176	0.0212317	2.85233	2.53377	2.44837	0.302923
TC0200001318.mm.2	Olfr1178	0.259994	2.28752	2.34249	2.16708	0.661172
TC0200001319.mm.2	Olfr1183	0.808226	2.23162	2.26486	2.30515	0.939445
TC0200001320.mm.2	Olfr1184	0.0655586	2.16055	2.12202	2.52361	0.428427
TC0200001322.mm.2	Olfr1186	0.150447	2.06308	2.30178	2.1233	0.559718
TC0200001323.mm.2	Olfr1188	0.539564	3.53618	3.40943	3.6334	0.828581
TC0200001325.mm.2	Olfr1189	0.189167	2.38683	2.42579	2.22958	0.600692
TC0200001329.mm.2	Olfr1193	0.435015	4.35886	4.23776	4.13878	0.779405
TC0200001330.mm.2	Olfr1201	0.577419	2.12365	2.06935	2.21182	0.844503
TC0200001331.mm.2	Olfr1202	0.108949	2.20627	2.26616	2.43539	0.508688
TC0200001332.mm.2	Olfr1205	0.0939288	2.25502	2.10857	2.45515	0.486578
TC0200001333.mm.2	Olfr1204	0.753184	2.50065	2.38863	2.40563	0.918593
TC0200001334.mm.2	Olfr1206	0.197618	2.23021	2.40647	2.31931	0.609064
TC0200001335.mm.2	Olfr1212	0.888931	2.82942	2.79177	2.8661	0.965406
TC0200001336.mm.2	Olfr1255	0.903513	2.28582	2.22622	2.26801	0.970049
TC0200001337.mm.2	Olfr1257	0.473249	2.40087	2.23759	2.28106	0.796515
TC0200001338.mm.2	Olfr1258	0.0151829	2.94351	2.66535	2.78655	0.271125
TC0200001339.mm.2	Olfr1260	0.691657	2.49511	2.40898	2.48568	0.8954
TC0200001340.mm.2	Olfr1261	0.480504	3.41298	3.59369	3.77252	0.799152
TC0200001341.mm.2	Olfr1262	0.165232	3.22756	2.96227	2.82594	0.576858
TC0200001342.mm.2	Olfr1263	0.422616	2.42859	2.60345	2.61183	0.772905
TC0200001343.mm.2	Olfr1265	0.642305	2.81701	2.75148	2.86617	0.871237
TC0200001347.mm.2	Gm13769	0.573521	2.84028	2.69024	2.80417	0.843027
TC0200001348.mm.2	Olfr1274-ps	0.484863	2.89047	2.68873	2.66042	0.80057
TC0200001352.mm.2	Nup160	0.568869	5.79636	5.85929	5.56417	0.841808
TC0200001354.mm.2	Fnbp4	0.336315	5.69304	5.75502	5.89884	0.716981
TC0200001355.mm.2	Agbl2	0.681465	5.55361	5.37136	5.64187	0.890363
TC0200001356.mm.2	Mtch2	0.207603	9.27481	9.40757	9.63471	0.618631
TC0200001357.mm.2	C1qtnf4	0.735108	5.0459	5.07581	5.24864	0.912826
TC0200001359.mm.2	Kbtbd4	0.785856	6.72011	6.63683	6.7398	0.930755
TC0200001362.mm.2	Celf1	0.145809	7.72449	7.61529	7.84367	0.552437
TC0200001365.mm.2	Rapsn	0.424249	4.68701	4.40855	4.52427	0.773413
TC0200001366.mm.2	Psmc3	0.110715	9.02377	9.2011	9.12938	0.511926
TC0200001368.mm.2	Spi1	0.137371	8.60299	8.63749	8.99615	0.543034
TC0200001369.mm.2	Mybpc3	0.752711	2.91042	2.912	3.02562	0.918439
TC0200001371.mm.2	Acp2	0.195823	4.26778	4.31449	4.65221	0.606835
TC0200001374.mm.2	Pacsin3	0.202056	7.52837	7.53996	7.29687	0.61414
TC0200001375.mm.2	Arfgap2	0.857869	7.51801	7.54784	7.50238	0.955087
TC0200001377.mm.2	Lrp4	0.608111	6.69705	6.56018	6.55538	0.856893
TC0200001378.mm.2	Ckap5	0.419435	7.53138	7.60251	7.447	0.771486
TC0200001380.mm.2	Arhgap1	0.797723	9.24313	9.13782	9.20556	0.934578
TC0200001381.mm.2	Harbi1	0.426832	3.77562	4.03487	4.09017	0.774464
TC0200001382.mm.2	Ambra1	0.269568	7.38677	7.43152	7.52611	0.667711
TC0200001392.mm.2	Chrm4	0.138754	2.8328	2.67483	3.07716	0.545368
TC0200001393.mm.2	Gm9821	0.424425	3.03235	3.15024	3.34306	0.773413
TC0200001396.mm.2	Phf21a	0.295296	7.26086	7.37076	7.57628	0.688332
TC0200001411.mm.2	Pex16	0.0773724	6.11734	5.68159	5.85661	0.451902
TC0200001412.mm.2	1700029I15Rik	0.99271	5.5664	5.58118	5.56974	0.997399
TC0200001441.mm.2	Chst1	0.0677764	4.48973	4.46348	5.11375	0.430751
TC0200001445.mm.2	Syt13	0.120158	4.1821	3.8047	4.03571	0.526552
TC0200001448.mm.2	Trp53i11	0.327616	8.47303	8.43723	8.83066	0.711495
TC0200001453.mm.2	Gm10803	0.622865	2.8067	2.86089	2.63202	0.862464
TC0200001455.mm.2	Alx4	0.0142828	4.50992	4.76273	5.39882	0.267192
TC0200001472.mm.2	Lrrc4c	0.963525	2.99715	2.98454	3.01014	0.988466
TC0200001502.mm.2	Gm10801	0.124701	5.43092	6.32014	6.81196	0.529543
TC0200001513.mm.2	Rag2	0.485896	2.6823	2.8012	2.62021	0.800742
TC0200001514.mm.2	Traf6	0.372863	6.22294	6.08662	6.27946	0.744626
TC0200001517.mm.2	Commd9	0.158953	6.07722	5.86893	5.86988	0.57118
TC0200001523.mm.2	Pamr1	0.20539	6.12556	6.08709	5.85925	0.617171
TC0200001524.mm.2	Slc1a2	0.596217	2.83205	3.036	3.16897	0.852517
TC0200001527.mm.2	Apip	0.111546	5.45492	5.73539	5.75264	0.513472
TC0200001532.mm.2	Elf5	0.135263	7.60697	6.97298	7.33332	0.54184
TC0200001535.mm.2	Abtb2	0.0970118	5.42701	5.49816	5.09351	0.491602
TC0200001546.mm.2	Lmo2	0.478854	5.09078	5.31244	5.09431	0.799152
TC0200001547.mm.2	Fbxo3	0.586777	6.96657	7.06769	6.99344	0.848481
TC0200001550.mm.2	Gm10912	0.864351	3.3801	3.27314	3.35686	0.957169
TC0200001551.mm.2	Cd59b	0.208801	5.83139	6.06988	6.25038	0.619425
TC0200001552.mm.2	Cd59a	0.549313	7.45479	7.73038	7.6334	0.832809
TC0200001553.mm.2	A930018P22Rik	0.618056	3.74472	3.67132	3.85556	0.860481
TC0200001564.mm.2	Cstf3	0.0195285	6.7037	6.9602	6.8834	0.292855
TC0200001572.mm.2	Ccdc73	0.710175	2.1428	2.26341	2.20307	0.90337
TC0200001575.mm.2	Gm11060	0.0150587	7.72339	7.96634	8.20439	0.27108
TC0200001576.mm.2	Wt1	0.565102	3.72118	3.67923	3.89757	0.840162
TC0200001579.mm.2	Them7	0.279595	2.41253	2.69747	2.4775	0.677821
TC0200001583.mm.2	Pax6	0.170536	4.22416	3.98338	3.84723	0.581902
TC0200001586.mm.2	Immp1l	0.00390717	6.72264	7.23695	7.48894	0.180254
TC0200001591.mm.2	Dcdc5	0.380911	4.48474	4.20986	4.43983	0.750533
TC0200001597.mm.2	Mpped2	0.00156361	5.59934	5.58748	6.38834	0.137239
TC0200001608.mm.2	Kcna4	0.188346	2.79243	2.78624	3.08616	0.600074
TC0200001620.mm.2	Kif18a	0.188005	3.9617	4.32396	4.30616	0.600074
TC0200001624.mm.2	Bdnf	0.127004	4.13822	3.97227	3.76941	0.53232
TC0200001625.mm.2	Lin7c	0.254295	8.05461	7.97041	7.96067	0.656156
TC0200001627.mm.2	Lgr4	0.891775	8.51399	8.5525	8.55819	0.966365
TC0200001628.mm.2	Ccdc34	0.0812218	7.41571	7.52461	7.78689	0.459973
TC0200001634.mm.2	Slc5a12	0.756886	2.87239	2.72054	2.73132	0.920286
TC0200001637.mm.2	Muc15	0.77528	5.8201	5.5703	5.65138	0.927484
TC0200001639.mm.2	Olfr1276	0.370323	2.48028	2.703	2.6679	0.742346
TC0200001640.mm.2	Olfr1278	0.882469	2.81223	2.89956	2.79751	0.96267
TC0200001641.mm.2	Olfr1279	0.508181	2.30617	2.49753	2.25061	0.811323
TC0200001642.mm.2	Olfr1280	0.645572	4.1479	4.24434	3.97923	0.872302
TC0200001643.mm.2	Olfr1281	0.387071	2.62901	2.71911	2.78935	0.754118
TC0200001644.mm.2	Olfr1283	0.627706	2.49618	2.51073	2.64098	0.864164
TC0200001645.mm.2	Olfr1284	0.176827	2.56964	2.47849	2.28147	0.588346
TC0200001646.mm.2	Olfr1285	0.460359	2.96964	3.07787	2.90138	0.789938
TC0200001647.mm.2	Olfr1287	0.0805168	2.28093	2.07377	1.84381	0.458636
TC0200001648.mm.2	Olfr1288	0.134468	2.53226	2.6715	2.37798	0.54124
TC0200001649.mm.2	Olfr1289	0.696196	2.38018	2.23162	2.31787	0.896889
TC0200001652.mm.2	Olfr1299	0.280647	2.29385	2.2826	2.64547	0.678275
TC0200001654.mm.2	Olfr1301	0.47221	3.10758	3.02245	2.79928	0.796085
TC0200001655.mm.2	Olfr1302	0.245906	2.59854	2.84736	2.6875	0.649915
TC0200001659.mm.2	Olfr1317	0.224176	2.11997	2.03056	2.22531	0.631012
TC0200001660.mm.2	Olfr1318	0.610572	2.52149	2.44247	2.55387	0.857303
TC0200001662.mm.2	Lpcat4	0.578903	6.81092	6.54686	6.80603	0.84489
TC0200001663.mm.2	Nop10	0.428543	10.2271	10.344	10.4104	0.775885
TC0200001664.mm.2	Katnbl1	0.0190044	6.20942	5.76341	5.20083	0.290842
TC0200001674.mm.2	Emc7	0.138099	7.43394	7.52648	7.64495	0.544211
TC0200001675.mm.2	Aven	0.284219	6.99714	6.97775	6.87455	0.680234
TC0200001680.mm.2	Tmco5b	0.98101	2.58569	2.57726	2.54398	0.993783
TC0200001681.mm.2	Fmn1	0.474321	6.04404	5.83692	6.07817	0.796875
TC0200001700.mm.2	BC052040	0.000627609	4.80728	5.25532	5.65721	0.110609
TC0200001712.mm.2	Tmco5	0.834616	2.68061	2.67091	2.56374	0.94817
TC0200001716.mm.2	Spred1	0.688855	7.975	7.87427	7.89075	0.89397
TC0200001724.mm.2	Fam98b	0.262204	7.66706	7.5342	7.74676	0.662031
TC0200001729.mm.2	Thbs1	0.253488	8.04936	7.78804	7.43866	0.656073
TC0200001735.mm.2	Eif2ak4	0.121251	6.40821	6.58012	6.75097	0.527374
TC0200001741.mm.2	Bub1b	0.0651462	4.50821	4.97161	4.496	0.427833
TC0200001743.mm.2	Pak6	0.213902	4.73325	4.5454	4.9353	0.622775
TC0200001745.mm.2	5430417L22Rik	0.860208	4.7608	4.81859	4.89469	0.955727
TC0200001746.mm.2	Phgr1	0.378588	4.38936	4.14293	4.57978	0.749258
TC0200001747.mm.2	Disp2	0.243113	2.82744	3.14939	2.93463	0.648463
TC0200001748.mm.2	Knstrn	0.145613	6.35532	6.52594	6.7898	0.552098
TC0200001749.mm.2	Ivd	0.92326	5.0171	4.92867	4.92125	0.975252
TC0200001750.mm.2	Bahd1	0.0114079	6.02141	5.74003	6.06769	0.251696
TC0200001751.mm.2	Chst14	0.385847	6.37943	6.50668	6.58926	0.753935
TC0200001756.mm.2	Rpusd2	0.0617555	4.37127	4.21782	4.51186	0.419371
TC0200001757.mm.2	Casc5	0.542266	5.07295	5.31591	5.16729	0.829937
TC0200001760.mm.2	Rad51	0.0244318	5.38213	5.65161	5.31887	0.318891
TC0200001761.mm.2	Gchfr	0.230662	4.57372	4.27798	4.4171	0.636925
TC0200001762.mm.2	Gm14137	0.31796	4.52089	3.99022	4.38981	0.705725
TC0200001764.mm.2	Zfyve19	0.6627	6.31053	6.26684	6.349	0.879665
TC0200001765.mm.2	Spint1	0.150825	8.29525	8.18446	8.50644	0.560539
TC0200001767.mm.2	Vps18	0.3555	4.92721	4.6833	4.86054	0.732578
TC0200001769.mm.2	Dll4	0.506075	5.81024	5.72778	5.56857	0.809997
TC0200001770.mm.2	Chac1	0.09963	4.81268	4.46061	4.50636	0.495604
TC0200001773.mm.2	Chp1	0.176374	7.27236	7.1554	7.3521	0.587766
TC0200001776.mm.2	Nusap1	0.606887	7.30597	7.25527	7.42362	0.856328
TC0200001779.mm.2	Rtf1	0.183795	7.2455	6.98428	7.06885	0.596044
TC0200001780.mm.2	Itpka	0.751042	3.09009	2.98461	3.14455	0.918083
TC0200001781.mm.2	Tyro3	0.957796	5.77449	5.82385	5.81566	0.986965
TC0200001782.mm.2	Mga	0.146807	7.30572	7.52405	7.41494	0.553847
TC0200001786.mm.2	Mapkbp1	0.521976	6.46411	6.458	6.63373	0.818639
TC0200001788.mm.2	Jmjd7	0.568926	6.07115	6.03618	5.86887	0.841808
TC0200001794.mm.2	Snap23	0.0324335	8.87795	9.04577	9.24004	0.343616
TC0200001797.mm.2	Haus2	0.000362411	6.43494	6.99063	7.34861	0.102791
TC0200001798.mm.2	Stard9	0.662627	8.04125	8.03949	7.88196	0.879643
TC0200001801.mm.2	Tmem62	0.0470643	4.03588	4.01233	3.71671	0.389966
TC0200001803.mm.2	Ccndbp1	0.875169	7.60091	7.5542	7.56818	0.960745
TC0200001806.mm.2	Adal	0.158049	6.64832	6.75251	6.91233	0.569534
TC0200001808.mm.2	Tubgcp4	0.937046	5.92246	5.88756	5.8597	0.980115
TC0200001809.mm.2	Map1a	0.207487	4.86389	4.79643	5.08497	0.618617
TC0200001810.mm.2	Ckmt1	0.056601	8.74792	8.41728	8.24582	0.411248
TC0200001812.mm.2	Pdia3	0.237573	9.93283	9.92275	9.82742	0.643403
TC0200001819.mm.2	Wdr76	0.713225	4.69838	4.58378	4.64226	0.904556
TC0200001826.mm.2	Casc4	0.144806	9.49291	9.49838	9.71823	0.550893
TC0200001829.mm.2	Ctdspl2	0.496656	6.21842	6.44345	6.34324	0.805287
TC0200001836.mm.2	Eif3j2	0.0734319	8.2378	8.28935	8.05564	0.442745
TC0200001838.mm.2	B2m	0.194058	10.5695	10.4465	10.7461	0.605136
TC0200001839.mm.2	Trim69	0.420844	2.92045	2.77288	2.85126	0.771825
TC0200001840.mm.2	4933406J08Rik	0.863695	2.83807	2.82677	2.90336	0.957046
TC0200001843.mm.2	Sord	0.57478	6.79336	6.9291	6.98703	0.843354
TC0200001846.mm.2	Duoxa2	0.484478	4.05906	4.01259	3.637	0.800379
TC0200001847.mm.2	Duox1	0.0781373	5.36401	5.2283	4.87131	0.453479
TC0200001849.mm.2	Slc28a2	0.414419	3.5721	3.59515	3.37446	0.769467
TC0200001851.mm.2	Gm14085	0.641987	3.32962	3.14191	3.25114	0.871125
TC0200001853.mm.2	Spata5l1	0.541475	4.56637	4.44046	4.40518	0.829527
TC0200001854.mm.2	AA467197	0.198193	5.68547	5.66772	5.00385	0.610159
TC0200001858.mm.2	Bloc1s6	0.0533085	6.76347	6.61123	6.37248	0.403551
TC0200001859.mm.2	Sqrdl	0.98273	5.90897	5.93232	5.92401	0.994146
TC0200001866.mm.2	Sema6d	0.719398	7.17336	7.20481	7.30896	0.906945
TC0200001874.mm.2	Slc24a5	0.921675	3.32202	3.40267	3.41723	0.974959
TC0200001878.mm.2	Ctxn2	0.225346	2.80546	2.50341	2.67439	0.632062
TC0200001879.mm.2	Slc12a1	0.00148647	2.96713	2.96617	3.27635	0.135022
TC0200001881.mm.2	Dut	0.73145	5.6007	5.50381	5.62223	0.911327
TC0200001884.mm.2	Gm9913	0.344203	2.61515	2.49265	2.85794	0.723272
TC0200001886.mm.2	Eid1	0.313389	7.05802	7.05852	7.35048	0.702571
TC0200001889.mm.2	Galk2	0.21512	5.53231	5.60975	5.81064	0.623542
TC0200001894.mm.2	Fgf7	0.0498982	5.26996	5.4445	5.78194	0.397574
TC0200001895.mm.2	Dtwd1	0.584616	5.50178	5.67592	5.66417	0.847167
TC0200001896.mm.2	Gm17555	0.401359	3.66199	3.92167	3.8323	0.763225
TC0200001898.mm.2	Slc27a2	0.00433584	3.6115	3.53897	4.60976	0.183394
TC0200001900.mm.2	Usp8	0.978237	7.76097	7.73837	7.73883	0.993165
TC0200001904.mm.2	Ap4e1	0.388464	6.78493	6.75235	6.9066	0.754926
TC0200001906.mm.2	Blvra	0.00426427	5.63443	5.95181	6.18671	0.183381
TC0200001909.mm.2	Snrnp200	0.320902	6.15923	6.04421	5.86273	0.70722
TC0200001910.mm.2	Tmem127	0.878649	7.97178	7.92838	7.94685	0.961585
TC0200001911.mm.2	Stard7	0.412886	5.61673	5.54646	5.33702	0.769001
TC0200001913.mm.2	Dusp2	0.356106	4.36158	4.19047	4.02991	0.732636
TC0200001914.mm.2	Astl	0.398232	4.1249	3.99275	4.23414	0.761802
TC0200001915.mm.2	Adra2b	0.5434	4.57803	4.47706	4.68223	0.830503
TC0200001916.mm.2	Gpat2	0.423085	2.98266	2.99061	2.65503	0.7731
TC0200001918.mm.2	Mrps5	0.103005	7.06462	7.08747	6.804	0.500953
TC0200001922.mm.2	Acoxl	0.512303	3.38602	3.22729	3.36197	0.813274
TC0200001927.mm.2	Bcl2l11	0.566787	5.55825	5.53203	5.69736	0.841349
TC0200001932.mm.2	Spdye4c	0.932585	3.39347	3.32895	3.40028	0.978124
TC0200001935.mm.2	Mertk	0.565172	5.01521	4.97079	5.18946	0.840173
TC0200001938.mm.2	Tmem87b	0.303126	6.1342	6.38946	6.26134	0.694357
TC0200001939.mm.2	Fbln7	0.0523717	5.8246	5.67146	5.30385	0.402557
TC0200001940.mm.2	Zc3h6	0.816453	4.14462	4.08433	4.24355	0.942449
TC0200001945.mm.2	Ttl	0.102031	6.26115	6.12232	5.93607	0.499493
TC0200001947.mm.2	Polr1b	0.166376	5.98828	6.03717	5.79804	0.577543
TC0200001948.mm.2	Chchd5	0.508364	5.22121	4.99972	5.2059	0.811323
TC0200001951.mm.2	Slc20a1	0.837451	5.78361	5.83455	5.71116	0.948756
TC0200001959.mm.2	Sirpa	0.548285	8.6006	8.50943	8.63591	0.832766
TC0200001963.mm.2	Stk35	0.486435	5.59847	5.32046	5.40538	0.800742
TC0200001965.mm.2	Tgm3	0.0216657	10.802	10.2618	9.65651	0.305854
TC0200001968.mm.2	AU015228	0.870147	3.48354	3.55787	3.46902	0.959296
TC0200001969.mm.2	Tgm6	0.401515	3.91213	3.77394	3.58977	0.763252
TC0200001971.mm.2	Tmc2	0.300581	2.6441	2.45969	2.21327	0.692356
TC0200001972.mm.2	Nop56	0.348616	8.46436	8.61239	8.42924	0.727007
TC0200001976.mm.2	Ebf4	0.0227048	5.76424	5.7354	6.54729	0.309504
TC0200001980.mm.2	1700020A23Rik	0.926669	3.47172	3.42376	3.40214	0.976208
TC0200001981.mm.2	Tmem239	0.00273063	3.82133	3.87418	3.05058	0.160461
TC0200001982.mm.2	Vps16	0.0253952	6.79839	6.38645	6.81519	0.321844
TC0200001985.mm.2	Ptpra	0.965648	7.81679	7.82459	7.79906	0.98935
TC0200001990.mm.2	Mrps26	0.282402	7.30029	7.46542	7.50878	0.678827
TC0200001991.mm.2	Oxt	0.176258	6.21536	6.30822	6.40556	0.587766
TC0200001994.mm.2	Itpa	0.199034	7.03847	7.10562	7.27402	0.610969
TC0200001998.mm.2	Atrn	0.910335	7.31605	7.37567	7.32086	0.970931
TC0200002005.mm.2	Hspa12b	0.104243	5.79479	5.79358	6.11454	0.50269
TC0200002006.mm.2	Gm11037	0.570675	2.72901	2.6775	2.51612	0.84218
TC0200002010.mm.2	Cdc25b	0.251563	5.86453	5.7006	5.49916	0.655106
TC0200002011.mm.2	Ap5s1	0.076616	7.20389	7.27698	6.83223	0.450054
TC0200002012.mm.2	Mavs	0.00431903	7.52559	7.25674	7.02335	0.183381
TC0200002013.mm.2	Pank2	0.00457282	7.99946	8.15206	8.3189	0.185978
TC0200002018.mm.2	Smox	0.865639	7.3915	7.45087	7.39804	0.957577
TC0200002021.mm.2	4930425F17Rik	0.0416551	2.41539	2.35366	2.75608	0.372044
TC0200002026.mm.2	Prnd	0.894709	6.83657	6.91663	6.90345	0.967446
TC0200002032.mm.2	Cds2	0.0272899	6.45869	6.72755	6.72203	0.328633
TC0200002040.mm.2	1110034G24Rik	0.000445947	4.62103	5.00229	5.23787	0.102791
TC0200002042.mm.2	Chgb	0.227205	2.72394	2.59481	2.97486	0.633038
TC0200002043.mm.2	Mcm8	0.458307	4.89921	5.17431	5.13711	0.788845
TC0200002044.mm.2	Crls1	0.136163	7.50656	7.74079	7.68127	0.542427
TC0200002052.mm.2	Bmp2	0.115261	5.0795	4.8576	5.58323	0.518324
TC0200002056.mm.2	Plcb1	0.254052	5.89682	5.66866	6.08479	0.656123
TC0200002067.mm.2	Plcb4	0.643817	6.91128	6.82541	6.68734	0.871879
TC0200002072.mm.2	Lamp5	0.544046	3.43725	3.47675	3.33968	0.830825
TC0200002075.mm.2	Ankef1	0.0279713	3.44972	3.36623	3.00023	0.330674
TC0200002077.mm.2	Snap25	0.723209	2.80942	2.71777	2.95016	0.907629
TC0200002078.mm.2	Slx4ip	0.00630577	4.04002	4.22279	4.89938	0.207151
TC0200002084.mm.2	Btbd3	0.162864	8.06336	7.97971	7.78913	0.574987
TC0200002087.mm.2	Sptlc3	0.308942	6.86856	6.78337	7.18987	0.698896
TC0200002089.mm.2	Ism1	0.236442	6.24646	6.26139	6.04125	0.642903
TC0200002094.mm.2	Gm17374	0.244621	11.1985	11.3671	11.3649	0.649015
TC0200002095.mm.2	Ndufaf5	0.0853125	4.52093	4.99294	4.92314	0.470102
TC0200002099.mm.2	Macrod2	0.0973744	6.29692	6.33045	6.79951	0.491915
TC0200002127.mm.2	Snrpb2	0.0287963	7.05008	7.34936	7.47879	0.331493
TC0200002128.mm.2	Otor	0.048936	3.7069	3.9818	4.11734	0.395359
TC0200002130.mm.2	Pcsk2	0.837614	4.88758	4.92992	4.93476	0.948789
TC0200002136.mm.2	Dstn	0.800313	10.0577	10.0207	9.98784	0.935718
TC0200002139.mm.2	Banf2	0.0558079	3.11095	2.90795	3.14444	0.409043
TC0200002143.mm.2	Mgme1	0.10911	5.03827	4.83073	4.64495	0.508905
TC0200002146.mm.2	Pet117	0.533776	7.18559	7.20833	7.29348	0.825198
TC0200002148.mm.2	Zfp133-ps	0.814927	5.35258	5.24371	5.24202	0.941876
TC0200002149.mm.2	Polr3f	0.200251	5.54427	5.66285	5.74895	0.612841
TC0200002150.mm.2	Sec23b	0.164736	7.35347	7.28784	7.01099	0.576719
TC0200002151.mm.2	Gm561	0.415509	5.83216	6.03407	5.88281	0.769467
TC0200002152.mm.2	Dtd1	0.784566	6.72183	6.80721	6.72984	0.930595
TC0200002155.mm.2	Scp2d1	0.973135	2.93262	2.96321	2.94363	0.991789
TC0200002157.mm.2	Slc24a3	0.593067	6.07472	6.0965	6.18792	0.85095
TC0200002166.mm.2	Rin2	0.730542	7.54319	7.51097	7.57171	0.910912
TC0200002170.mm.2	Naa20	0.796939	7.30096	7.3739	7.31898	0.934578
TC0200002171.mm.2	Cfap61	0.136046	5.38412	5.53986	6.39315	0.542427
TC0200002172.mm.2	Insm1	0.742032	3.1955	2.99944	3.17078	0.915657
TC0200002177.mm.2	Kiz	0.00454815	6.56535	6.96486	7.14184	0.185655
TC0200002178.mm.2	Xrn2	0.562934	8.39633	8.47403	8.56279	0.838933
TC0200002181.mm.2	6430503K07Rik	0.563116	7.20361	7.06648	7.20777	0.839063
TC0200002184.mm.2	Pax1	0.0162621	5.79301	5.26362	4.65397	0.27821
TC0200002193.mm.2	Sstr4	0.441664	3.48683	3.5469	3.95135	0.782213
TC0200002196.mm.2	Nxt1	0.131306	5.60692	5.74782	5.92603	0.53745
TC0200002197.mm.2	Gzf1	0.38896	7.57089	7.62204	7.49456	0.755377
TC0200002198.mm.2	Cstl1	0.365471	4.04531	3.71931	4.08197	0.738323
TC0200002199.mm.2	8030411F24Rik	0.716131	2.94636	3.07358	3.02912	0.905501
TC0200002200.mm.2	Cst12	0.245005	2.48227	2.58711	2.81893	0.64909
TC0200002201.mm.2	Cst8	0.657125	2.45414	2.45132	2.56148	0.877626
TC0200002202.mm.2	Cst13	0.0105283	2.52141	2.646	2.98592	0.244552
TC0200002203.mm.2	Cst9	0.608374	2.6433	2.73396	2.65756	0.856893
TC0200002210.mm.2	Cst10	0.0658178	2.44636	2.45655	2.75333	0.428791
TC0200002212.mm.2	Syndig1	0.0471433	5.2494	5.43342	5.55072	0.390025
TC0200002213.mm.2	Gm14139	0.878074	2.4928	2.47605	2.42503	0.961458
TC0200002214.mm.2	Zfp937	0.046717	4.36815	4.69035	4.34548	0.388457
TC0200002215.mm.2	Gm14124	0.173222	3.25769	3.36501	3.43447	0.584052
TC0200002219.mm.2	Gm10130	0.361883	5.42612	5.5135	5.28231	0.736119
TC0200002223.mm.2	Cst7	0.852293	4.41146	4.28635	4.36057	0.953136
TC0200002227.mm.2	Entpd6	0.0823255	5.37664	5.26411	5.6498	0.462932
TC0200002228.mm.2	Pygb	0.418787	6.96371	6.75925	6.94057	0.771107
TC0200002232.mm.2	Gins1	0.799421	3.95581	4.1421	3.99081	0.935529
TC0200002237.mm.2	Gm14151	0.99585	4.44351	4.43628	4.42523	0.998458
TC0200002261.mm.2	Nsfl1c	0.861517	8.75819	8.7146	8.75249	0.956364
TC0200002263.mm.2	Fkbp1a	0.107971	8.33879	8.43515	8.5967	0.507835
TC0200002264.mm.2	Sdcbp2	0.53659	5.79879	5.45216	5.50567	0.826491
TC0200002266.mm.2	Tmem74b	0.0389514	4.84815	4.44102	4.66383	0.365048
TC0200002269.mm.2	Rspo4	0.953563	4.68982	4.66152	4.72451	0.985747
TC0200002270.mm.2	Angpt4	0.288599	3.88175	3.65723	3.8936	0.683514
TC0200002272.mm.2	Slc52a3	0.958513	5.31009	5.24109	5.28126	0.987141
TC0200002273.mm.2	Scrt2	0.881828	4.54508	4.63738	4.64842	0.962349
TC0200002275.mm.2	Srxn1	0.24553	6.38609	6.18624	6.07775	0.64954
TC0200002276.mm.2	Tcf15	0.941735	4.45977	4.53154	4.48464	0.981515
TC0200002277.mm.2	Csnk2a1	0.20727	7.87021	7.87729	8.0336	0.618617
TC0200002279.mm.2	Tbc1d20	0.429307	7.33523	7.34733	7.46024	0.776006
TC0200002282.mm.2	6820408C15Rik	0.561776	3.58391	3.70988	4.17206	0.838231
TC0200002287.mm.2	Defb20	0.226056	4.05899	3.87911	3.94848	0.632583
TC0200002288.mm.2	Defb28	0.625916	3.30587	3.19864	3.37726	0.863693
TC0200002289.mm.2	Gm17416	0.453936	3.79707	3.8783	4.08449	0.78785
TC0200002290.mm.2	Defb21	0.123309	3.71461	3.38801	3.37172	0.528496
TC0200002291.mm.2	Defb36	0.827271	5.96704	5.86417	5.97183	0.946049
TC0200002293.mm.2	Rem1	0.378296	5.575	5.74758	5.60615	0.749258
TC0200002295.mm.2	H13	0.187868	8.87452	8.86673	8.59947	0.600063
TC0200002296.mm.2	Mcts2	0.329674	6.40759	6.45628	6.66167	0.713535
TC0200002298.mm.2	Id1	0.81617	8.99286	9.01039	9.06919	0.942334
TC0200002300.mm.2	Cox4i2	0.266946	5.64771	5.64939	5.89629	0.666345
TC0200002301.mm.2	Tpx2	0.567041	5.95536	6.00311	5.83772	0.841349
TC0200002303.mm.2	Mylk2	0.0520363	4.35159	4.28034	3.2669	0.402058
TC0200002304.mm.2	Ttll9	0.663756	6.02198	5.88479	6.06274	0.880182
TC0200002306.mm.2	Xkr7	0.929944	4.55771	4.60761	4.54854	0.977021
TC0200002307.mm.2	Ccm2l	0.0114705	4.52043	4.15975	4.67886	0.251696
TC0200002308.mm.2	Hck	0.966466	2.96793	3.03829	3.01895	0.989686
TC0200002310.mm.2	Tm9sf4	0.421093	6.36734	6.1802	6.26744	0.771985
TC0200002312.mm.2	Pofut1	0.670662	5.96288	5.90826	6.06577	0.8839
TC0200002314.mm.2	Kif3b	0.341062	5.36193	5.19101	5.38205	0.720268
TC0200002315.mm.2	Asxl1	0.388213	6.20804	6.07699	6.01144	0.754675
TC0200002317.mm.2	4930404H24Rik	0.0629241	3.15508	3.31701	2.88962	0.42227
TC0200002318.mm.2	Dnmt3b	0.889959	3.46051	3.45688	3.53101	0.965717
TC0200002321.mm.2	Mapre1	0.200757	8.41745	8.56626	8.44701	0.612982
TC0200002323.mm.2	Efcab8	0.0801369	4.15173	3.86064	3.75973	0.458433
TC0200002324.mm.2	Efcab8	0.0173439	5.37987	5.13609	4.99398	0.28414
TC0200002326.mm.2	Efcab8	0.879082	3.66316	3.80159	3.69431	0.961585
TC0200002327.mm.2	Bpifb2	0.0361054	9.72663	8.73635	5.97872	0.356282
TC0200002328.mm.2	Bpifb6	0.619113	4.494	4.44697	4.1358	0.860663
TC0200002329.mm.2	Bpifb3	0.0766765	6.09202	5.53191	4.76902	0.450054
TC0200002330.mm.2	Bpifb4	0.763892	3.47425	3.36369	3.48663	0.923206
TC0200002331.mm.2	Bpifa6	0.457414	2.40595	2.32554	2.48083	0.788546
TC0200002332.mm.2	Bpifa2	0.0590774	8.67009	7.7592	5.36128	0.415718
TC0200002334.mm.2	Bpifa3	0.730543	4.77841	4.6897	4.61068	0.910912
TC0200002335.mm.2	Bpifa1	0.0171961	5.3209	5.39695	7.55251	0.283405
TC0200002336.mm.2	Bpifa5	0.55058	3.25314	3.17575	2.87772	0.832809
TC0200002337.mm.2	Bpifb1	0.0137449	11.0225	7.11816	5.49902	0.262893
TC0200002338.mm.2	Bpifb5	0.170338	5.26669	4.89288	4.50116	0.581768
TC0200002339.mm.2	Bpifb9a	0.237083	3.58039	3.57762	4.7401	0.643403
TC0200002340.mm.2	Bpifb9b	0.271423	5.91859	6.02989	7.21865	0.669708
TC0200002341.mm.2	Cbfa2t2	0.0544723	5.83176	5.7742	6.10877	0.405155
TC0200002344.mm.2	1700003F12Rik	0.902699	4.55502	4.49259	4.46449	0.970049
TC0200002345.mm.2	Actl10	0.955459	4.06322	4.03521	3.99862	0.986558
TC0200002346.mm.2	Zfp341	0.598383	5.06935	5.00671	5.14941	0.853435
TC0200002347.mm.2	Chmp4b	0.211178	7.63143	7.41855	7.53996	0.621456
TC0200002352.mm.2	Raly	0.140174	7.79372	8.00738	7.79525	0.54703
TC0200002357.mm.2	a	0.983426	2.88393	2.84987	2.891	0.99476
TC0200002359.mm.2	Itch	0.420223	6.67184	6.91592	6.80185	0.771486
TC0200002362.mm.2	Dynlrb1	0.0292166	9.85771	10.0044	10.1244	0.333063
TC0200002363.mm.2	Map1lc3a	0.08209	7.92018	8.15687	7.99355	0.462545
TC0200002366.mm.2	Trp53inp2	0.587828	8.04627	8.018	7.85597	0.848863
TC0200002367.mm.2	Acss2	0.0283885	6.49853	6.25917	6.12187	0.331493
TC0200002372.mm.2	Myh7b	0.895353	5.00696	4.94496	5.02833	0.967661
TC0200002374.mm.2	Procr	0.0165161	4.77952	4.21472	3.99703	0.28035
TC0200002375.mm.2	Mmp24	0.12733	3.99382	3.65195	3.68573	0.532773
TC0200002379.mm.2	Gm15557	0.980463	2.94324	2.92896	2.90756	0.993614
TC0200002380.mm.2	Cep250	0.395311	4.47673	4.78749	4.73937	0.760057
TC0200002381.mm.2	Ergic3	0.323964	9.50739	9.48486	9.60473	0.709532
TC0200002383.mm.2	Spag4	0.0548902	2.94803	3.33708	3.15187	0.406568
TC0200002384.mm.2	Romo1	0.0291621	8.88969	9.08113	9.21708	0.333063
TC0200002386.mm.2	Phf20	0.99161	4.60197	4.57914	4.59659	0.997126
TC0200002390.mm.2	Cnbd2	0.423643	5.15592	4.98902	4.94706	0.773333
TC0200002395.mm.2	Epb41l1	0.709466	5.20158	5.18648	5.01975	0.903367
TC0200002396.mm.2	Aar2	0.400852	5.64923	5.29052	5.51044	0.763225
TC0200002398.mm.2	Dlgap4	0.36597	7.38567	7.21847	7.28965	0.738458
TC0200002399.mm.2	Myl9	0.244649	9.03239	9.24657	9.28992	0.649015
TC0200002401.mm.2	Tgif2	0.705025	6.19131	6.25426	6.31502	0.901312
TC0200002403.mm.2	1110008F13Rik	0.142271	8.82565	8.91987	8.9855	0.548448
TC0200002405.mm.2	Tldc2	0.363488	4.09291	4.24896	4.37618	0.737659
TC0200002407.mm.2	Rpn2	0.492286	9.10014	8.99151	9.01192	0.802493
TC0200002409.mm.2	Manbal	0.0809658	4.0704	4.01936	4.3247	0.459241
TC0200002410.mm.2	Src	0.50587	5.91855	5.70656	5.79783	0.809844
TC0200002411.mm.2	Nnat	0.0308182	5.08585	4.77681	5.47762	0.340029
TC0200002415.mm.2	Ctnnbl1	0.216536	7.81941	7.62546	7.76167	0.624711
TC0200002419.mm.2	Vstm2l	0.761491	5.86302	5.88719	5.79124	0.922235
TC0200002421.mm.2	Rprd1b	0.0310988	6.91259	7.21248	7.28827	0.340476
TC0200002424.mm.2	1700060C20Rik	0.56952	3.15818	3.30857	3.15901	0.841883
TC0200002425.mm.2	Bpi	0.128242	3.54694	3.68815	3.25326	0.533985
TC0200002426.mm.2	Lbp	0.515543	8.7273	8.91634	9.24058	0.815395
TC0200002427.mm.2	Snhg11	0.785505	5.52708	5.58361	5.63919	0.930751
TC0200002429.mm.2	Ralgapb	0.854142	4.46232	4.34286	4.4393	0.953797
TC0200002435.mm.2	Adig	0.872651	4.20233	4.25037	4.12141	0.959898
TC0200002436.mm.2	Arhgap40	0.267862	5.87042	5.64224	5.64849	0.666883
TC0200002437.mm.2	Slc32a1	0.709028	3.56624	3.71498	3.69328	0.903309
TC0200002438.mm.2	Actr5	0.186051	5.91308	5.68269	5.96937	0.59824
TC0200002439.mm.2	Ppp1r16b	0.167038	5.49843	5.52282	5.17841	0.578381
TC0200002442.mm.2	Fam83d	0.447416	5.39913	5.61722	5.33934	0.784517
TC0200002443.mm.2	Dhx35	0.629879	5.59921	5.71666	5.49727	0.864441
TC0200002452.mm.2	Top1	0.144752	9.46875	9.21702	9.34056	0.550893
TC0200002453.mm.2	Plcg1	0.431446	7.61824	7.6328	7.74534	0.77735
TC0200002457.mm.2	Lpin3	0.131325	5.21099	4.89854	4.67059	0.53745
TC0200002474.mm.2	Srsf6	0.850582	7.20733	7.23543	7.2514	0.952469
TC0200002475.mm.2	L3mbtl1	0.452799	4.19573	4.16782	4.44107	0.787232
TC0200002476.mm.2	Sgk2	0.551814	3.26288	3.05562	3.16708	0.833325
TC0200002477.mm.2	Ift52	0.260404	6.49081	6.62581	6.70613	0.661172
TC0200002478.mm.2	Mybl2	0.0352437	5.13615	4.76817	5.20307	0.353153
TC0200002482.mm.2	Tox2	0.983398	6.24361	6.25085	6.22828	0.99476
TC0200002485.mm.2	Gdap1l1	0.69368	4.1522	4.04526	4.22211	0.895966
TC0200002487.mm.2	2310001K24Rik	0.0575802	4.46442	4.30948	4.05969	0.413393
TC0200002488.mm.2	R3hdml	0.673591	3.87846	4.07252	3.89548	0.885688
TC0200002489.mm.2	Hnf4a	0.695512	4.11336	4.05242	4.23261	0.896838
TC0200002491.mm.2	Ttpal	0.583224	5.27882	4.93834	5.2379	0.846344
TC0200002494.mm.2	Pkig	0.657172	7.75429	7.82491	7.75835	0.877626
TC0200002496.mm.2	Wisp2	0.114642	7.43839	7.32391	7.64769	0.517427
TC0200002497.mm.2	Kcnk15	0.283856	5.04065	4.82354	4.90385	0.679968
TC0200002499.mm.2	Ywhab	0.462638	8.62287	8.80058	8.79563	0.791596
TC0200002500.mm.2	Pabpc1l	0.947412	2.83762	2.76474	2.82311	0.983863
TC0200002502.mm.2	Stk4	0.093139	4.71248	4.73612	4.33453	0.485054
TC0200002509.mm.2	Svs3a	0.391249	2.99995	2.72837	2.95685	0.757474
TC0200002511.mm.2	Svs6	0.420154	2.35185	2.20092	2.20169	0.771486
TC0200002513.mm.2	Svs5	0.504739	2.95312	2.94249	3.1423	0.809025
TC0200002515.mm.2	Rbpjl	0.384147	3.51288	3.27554	3.55648	0.752768
TC0200002517.mm.2	Pigt	0.0809481	9.20536	9.09183	8.95426	0.459241
TC0200002522.mm.2	Wfdc2	0.997635	7.69315	7.71512	7.69987	0.999165
TC0200002524.mm.2	Wfdc6b	0.0512249	3.88137	4.10604	4.21794	0.400313
TC0200002526.mm.2	Wfdc10	0.633717	3.5502	3.68081	3.46572	0.866575
TC0200002527.mm.2	Wfdc13	0.359046	5.46266	5.46192	5.19392	0.734069
TC0200002528.mm.2	Spint4	0.939935	4.40475	4.45811	4.4862	0.980647
TC0200002529.mm.2	Spint5	0.156285	2.77262	2.89495	2.63415	0.568277
TC0200002530.mm.2	Dnttip1	0.166029	7.73956	7.75214	7.90494	0.577234
TC0200002532.mm.2	Ube2c	0.736706	7.85337	7.8126	7.77089	0.913621
TC0200002533.mm.2	Snx21	0.0558322	4.09744	3.87113	3.5979	0.409043
TC0200002534.mm.2	Zswim3	0.426865	5.23312	4.98645	5.23749	0.774464
TC0200002536.mm.2	Zswim1	0.252191	5.44575	5.29794	5.08895	0.65543
TC0200002537.mm.2	Ctsa	0.838668	8.48614	8.39168	8.42912	0.949111
TC0200002538.mm.2	Pcif1	0.0870907	7.57915	7.59194	7.86339	0.473499
TC0200002542.mm.2	Mmp9	0.891217	8.0227	8.16679	8.24419	0.966331
TC0200002543.mm.2	Slc12a5	0.820751	2.858	2.94792	2.95381	0.944081
TC0200002544.mm.2	Cd40	0.638005	4.48142	4.4651	4.67881	0.869228
TC0200002549.mm.2	Slc2a10	0.878062	5.01924	5.07911	5.0671	0.961458
TC0200002550.mm.2	Eya2	0.0813407	6.57281	6.14673	6.5045	0.459973
TC0200002558.mm.2	Ncoa3	0.539993	6.60686	6.47307	6.45041	0.828858
[truncated: 20,207 more rows]
