# Supplementary material for: Type I Interferon Potentiates IgA Immunity to Respiratory Syncytial Virus Infection During Infancy
Source: Sci Rep. 2018 Jul 23;8:11034. doi: 10.1038/s41598-018-29456-w (PMC6056463; doi:10.1038/s41598-018-29456-w)
Supplement: Supplementary file 3 — Dataset 2 [file 41598_2018_29456_MOESM3_ESM.xlsx]

## Sheet: BCR
NAME	GS<br> follow link to MSigDB	GS DETAILS	SIZE	ES	NES	NOM p-val	FDR q-val	FWER p-val	RANK AT MAX	LEADING EDGE
PID_BCR_5PATHWAY	PID_BCR_5PATHWAY		64	0.454241	1.50791	0.0246914	0.340225	1	2473	tags=25%, list=20%, signal=31%
BIOCARTA_BCR_PATHWAY	BIOCARTA_BCR_PATHWAY		33	0.50454	1.49983	0.0394973	0.357968	1	610	tags=15%, list=5%, signal=16%
KLEIN_TARGETS_OF_BCR_ABL1_FUSION	KLEIN_TARGETS_OF_BCR_ABL1_FUSION		43	0.437474	1.35505	0.1	0.548545	1	2193	tags=37%, list=18%, signal=45%
SIG_BCR_SIGNALING_PATHWAY	SIG_BCR_SIGNALING_PATHWAY		45	0.407464	1.27093	0.128205	0.642972	1	2803	tags=38%, list=23%, signal=49%
REACTOME_SIGNALING_BY_THE_B_CELL_RECEPTOR_BCR	REACTOME_SIGNALING_BY_THE_B_CELL_RECEPTOR_BCR		112	0.255236	0.953098	0.550889	1	1	2342	tags=19%, list=19%, signal=23%

## Sheet: gsea_report_for_IFN_alpha_pretr
NAME	GS<br> follow link to MSigDB	GS DETAILS	SIZE	ES	NES	NOM p-val	FDR q-val	FWER p-val	RANK AT MAX	LEADING EDGE
RICKMAN_HEAD_AND_NECK_CANCER_F	RICKMAN_HEAD_AND_NECK_CANCER_F	Details ...	49	0.905945	2.85172	0	0	0	357	tags=61%, list=3%, signal=63%
KUNINGER_IGF1_VS_PDGFB_TARGETS_UP	KUNINGER_IGF1_VS_PDGFB_TARGETS_UP	Details ...	68	0.827294	2.78201	0	0	0	1053	tags=56%, list=8%, signal=61%
EBAUER_MYOGENIC_TARGETS_OF_PAX3_FOXO1_FUSION	EBAUER_MYOGENIC_TARGETS_OF_PAX3_FOXO1_FUSION	Details ...	47	0.831891	2.66773	0	0	0	1053	tags=51%, list=8%, signal=56%
YAUCH_HEDGEHOG_SIGNALING_PARACRINE_DN	YAUCH_HEDGEHOG_SIGNALING_PARACRINE_DN	Details ...	204	0.661935	2.61777	0	0	0	1080	tags=30%, list=9%, signal=33%
HUMMERICH_SKIN_CANCER_PROGRESSION_DN	HUMMERICH_SKIN_CANCER_PROGRESSION_DN	Details ...	94	0.732169	2.59205	0	0	0	578	tags=22%, list=5%, signal=23%
REACTOME_MUSCLE_CONTRACTION	REACTOME_MUSCLE_CONTRACTION	Details ...	45	0.816562	2.55841	0	0	0	1053	tags=47%, list=8%, signal=51%
REACTOME_STRIATED_MUSCLE_CONTRACTION	REACTOME_STRIATED_MUSCLE_CONTRACTION	Details ...	27	0.897535	2.54546	0	0	0	297	tags=56%, list=2%, signal=57%
CHEMELLO_SOLEUS_VS_EDL_MYOFIBERS_UP	CHEMELLO_SOLEUS_VS_EDL_MYOFIBERS_UP	Details ...	30	0.878918	2.53422	0	0	0	1161	tags=80%, list=9%, signal=88%
EBAUER_TARGETS_OF_PAX3_FOXO1_FUSION_UP	EBAUER_TARGETS_OF_PAX3_FOXO1_FUSION_UP	Details ...	171	0.642422	2.53202	0	0	0	1053	tags=29%, list=8%, signal=31%
DELASERNA_MYOD_TARGETS_UP	DELASERNA_MYOD_TARGETS_UP	Details ...	81	0.716505	2.49029	0	0	0	1008	tags=35%, list=8%, signal=37%
HUMMERICH_BENIGN_SKIN_TUMOR_DN	HUMMERICH_BENIGN_SKIN_TUMOR_DN	Details ...	18	0.94776	2.46377	0	0	0	148	tags=61%, list=1%, signal=62%
CHEMELLO_SOLEUS_VS_EDL_MYOFIBERS_DN	CHEMELLO_SOLEUS_VS_EDL_MYOFIBERS_DN	Details ...	19	0.921763	2.43508	0	0	0	237	tags=63%, list=2%, signal=64%
REN_ALVEOLAR_RHABDOMYOSARCOMA_UP	REN_ALVEOLAR_RHABDOMYOSARCOMA_UP	Details ...	87	0.653724	2.29146	0	0	0	1088	tags=34%, list=9%, signal=38%
HUMMERICH_MALIGNANT_SKIN_TUMOR_DN	HUMMERICH_MALIGNANT_SKIN_TUMOR_DN	Details ...	15	0.92773	2.25442	0	0	0	54	tags=53%, list=0%, signal=54%
KEGG_TIGHT_JUNCTION	KEGG_TIGHT_JUNCTION	Details ...	126	0.586455	2.20703	0	5.8914e-05	0.001	679	tags=13%, list=5%, signal=13%
CHEN_LVAD_SUPPORT_OF_FAILING_HEART_UP	CHEN_LVAD_SUPPORT_OF_FAILING_HEART_UP	Details ...	81	0.622443	2.19995	0	0.000110518	0.002	795	tags=22%, list=6%, signal=24%
REACTOME_GLUCOSE_METABOLISM	REACTOME_GLUCOSE_METABOLISM	Details ...	54	0.674889	2.15895	0	0.000573588	0.011	1886	tags=44%, list=15%, signal=52%
LEE_LIVER_CANCER_ACOX1_DN	LEE_LIVER_CANCER_ACOX1_DN	Details ...	54	0.658965	2.12343	0	0.00128385	0.026	1317	tags=31%, list=11%, signal=35%
CROMER_TUMORIGENESIS_DN	CROMER_TUMORIGENESIS_DN	Details ...	42	0.695568	2.11171	0	0.00135534	0.029	1945	tags=45%, list=16%, signal=53%
KAAB_HEART_ATRIUM_VS_VENTRICLE_DN	KAAB_HEART_ATRIUM_VS_VENTRICLE_DN	Details ...	220	0.522708	2.1079	0	0.00142021	0.032	2151	tags=32%, list=17%, signal=38%
KEGG_CARDIAC_MUSCLE_CONTRACTION	KEGG_CARDIAC_MUSCLE_CONTRACTION		66	0.621573	2.10061	0	0.00147906	0.035	1047	tags=24%, list=8%, signal=26%
KEGG_PROXIMAL_TUBULE_BICARBONATE_RECLAMATION	KEGG_PROXIMAL_TUBULE_BICARBONATE_RECLAMATION		19	0.796531	2.08381	0	0.00217527	0.054	931	tags=32%, list=7%, signal=34%
KEGG_DILATED_CARDIOMYOPATHY	KEGG_DILATED_CARDIOMYOPATHY		85	0.587615	2.08279	0	0.00215848	0.056	297	tags=15%, list=2%, signal=16%
DAIRKEE_CANCER_PRONE_RESPONSE_E2	DAIRKEE_CANCER_PRONE_RESPONSE_E2		27	0.74968	2.07592	0	0.00228875	0.061	1204	tags=41%, list=10%, signal=45%
LEE_CALORIE_RESTRICTION_MUSCLE_UP	LEE_CALORIE_RESTRICTION_MUSCLE_UP		35	0.685197	2.05072	0	0.00371813	0.101	959	tags=29%, list=8%, signal=31%
KEGG_VIRAL_MYOCARDITIS	KEGG_VIRAL_MYOCARDITIS		50	0.639367	2.02898	0	0.00520782	0.144	679	tags=20%, list=5%, signal=21%
KEGG_HYPERTROPHIC_CARDIOMYOPATHY_HCM	KEGG_HYPERTROPHIC_CARDIOMYOPATHY_HCM		79	0.580862	2.00051	0	0.00855529	0.234	297	tags=15%, list=2%, signal=15%
REACTOME_PYRUVATE_METABOLISM_AND_CITRIC_ACID_TCA_CYCLE	REACTOME_PYRUVATE_METABOLISM_AND_CITRIC_ACID_TCA_CYCLE		38	0.655543	1.99522	0	0.00891706	0.248	3212	tags=74%, list=26%, signal=99%
WANG_NFKB_TARGETS	WANG_NFKB_TARGETS		23	0.740989	1.99234	0	0.00922203	0.261	1053	tags=52%, list=8%, signal=57%
RICKMAN_HEAD_AND_NECK_CANCER_D	RICKMAN_HEAD_AND_NECK_CANCER_D		21	0.697786	1.95292	0	0.0178149	0.443	1329	tags=48%, list=11%, signal=53%
DOANE_BREAST_CANCER_CLASSES_UP	DOANE_BREAST_CANCER_CLASSES_UP		55	0.596375	1.95269	0	0.0172981	0.444	1298	tags=38%, list=10%, signal=42%
WANG_CLASSIC_ADIPOGENIC_TARGETS_OF_PPARG	WANG_CLASSIC_ADIPOGENIC_TARGETS_OF_PPARG		23	0.715327	1.9415	0	0.0196377	0.503	1719	tags=61%, list=14%, signal=71%
KEGG_GLYCOLYSIS_GLUCONEOGENESIS	KEGG_GLYCOLYSIS_GLUCONEOGENESIS		54	0.59973	1.9266	0	0.0232818	0.569	1866	tags=43%, list=15%, signal=50%
RUAN_RESPONSE_TO_TROGLITAZONE_UP	RUAN_RESPONSE_TO_TROGLITAZONE_UP		23	0.69384	1.92485	0	0.0232211	0.579	2390	tags=61%, list=19%, signal=75%
DAVICIONI_PAX_FOXO1_SIGNATURE_IN_ARMS_DN	DAVICIONI_PAX_FOXO1_SIGNATURE_IN_ARMS_DN		17	0.744628	1.91687	0.0018797	0.02568	0.63	515	tags=24%, list=4%, signal=25%
RUAN_RESPONSE_TO_TNF_DN	RUAN_RESPONSE_TO_TNF_DN		77	0.557409	1.90141	0	0.0302047	0.697	2438	tags=40%, list=20%, signal=50%
MOOTHA_GLYCOGEN_METABOLISM	MOOTHA_GLYCOGEN_METABOLISM		18	0.735399	1.90005	0	0.029677	0.702	1402	tags=39%, list=11%, signal=44%
RIZ_ERYTHROID_DIFFERENTIATION_6HR	RIZ_ERYTHROID_DIFFERENTIATION_6HR		34	0.634783	1.86595	0.00368324	0.0460453	0.843	2540	tags=44%, list=20%, signal=55%
CHARAFE_BREAST_CANCER_BASAL_VS_MESENCHYMAL_UP	CHARAFE_BREAST_CANCER_BASAL_VS_MESENCHYMAL_UP		89	0.524377	1.85941	0	0.0489371	0.86	3541	tags=56%, list=28%, signal=78%
SCHLINGEMANN_SKIN_CARCINOGENESIS_TPA_DN	SCHLINGEMANN_SKIN_CARCINOGENESIS_TPA_DN		24	0.678533	1.85838	0.00196464	0.0483986	0.864	236	tags=17%, list=2%, signal=17%
BORCZUK_MALIGNANT_MESOTHELIOMA_DN	BORCZUK_MALIGNANT_MESOTHELIOMA_DN		77	0.538338	1.85684	0	0.0482557	0.869	1335	tags=23%, list=11%, signal=26%
MARCHINI_TRABECTEDIN_RESISTANCE_DN	MARCHINI_TRABECTEDIN_RESISTANCE_DN		44	0.596135	1.84969	0	0.0511934	0.892	974	tags=18%, list=8%, signal=20%
MOOTHA_GLYCOLYSIS	MOOTHA_GLYCOLYSIS		19	0.715257	1.84897	0.00587084	0.0505374	0.894	908	tags=47%, list=7%, signal=51%
RICKMAN_TUMOR_DIFFERENTIATED_WELL_VS_MODERATELY_DN	RICKMAN_TUMOR_DIFFERENTIATED_WELL_VS_MODERATELY_DN		90	0.514052	1.84554	0	0.0516047	0.911	2380	tags=39%, list=19%, signal=48%
BRUINS_UVC_RESPONSE_VIA_TP53_GROUP_D	BRUINS_UVC_RESPONSE_VIA_TP53_GROUP_D		211	0.45811	1.84008	0	0.0542746	0.92	1804	tags=29%, list=15%, signal=33%
GERHOLD_ADIPOGENESIS_UP	GERHOLD_ADIPOGENESIS_UP		45	0.592213	1.83922	0	0.0537107	0.922	2379	tags=44%, list=19%, signal=55%
MOOTHA_GLUCONEOGENESIS	MOOTHA_GLUCONEOGENESIS		29	0.634669	1.83837	0.00380228	0.0530209	0.922	1168	tags=38%, list=9%, signal=42%
KEGG_FRUCTOSE_AND_MANNOSE_METABOLISM	KEGG_FRUCTOSE_AND_MANNOSE_METABOLISM		33	0.624043	1.8383	0	0.0519348	0.923	1288	tags=39%, list=10%, signal=44%
REACTOME_GLUCONEOGENESIS	REACTOME_GLUCONEOGENESIS		24	0.664318	1.83744	0	0.0512008	0.925	1886	tags=54%, list=15%, signal=64%
LEE_LIVER_CANCER_DENA_DN	LEE_LIVER_CANCER_DENA_DN		63	0.544464	1.82921	0	0.0550148	0.939	1317	tags=30%, list=11%, signal=34%
WANG_ADIPOGENIC_GENES_REPRESSED_BY_SIRT1	WANG_ADIPOGENIC_GENES_REPRESSED_BY_SIRT1		25	0.654002	1.82811	0.00181159	0.0546682	0.941	2142	tags=56%, list=17%, signal=68%
DAVICIONI_TARGETS_OF_PAX_FOXO1_FUSIONS_DN	DAVICIONI_TARGETS_OF_PAX_FOXO1_FUSIONS_DN		58	0.552416	1.81473	0	0.0637685	0.971	1601	tags=26%, list=13%, signal=30%
DAIRKEE_CANCER_PRONE_RESPONSE_BPA	DAIRKEE_CANCER_PRONE_RESPONSE_BPA		44	0.585539	1.8126	0.00378072	0.0641053	0.971	1490	tags=27%, list=12%, signal=31%
STEGER_ADIPOGENESIS_UP	STEGER_ADIPOGENESIS_UP		20	0.693927	1.81138	0.0038835	0.0638875	0.972	1177	tags=45%, list=9%, signal=50%
KEGG_ARRHYTHMOGENIC_RIGHT_VENTRICULAR_CARDIOMYOPATHY_ARVC	KEGG_ARRHYTHMOGENIC_RIGHT_VENTRICULAR_CARDIOMYOPATHY_ARVC		70	0.529183	1.80761	0	0.0654036	0.977	221	tags=11%, list=2%, signal=12%
REACTOME_GLYCOLYSIS	REACTOME_GLYCOLYSIS		25	0.656909	1.80471	0.00917431	0.0661017	0.982	1803	tags=44%, list=14%, signal=51%
KANG_IMMORTALIZED_BY_TERT_DN	KANG_IMMORTALIZED_BY_TERT_DN		93	0.506402	1.79754	0	0.0707226	0.988	1537	tags=27%, list=12%, signal=30%
BIOCARTA_UCALPAIN_PATHWAY	BIOCARTA_UCALPAIN_PATHWAY		17	0.711894	1.79461	0.00185529	0.0717904	0.991	1564	tags=35%, list=13%, signal=40%
KEGG_ALANINE_ASPARTATE_AND_GLUTAMATE_METABOLISM	KEGG_ALANINE_ASPARTATE_AND_GLUTAMATE_METABOLISM		30	0.615085	1.7943	0	0.0708281	0.991	2094	tags=57%, list=17%, signal=68%
KEGG_ALDOSTERONE_REGULATED_SODIUM_REABSORPTION	KEGG_ALDOSTERONE_REGULATED_SODIUM_REABSORPTION		38	0.592762	1.79009	0.00184843	0.0729429	0.994	1393	tags=24%, list=11%, signal=27%
BURTON_ADIPOGENESIS_5	BURTON_ADIPOGENESIS_5		98	0.498597	1.78848	0	0.0732005	0.994	3100	tags=45%, list=25%, signal=59%
WANG_BARRETTS_ESOPHAGUS_UP	WANG_BARRETTS_ESOPHAGUS_UP		42	0.568081	1.78572	0.00376648	0.0743043	0.996	534	tags=14%, list=4%, signal=15%
MAHADEVAN_RESPONSE_TO_MP470_DN	MAHADEVAN_RESPONSE_TO_MP470_DN		16	0.690505	1.7712	0.00203666	0.086054	0.997	1708	tags=44%, list=14%, signal=51%
KEGG_PENTOSE_PHOSPHATE_PATHWAY	KEGG_PENTOSE_PHOSPHATE_PATHWAY		24	0.63186	1.76235	0.00938086	0.0928344	0.997	1945	tags=42%, list=16%, signal=49%
KEGG_CITRATE_CYCLE_TCA_CYCLE	KEGG_CITRATE_CYCLE_TCA_CYCLE		28	0.606985	1.75013	0.00391389	0.103358	0.999	3389	tags=82%, list=27%, signal=113%
YAO_HOXA10_TARGETS_VIA_PROGESTERONE_DN	YAO_HOXA10_TARGETS_VIA_PROGESTERONE_DN		15	0.704382	1.74163	0.0122951	0.111182	0.999	1211	tags=40%, list=10%, signal=44%
LI_ADIPOGENESIS_BY_ACTIVATED_PPARG	LI_ADIPOGENESIS_BY_ACTIVATED_PPARG		16	0.700149	1.73678	0.00796813	0.115359	1	1996	tags=56%, list=16%, signal=67%
REACTOME_ANTIGEN_ACTIVATES_B_CELL_RECEPTOR_LEADING_TO_GENERATION_OF_SECOND_MESSENGERS	REACTOME_ANTIGEN_ACTIVATES_B_CELL_RECEPTOR_LEADING_TO_GENERATION_OF_SECOND_MESSENGERS		28	0.600469	1.73654	0.00914077	0.113962	1	2339	tags=43%, list=19%, signal=53%
MCBRYAN_PUBERTAL_BREAST_4_5WK_DN	MCBRYAN_PUBERTAL_BREAST_4_5WK_DN		159	0.449935	1.73633	0	0.112555	1	2063	tags=30%, list=17%, signal=35%
REACTOME_AMINO_ACID_SYNTHESIS_AND_INTERCONVERSION_TRANSAMINATION	REACTOME_AMINO_ACID_SYNTHESIS_AND_INTERCONVERSION_TRANSAMINATION		15	0.693812	1.7362	0.0121457	0.111035	1	2051	tags=53%, list=16%, signal=64%
ST_MYOCYTE_AD_PATHWAY	ST_MYOCYTE_AD_PATHWAY		26	0.624182	1.72671	0.00578035	0.12032	1	2525	tags=50%, list=20%, signal=63%
PAL_PRMT5_TARGETS_DN	PAL_PRMT5_TARGETS_DN		25	0.622979	1.72555	0.00938086	0.120057	1	1794	tags=40%, list=14%, signal=47%
DAIRKEE_CANCER_PRONE_RESPONSE_BPA_E2	DAIRKEE_CANCER_PRONE_RESPONSE_BPA_E2		100	0.486463	1.72362	0.00345423	0.120697	1	498	tags=10%, list=4%, signal=10%
KEGG_STARCH_AND_SUCROSE_METABOLISM	KEGG_STARCH_AND_SUCROSE_METABOLISM		28	0.613588	1.71951	0.00181488	0.12401	1	1522	tags=36%, list=12%, signal=41%
REACTOME_ION_TRANSPORT_BY_P_TYPE_ATPASES	REACTOME_ION_TRANSPORT_BY_P_TYPE_ATPASES		32	0.595735	1.71658	0.00728597	0.126373	1	931	tags=22%, list=7%, signal=24%
BIOCARTA_MCALPAIN_PATHWAY	BIOCARTA_MCALPAIN_PATHWAY		23	0.63873	1.71655	0.00961539	0.124745	1	1123	tags=26%, list=9%, signal=29%
CHIANG_LIVER_CANCER_SUBCLASS_PROLIFERATION_DN	CHIANG_LIVER_CANCER_SUBCLASS_PROLIFERATION_DN		136	0.447531	1.70432	0.00164474	0.139513	1	2288	tags=38%, list=18%, signal=46%
SCHLESINGER_H3K27ME3_IN_NORMAL_AND_METHYLATED_IN_CANCER	SCHLESINGER_H3K27ME3_IN_NORMAL_AND_METHYLATED_IN_CANCER		24	0.603476	1.69505	0.0130112	0.150274	1	800	tags=21%, list=6%, signal=22%
REACTOME_CITRIC_ACID_CYCLE_TCA_CYCLE	REACTOME_CITRIC_ACID_CYCLE_TCA_CYCLE		18	0.662046	1.68852	0.00612245	0.158541	1	3212	tags=83%, list=26%, signal=112%
FOSTER_KDM1A_TARGETS_UP	FOSTER_KDM1A_TARGETS_UP		201	0.42082	1.68644	0	0.159749	1	2096	tags=32%, list=17%, signal=38%
REACTOME_TCA_CYCLE_AND_RESPIRATORY_ELECTRON_TRANSPORT	REACTOME_TCA_CYCLE_AND_RESPIRATORY_ELECTRON_TRANSPORT		110	0.455651	1.68593	0	0.158652	1	3212	tags=42%, list=26%, signal=56%
MOOTHA_TCA	MOOTHA_TCA		15	0.703918	1.68536	0.00929368	0.157517	1	3140	tags=80%, list=25%, signal=107%
BIOCARTA_CREB_PATHWAY	BIOCARTA_CREB_PATHWAY		25	0.596277	1.67853	0.0188324	0.165844	1	474	tags=16%, list=4%, signal=17%
SIG_REGULATION_OF_THE_ACTIN_CYTOSKELETON_BY_RHO_GTPASES	SIG_REGULATION_OF_THE_ACTIN_CYTOSKELETON_BY_RHO_GTPASES		35	0.57172	1.67758	0.00552486	0.165436	1	1111	tags=17%, list=9%, signal=19%
QUINTENS_EMBRYONIC_BRAIN_RESPONSE_TO_IR	QUINTENS_EMBRYONIC_BRAIN_RESPONSE_TO_IR		59	0.506491	1.67621	0.00344828	0.165648	1	1751	tags=29%, list=14%, signal=33%
PID_P38_MK2_PATHWAY	PID_P38_MK2_PATHWAY		19	0.643884	1.67601	0.0178571	0.163969	1	1380	tags=32%, list=11%, signal=35%
DELACROIX_RAR_TARGETS_DN	DELACROIX_RAR_TARGETS_DN		22	0.608736	1.67342	0.0118812	0.166225	1	373	tags=14%, list=3%, signal=14%
REACTOME_SYNTHESIS_OF_PA	REACTOME_SYNTHESIS_OF_PA		20	0.607764	1.67231	0.0195312	0.165856	1	1664	tags=35%, list=13%, signal=40%
WU_SILENCED_BY_METHYLATION_IN_BLADDER_CANCER	WU_SILENCED_BY_METHYLATION_IN_BLADDER_CANCER		46	0.529767	1.6698	0.0106762	0.167922	1	1630	tags=28%, list=13%, signal=32%
BURTON_ADIPOGENESIS_6	BURTON_ADIPOGENESIS_6		162	0.430187	1.6691	0	0.167142	1	2563	tags=31%, list=21%, signal=39%
MURATA_VIRULENCE_OF_H_PILORI	MURATA_VIRULENCE_OF_H_PILORI		21	0.623794	1.664	0.0120724	0.173535	1	2297	tags=52%, list=18%, signal=64%
BIOCARTA_INTEGRIN_PATHWAY	BIOCARTA_INTEGRIN_PATHWAY		37	0.564097	1.6553	0.00959693	0.185356	1	1123	tags=16%, list=9%, signal=18%
BOSCO_EPITHELIAL_DIFFERENTIATION_MODULE	BOSCO_EPITHELIAL_DIFFERENTIATION_MODULE		44	0.532618	1.65457	0.0124334	0.184593	1	1623	tags=36%, list=13%, signal=42%
KEEN_RESPONSE_TO_ROSIGLITAZONE_UP	KEEN_RESPONSE_TO_ROSIGLITAZONE_UP		32	0.569361	1.64641	0.00542496	0.197147	1	2997	tags=53%, list=24%, signal=70%
URS_ADIPOCYTE_DIFFERENTIATION_UP	URS_ADIPOCYTE_DIFFERENTIATION_UP		66	0.486083	1.63729	0.00501672	0.21128	1	1734	tags=30%, list=14%, signal=35%
WILCOX_RESPONSE_TO_PROGESTERONE_DN	WILCOX_RESPONSE_TO_PROGESTERONE_DN		51	0.513385	1.63572	0.0198556	0.211892	1	897	tags=14%, list=7%, signal=15%
RUAN_RESPONSE_TO_TNF_TROGLITAZONE_DN	RUAN_RESPONSE_TO_TNF_TROGLITAZONE_DN		38	0.548728	1.6352	0.0146789	0.210805	1	1091	tags=21%, list=9%, signal=23%
AFFAR_YY1_TARGETS_UP	AFFAR_YY1_TARGETS_UP		184	0.414461	1.63347	0.00148368	0.211975	1	1053	tags=17%, list=8%, signal=19%
MIKKELSEN_ES_LCP_WITH_H3K4ME3	MIKKELSEN_ES_LCP_WITH_H3K4ME3		95	0.452692	1.63274	0.00511945	0.211426	1	1566	tags=26%, list=13%, signal=30%
BERTUCCI_INVASIVE_CARCINOMA_DUCTAL_VS_LOBULAR_DN	BERTUCCI_INVASIVE_CARCINOMA_DUCTAL_VS_LOBULAR_DN		41	0.531286	1.63239	0.0112782	0.209932	1	205	tags=15%, list=2%, signal=15%
REACTOME_METABOLISM_OF_CARBOHYDRATES	REACTOME_METABOLISM_OF_CARBOHYDRATES		199	0.413675	1.63084	0.00311526	0.210644	1	1945	tags=23%, list=16%, signal=26%
CHARAFE_BREAST_CANCER_LUMINAL_VS_MESENCHYMAL_UP	CHARAFE_BREAST_CANCER_LUMINAL_VS_MESENCHYMAL_UP		324	0.392151	1.62931	0	0.211565	1	2949	tags=37%, list=24%, signal=47%
GAUSSMANN_MLL_AF4_FUSION_TARGETS_F_DN	GAUSSMANN_MLL_AF4_FUSION_TARGETS_F_DN		29	0.569409	1.62725	0.0131827	0.213336	1	118	tags=14%, list=1%, signal=14%
KEGG_CALCIUM_SIGNALING_PATHWAY	KEGG_CALCIUM_SIGNALING_PATHWAY		165	0.416133	1.62572	0.00149925	0.2142	1	1560	tags=22%, list=13%, signal=25%
SMID_BREAST_CANCER_ERBB2_UP	SMID_BREAST_CANCER_ERBB2_UP		107	0.453622	1.62484	0.0017094	0.21366	1	2441	tags=35%, list=20%, signal=43%
HANN_RESISTANCE_TO_BCL2_INHIBITOR_DN	HANN_RESISTANCE_TO_BCL2_INHIBITOR_DN		46	0.515387	1.62274	0.0201465	0.215273	1	1943	tags=37%, list=16%, signal=44%
LEE_LIVER_CANCER_CIPROFIBRATE_DN	LEE_LIVER_CANCER_CIPROFIBRATE_DN		52	0.507398	1.62204	0.00896057	0.214568	1	1177	tags=25%, list=9%, signal=27%
SHIN_B_CELL_LYMPHOMA_CLUSTER_9	SHIN_B_CELL_LYMPHOMA_CLUSTER_9		17	0.647287	1.62133	0.0215827	0.213638	1	1191	tags=29%, list=10%, signal=32%
ZEMBUTSU_SENSITIVITY_TO_VINBLASTINE	ZEMBUTSU_SENSITIVITY_TO_VINBLASTINE		17	0.640887	1.61861	0.0271845	0.216889	1	1892	tags=47%, list=15%, signal=55%
KEGG_ALPHA_LINOLENIC_ACID_METABOLISM	KEGG_ALPHA_LINOLENIC_ACID_METABOLISM		15	0.644582	1.61839	0.0319361	0.215281	1	1335	tags=40%, list=11%, signal=45%
MARTINEZ_RB1_AND_TP53_TARGETS_UP	MARTINEZ_RB1_AND_TP53_TARGETS_UP		492	0.373948	1.61354	0	0.222244	1	1750	tags=20%, list=14%, signal=22%
MIKKELSEN_MCV6_LCP_WITH_H3K4ME3	MIKKELSEN_MCV6_LCP_WITH_H3K4ME3		118	0.430709	1.60758	0.00156495	0.231377	1	1770	tags=25%, list=14%, signal=29%
SANSOM_APC_TARGETS_DN	SANSOM_APC_TARGETS_DN		325	0.384039	1.6063	0	0.23161	1	1912	tags=26%, list=15%, signal=30%
RUAN_RESPONSE_TO_TROGLITAZONE_DN	RUAN_RESPONSE_TO_TROGLITAZONE_DN		17	0.622171	1.59852	0.032882	0.245072	1	300	tags=18%, list=2%, signal=18%
KLEIN_PRIMARY_EFFUSION_LYMPHOMA_DN	KLEIN_PRIMARY_EFFUSION_LYMPHOMA_DN		45	0.507124	1.5966	0.0094518	0.246818	1	2569	tags=38%, list=21%, signal=47%
NAKAYAMA_SOFT_TISSUE_TUMORS_PCA2_DN	NAKAYAMA_SOFT_TISSUE_TUMORS_PCA2_DN		61	0.486971	1.59407	0.017762	0.249975	1	646	tags=21%, list=5%, signal=22%
KEGG_PPAR_SIGNALING_PATHWAY	KEGG_PPAR_SIGNALING_PATHWAY		61	0.477881	1.59355	0.00865052	0.248703	1	1317	tags=28%, list=11%, signal=31%
ZEMBUTSU_SENSITIVITY_TO_CISPLATIN	ZEMBUTSU_SENSITIVITY_TO_CISPLATIN		16	0.61889	1.59197	0.0467836	0.249636	1	1698	tags=31%, list=14%, signal=36%
OZEN_MIR125B1_TARGETS	OZEN_MIR125B1_TARGETS		20	0.602196	1.59102	0.0179283	0.249511	1	3330	tags=70%, list=27%, signal=95%
CROMER_METASTASIS_DN	CROMER_METASTASIS_DN		67	0.471887	1.58669	0.021164	0.256386	1	3710	tags=54%, list=30%, signal=76%
VECCHI_GASTRIC_CANCER_EARLY_DN	VECCHI_GASTRIC_CANCER_EARLY_DN		270	0.382246	1.5865	0.00148148	0.254618	1	775	tags=16%, list=6%, signal=17%
REACTOME_PRE_NOTCH_PROCESSING_IN_GOLGI	REACTOME_PRE_NOTCH_PROCESSING_IN_GOLGI		16	0.631746	1.58172	0.0609524	0.2621	1	1023	tags=19%, list=8%, signal=20%
WAMUNYOKOLI_OVARIAN_CANCER_LMP_UP	WAMUNYOKOLI_OVARIAN_CANCER_LMP_UP		197	0.398234	1.58168	0	0.260055	1	2881	tags=37%, list=23%, signal=47%
LIANG_SILENCED_BY_METHYLATION_UP	LIANG_SILENCED_BY_METHYLATION_UP		23	0.577983	1.58117	0.0252918	0.259047	1	1330	tags=26%, list=11%, signal=29%
ACEVEDO_FGFR1_TARGETS_IN_PROSTATE_CANCER_MODEL_DN	ACEVEDO_FGFR1_TARGETS_IN_PROSTATE_CANCER_MODEL_DN		252	0.387448	1.58059	0.00146413	0.25806	1	1549	tags=21%, list=12%, signal=24%
REACTOME_NEPHRIN_INTERACTIONS	REACTOME_NEPHRIN_INTERACTIONS		19	0.606375	1.57894	0.0302457	0.259451	1	927	tags=21%, list=7%, signal=23%
AMIT_SERUM_RESPONSE_480_MCF10A	AMIT_SERUM_RESPONSE_480_MCF10A		28	0.552824	1.57813	0.0276243	0.259084	1	2491	tags=32%, list=20%, signal=40%
ZHONG_SECRETOME_OF_LUNG_CANCER_AND_ENDOTHELIUM	ZHONG_SECRETOME_OF_LUNG_CANCER_AND_ENDOTHELIUM		56	0.488595	1.57682	0.00537634	0.259853	1	796	tags=18%, list=6%, signal=19%
REACTOME_PYRUVATE_METABOLISM	REACTOME_PYRUVATE_METABOLISM		17	0.624059	1.57559	0.0428571	0.260492	1	3212	tags=59%, list=26%, signal=79%
YAO_TEMPORAL_RESPONSE_TO_PROGESTERONE_CLUSTER_5	YAO_TEMPORAL_RESPONSE_TO_PROGESTERONE_CLUSTER_5		26	0.557002	1.57394	0.0244821	0.261887	1	1502	tags=38%, list=12%, signal=44%
MOOTHA_PGC	MOOTHA_PGC		354	0.370987	1.5717	0	0.264524	1	2336	tags=25%, list=19%, signal=29%
SARTIPY_BLUNTED_BY_INSULIN_RESISTANCE_DN	SARTIPY_BLUNTED_BY_INSULIN_RESISTANCE_DN		15	0.63738	1.56841	0.0590476	0.269212	1	2543	tags=67%, list=20%, signal=84%
JAEGER_METASTASIS_DN	JAEGER_METASTASIS_DN		208	0.389507	1.56389	0.00154321	0.276761	1	2859	tags=41%, list=23%, signal=53%
KEGG_INSULIN_SIGNALING_PATHWAY	KEGG_INSULIN_SIGNALING_PATHWAY		126	0.417072	1.55865	0.00312989	0.286155	1	1985	tags=24%, list=16%, signal=28%
SMID_BREAST_CANCER_RELAPSE_IN_BONE_UP	SMID_BREAST_CANCER_RELAPSE_IN_BONE_UP		79	0.446536	1.55512	0.0132013	0.291489	1	646	tags=16%, list=5%, signal=17%
YANG_BCL3_TARGETS_UP	YANG_BCL3_TARGETS_UP		296	0.374332	1.55501	0.00146843	0.289581	1	1479	tags=18%, list=12%, signal=20%
NIKOLSKY_OVERCONNECTED_IN_BREAST_CANCER	NIKOLSKY_OVERCONNECTED_IN_BREAST_CANCER		18	0.599871	1.55446	0.0438247	0.288652	1	2443	tags=44%, list=20%, signal=55%
REACTOME_TRIGLYCERIDE_BIOSYNTHESIS	REACTOME_TRIGLYCERIDE_BIOSYNTHESIS		29	0.536843	1.5542	0.0366089	0.287139	1	1750	tags=34%, list=14%, signal=40%
KORKOLA_CORRELATED_WITH_POU5F1	KORKOLA_CORRELATED_WITH_POU5F1		23	0.569868	1.55084	0.0387597	0.292356	1	2365	tags=48%, list=19%, signal=59%
PENG_GLUCOSE_DEPRIVATION_UP	PENG_GLUCOSE_DEPRIVATION_UP		39	0.508745	1.55	0.0335821	0.292192	1	2266	tags=33%, list=18%, signal=41%
RAY_TUMORIGENESIS_BY_ERBB2_CDC25A_DN	RAY_TUMORIGENESIS_BY_ERBB2_CDC25A_DN		134	0.413185	1.54941	0	0.291449	1	2712	tags=35%, list=22%, signal=44%
SMID_BREAST_CANCER_RELAPSE_IN_LUNG_DN	SMID_BREAST_CANCER_RELAPSE_IN_LUNG_DN		30	0.537441	1.54893	0.0244821	0.290412	1	1531	tags=33%, list=12%, signal=38%
SMID_BREAST_CANCER_LUMINAL_A_UP	SMID_BREAST_CANCER_LUMINAL_A_UP		75	0.448014	1.54753	0.0186757	0.291412	1	1339	tags=28%, list=11%, signal=31%
LIU_IL13_MEMORY_MODEL_UP	LIU_IL13_MEMORY_MODEL_UP		15	0.629702	1.54749	0.0371094	0.289431	1	341	tags=20%, list=3%, signal=21%
SHEPARD_BMYB_TARGETS	SHEPARD_BMYB_TARGETS		60	0.460332	1.54737	0.0178891	0.287662	1	411	tags=10%, list=3%, signal=10%
MORI_PLASMA_CELL_UP	MORI_PLASMA_CELL_UP		40	0.507015	1.54628	0.0344203	0.288098	1	1525	tags=13%, list=12%, signal=14%
MODY_HIPPOCAMPUS_POSTNATAL	MODY_HIPPOCAMPUS_POSTNATAL		56	0.470514	1.53824	0.0209424	0.304319	1	1121	tags=25%, list=9%, signal=27%
TURASHVILI_BREAST_DUCTAL_CARCINOMA_VS_DUCTAL_NORMAL_DN	TURASHVILI_BREAST_DUCTAL_CARCINOMA_VS_DUCTAL_NORMAL_DN		146	0.405567	1.53823	0.00459418	0.302269	1	1330	tags=20%, list=11%, signal=22%
KIM_BIPOLAR_DISORDER_OLIGODENDROCYTE_DENSITY_CORR_DN	KIM_BIPOLAR_DISORDER_OLIGODENDROCYTE_DENSITY_CORR_DN		71	0.4532	1.538	0.025729	0.300823	1	1320	tags=30%, list=11%, signal=33%
REACTOME_CREB_PHOSPHORYLATION_THROUGH_THE_ACTIVATION_OF_CAMKII	REACTOME_CREB_PHOSPHORYLATION_THROUGH_THE_ACTIVATION_OF_CAMKII		15	0.617977	1.53494	0.0653061	0.305551	1	159	tags=20%, list=1%, signal=20%
OHGUCHI_LIVER_HNF4A_TARGETS_UP	OHGUCHI_LIVER_HNF4A_TARGETS_UP		37	0.506598	1.52778	0.03663	0.319846	1	1285	tags=30%, list=10%, signal=33%
KEGG_LINOLEIC_ACID_METABOLISM	KEGG_LINOLEIC_ACID_METABOLISM		16	0.602021	1.52687	0.0628803	0.319784	1	1335	tags=44%, list=11%, signal=49%
SHAFFER_IRF4_MULTIPLE_MYELOMA_PROGRAM	SHAFFER_IRF4_MULTIPLE_MYELOMA_PROGRAM		32	0.51512	1.52549	0.0460993	0.320886	1	1843	tags=31%, list=15%, signal=37%
ELLWOOD_MYC_TARGETS_DN	ELLWOOD_MYC_TARGETS_DN		28	0.53871	1.52463	0.036965	0.320846	1	2251	tags=32%, list=18%, signal=39%
ZHANG_TLX_TARGETS_UP	ZHANG_TLX_TARGETS_UP		90	0.426179	1.5239	0.0140105	0.320476	1	1818	tags=26%, list=15%, signal=30%
PAPASPYRIDONOS_UNSTABLE_ATEROSCLEROTIC_PLAQUE_DN	PAPASPYRIDONOS_UNSTABLE_ATEROSCLEROTIC_PLAQUE_DN		38	0.502299	1.52303	0.0301318	0.32039	1	991	tags=24%, list=8%, signal=26%
VIETOR_IFRD1_TARGETS	VIETOR_IFRD1_TARGETS		20	0.586019	1.52084	0.0473373	0.323519	1	1493	tags=25%, list=12%, signal=28%
LEE_LIVER_CANCER_MYC_DN	LEE_LIVER_CANCER_MYC_DN		51	0.479166	1.51382	0.0251347	0.338578	1	1328	tags=24%, list=11%, signal=26%
PID_INSULIN_GLUCOSE_PATHWAY	PID_INSULIN_GLUCOSE_PATHWAY		23	0.55542	1.51314	0.0483559	0.338049	1	1968	tags=35%, list=16%, signal=41%
SCHLOSSER_MYC_TARGETS_AND_SERUM_RESPONSE_DN	SCHLOSSER_MYC_TARGETS_AND_SERUM_RESPONSE_DN		41	0.488885	1.51237	0.0491803	0.337796	1	2320	tags=29%, list=19%, signal=36%
BOYAULT_LIVER_CANCER_SUBCLASS_G3_DN	BOYAULT_LIVER_CANCER_SUBCLASS_G3_DN		37	0.493382	1.51235	0.0487365	0.335764	1	1778	tags=38%, list=14%, signal=44%
BIOCARTA_AGR_PATHWAY	BIOCARTA_AGR_PATHWAY		36	0.503535	1.50984	0.0482375	0.339806	1	610	tags=14%, list=5%, signal=15%
REACTOME_MYOGENESIS	REACTOME_MYOGENESIS		25	0.549001	1.50814	0.0526316	0.341688	1	1378	tags=28%, list=11%, signal=31%
PID_BCR_5PATHWAY	PID_BCR_5PATHWAY		64	0.454241	1.50791	0.0246914	0.340225	1	2473	tags=25%, list=20%, signal=31%
BIOCARTA_BCR_PATHWAY	BIOCARTA_BCR_PATHWAY		33	0.50454	1.49983	0.0394973	0.357968	1	610	tags=15%, list=5%, signal=16%
BIOCARTA_BIOPEPTIDES_PATHWAY	BIOCARTA_BIOPEPTIDES_PATHWAY		40	0.489404	1.49908	0.0338078	0.357727	1	2814	tags=38%, list=23%, signal=48%
LIN_SILENCED_BY_TUMOR_MICROENVIRONMENT	LIN_SILENCED_BY_TUMOR_MICROENVIRONMENT		83	0.426655	1.49792	0.0207006	0.35851	1	1946	tags=31%, list=16%, signal=37%
HUMMERICH_MALIGNANT_SKIN_TUMOR_UP	HUMMERICH_MALIGNANT_SKIN_TUMOR_UP		15	0.603777	1.49563	0.0778985	0.362138	1	3458	tags=53%, list=28%, signal=74%
SERVITJA_ISLET_HNF1A_TARGETS_DN	SERVITJA_ISLET_HNF1A_TARGETS_DN		92	0.416487	1.49543	0.0184255	0.360509	1	2027	tags=34%, list=16%, signal=40%
WATANABE_COLON_CANCER_MSI_VS_MSS_DN	WATANABE_COLON_CANCER_MSI_VS_MSS_DN		61	0.446591	1.49398	0.0339559	0.361799	1	1635	tags=28%, list=13%, signal=32%
KYNG_RESPONSE_TO_H2O2_VIA_ERCC6	KYNG_RESPONSE_TO_H2O2_VIA_ERCC6		15	0.603849	1.49393	0.0565302	0.359793	1	2353	tags=33%, list=19%, signal=41%
REACTOME_PURINE_METABOLISM	REACTOME_PURINE_METABOLISM		31	0.521581	1.49071	0.0498155	0.366195	1	323	tags=13%, list=3%, signal=13%
BARIS_THYROID_CANCER_UP	BARIS_THYROID_CANCER_UP		22	0.54442	1.48954	0.0620155	0.367295	1	2758	tags=36%, list=22%, signal=47%
WANG_BARRETTS_ESOPHAGUS_AND_ESOPHAGUS_CANCER_DN	WANG_BARRETTS_ESOPHAGUS_AND_ESOPHAGUS_CANCER_DN		34	0.502578	1.48663	0.0367647	0.37297	1	2553	tags=50%, list=21%, signal=63%
VANDESLUIS_COMMD1_TARGETS_GROUP_3_UP	VANDESLUIS_COMMD1_TARGETS_GROUP_3_UP		76	0.431034	1.48644	0.00860585	0.371232	1	1816	tags=30%, list=15%, signal=35%
NIKOLSKY_BREAST_CANCER_1Q21_AMPLICON	NIKOLSKY_BREAST_CANCER_1Q21_AMPLICON		32	0.517571	1.48611	0.0415879	0.369984	1	1878	tags=38%, list=15%, signal=44%
BOYLAN_MULTIPLE_MYELOMA_C_UP	BOYLAN_MULTIPLE_MYELOMA_C_UP		35	0.506428	1.48497	0.0487365	0.370936	1	2296	tags=29%, list=18%, signal=35%
PASQUALUCCI_LYMPHOMA_BY_GC_STAGE_DN	PASQUALUCCI_LYMPHOMA_BY_GC_STAGE_DN		132	0.398194	1.48495	0.0096	0.368892	1	1986	tags=27%, list=16%, signal=31%
PID_PDGFRA_PATHWAY	PID_PDGFRA_PATHWAY		22	0.55784	1.48249	0.0513308	0.37311	1	1380	tags=23%, list=11%, signal=26%
GUTIERREZ_CHRONIC_LYMPHOCYTIC_LEUKEMIA_DN	GUTIERREZ_CHRONIC_LYMPHOCYTIC_LEUKEMIA_DN		46	0.466582	1.48241	0.04	0.37121	1	754	tags=15%, list=6%, signal=16%
LIM_MAMMARY_STEM_CELL_DN	LIM_MAMMARY_STEM_CELL_DN		336	0.354438	1.48162	0	0.371201	1	2861	tags=35%, list=23%, signal=44%
MARTINEZ_TP53_TARGETS_UP	MARTINEZ_TP53_TARGETS_UP		492	0.344669	1.48026	0	0.372569	1	1749	tags=19%, list=14%, signal=21%
CHO_NR4A1_TARGETS	CHO_NR4A1_TARGETS		27	0.51918	1.47941	0.0518962	0.372831	1	2232	tags=41%, list=18%, signal=50%
REACTOME_CREB_PHOSPHORYLATION_THROUGH_THE_ACTIVATION_OF_RAS	REACTOME_CREB_PHOSPHORYLATION_THROUGH_THE_ACTIVATION_OF_RAS		27	0.51857	1.47687	0.0518784	0.37756	1	474	tags=15%, list=4%, signal=15%
MIKKELSEN_MCV6_LCP_WITH_H3K27ME3	MIKKELSEN_MCV6_LCP_WITH_H3K27ME3		18	0.585754	1.4746	0.0509165	0.381226	1	1661	tags=33%, list=13%, signal=38%
SESTO_RESPONSE_TO_UV_C1	SESTO_RESPONSE_TO_UV_C1		56	0.451192	1.47051	0.0437063	0.389706	1	1490	tags=23%, list=12%, signal=26%
BIOCARTA_ECM_PATHWAY	BIOCARTA_ECM_PATHWAY		24	0.527836	1.46728	0.0552486	0.396263	1	23	tags=4%, list=0%, signal=4%
DORN_ADENOVIRUS_INFECTION_12HR_DN	DORN_ADENOVIRUS_INFECTION_12HR_DN		27	0.530675	1.46669	0.0639535	0.395844	1	2562	tags=37%, list=21%, signal=47%
WINNEPENNINCKX_MELANOMA_METASTASIS_DN	WINNEPENNINCKX_MELANOMA_METASTASIS_DN		29	0.520395	1.46436	0.0751445	0.400137	1	1415	tags=34%, list=11%, signal=39%
STEIN_ESRRA_TARGETS_UP	STEIN_ESRRA_TARGETS_UP		298	0.351644	1.46206	0.00862069	0.404399	1	3100	tags=35%, list=25%, signal=45%
BIOCARTA_NFAT_PATHWAY	BIOCARTA_NFAT_PATHWAY		50	0.457381	1.46069	0.0389381	0.406117	1	348	tags=8%, list=3%, signal=8%
WAMUNYOKOLI_OVARIAN_CANCER_GRADES_1_2_UP	WAMUNYOKOLI_OVARIAN_CANCER_GRADES_1_2_UP		109	0.399372	1.45921	0.0205128	0.408132	1	2513	tags=33%, list=20%, signal=41%
RUAN_RESPONSE_TO_TNF_TROGLITAZONE_UP	RUAN_RESPONSE_TO_TNF_TROGLITAZONE_UP		15	0.58618	1.4587	0.109405	0.407422	1	2508	tags=53%, list=20%, signal=67%
KEGG_GALACTOSE_METABOLISM	KEGG_GALACTOSE_METABOLISM		24	0.547548	1.45745	0.0615385	0.408936	1	1522	tags=38%, list=12%, signal=43%
REACTOME_RAS_ACTIVATION_UOPN_CA2_INFUX_THROUGH_NMDA_RECEPTOR	REACTOME_RAS_ACTIVATION_UOPN_CA2_INFUX_THROUGH_NMDA_RECEPTOR		17	0.580312	1.45734	0.0696325	0.407161	1	159	tags=18%, list=1%, signal=18%
SMITH_TERT_TARGETS_DN	SMITH_TERT_TARGETS_DN		77	0.412246	1.45517	0.0330435	0.410828	1	1972	tags=25%, list=16%, signal=29%
SCHLESINGER_METHYLATED_DE_NOVO_IN_CANCER	SCHLESINGER_METHYLATED_DE_NOVO_IN_CANCER		76	0.418021	1.45379	0.0284757	0.412374	1	1893	tags=33%, list=15%, signal=39%
KEGG_LEUKOCYTE_TRANSENDOTHELIAL_MIGRATION	KEGG_LEUKOCYTE_TRANSENDOTHELIAL_MIGRATION		109	0.399666	1.45356	0.0193662	0.410955	1	1511	tags=13%, list=12%, signal=14%
REACTOME_INTERACTION_BETWEEN_L1_AND_ANKYRINS	REACTOME_INTERACTION_BETWEEN_L1_AND_ANKYRINS		20	0.546888	1.4507	0.082397	0.416748	1	1308	tags=40%, list=11%, signal=45%
COWLING_MYCN_TARGETS	COWLING_MYCN_TARGETS		35	0.482216	1.45024	0.0571956	0.415867	1	1155	tags=26%, list=9%, signal=28%
REACTOME_PRE_NOTCH_EXPRESSION_AND_PROCESSING	REACTOME_PRE_NOTCH_EXPRESSION_AND_PROCESSING		32	0.496407	1.45008	0.0667903	0.414196	1	3590	tags=44%, list=29%, signal=61%
GRADE_COLON_VS_RECTAL_CANCER_DN	GRADE_COLON_VS_RECTAL_CANCER_DN		42	0.47761	1.44997	0.0431655	0.412523	1	1990	tags=29%, list=16%, signal=34%
KEGG_B_CELL_RECEPTOR_SIGNALING_PATHWAY	KEGG_B_CELL_RECEPTOR_SIGNALING_PATHWAY		71	0.415501	1.44993	0.0380165	0.410578	1	2866	tags=34%, list=23%, signal=44%
MIKKELSEN_MCV6_ICP_WITH_H3K27ME3	MIKKELSEN_MCV6_ICP_WITH_H3K27ME3		58	0.436448	1.44908	0.056042	0.410808	1	1401	tags=24%, list=11%, signal=27%
KYNG_DNA_DAMAGE_BY_UV	KYNG_DNA_DAMAGE_BY_UV		55	0.447994	1.44902	0.0344828	0.408951	1	2783	tags=38%, list=22%, signal=49%
MORI_PRE_BI_LYMPHOCYTE_DN	MORI_PRE_BI_LYMPHOCYTE_DN		66	0.432372	1.4476	0.0379965	0.41081	1	1973	tags=24%, list=16%, signal=29%
PYEON_CANCER_HEAD_AND_NECK_VS_CERVICAL_DN	PYEON_CANCER_HEAD_AND_NECK_VS_CERVICAL_DN		18	0.547934	1.44501	0.0751445	0.416043	1	1869	tags=50%, list=15%, signal=59%
BRACHAT_RESPONSE_TO_METHOTREXATE_UP	BRACHAT_RESPONSE_TO_METHOTREXATE_UP		18	0.554733	1.44344	0.0963855	0.418339	1	2100	tags=33%, list=17%, signal=40%
ELVIDGE_HYPOXIA_BY_DMOG_DN	ELVIDGE_HYPOXIA_BY_DMOG_DN		47	0.451213	1.44144	0.0488656	0.421898	1	1977	tags=28%, list=16%, signal=33%
AMIT_EGF_RESPONSE_40_MCF10A	AMIT_EGF_RESPONSE_40_MCF10A		18	0.54805	1.4409	0.0656064	0.421315	1	3769	tags=67%, list=30%, signal=96%
NIKOLSKY_BREAST_CANCER_17Q11_Q21_AMPLICON	NIKOLSKY_BREAST_CANCER_17Q11_Q21_AMPLICON		87	0.409137	1.4404	0.0294627	0.420697	1	2652	tags=32%, list=21%, signal=41%
MIKKELSEN_MEF_ICP_WITH_H3K27ME3	MIKKELSEN_MEF_ICP_WITH_H3K27ME3		153	0.375819	1.44037	0.0181543	0.418779	1	1475	tags=22%, list=12%, signal=24%
BIOCARTA_NO1_PATHWAY	BIOCARTA_NO1_PATHWAY		27	0.508387	1.43892	0.0676983	0.420856	1	321	tags=15%, list=3%, signal=15%
SMID_BREAST_CANCER_RELAPSE_IN_LUNG_UP	SMID_BREAST_CANCER_RELAPSE_IN_LUNG_UP		20	0.549951	1.43878	0.0819048	0.41927	1	184	tags=15%, list=1%, signal=15%
LABBE_TARGETS_OF_TGFB1_AND_WNT3A_UP	LABBE_TARGETS_OF_TGFB1_AND_WNT3A_UP		101	0.398711	1.43839	0.0291096	0.418358	1	723	tags=10%, list=6%, signal=10%
WAKABAYASHI_ADIPOGENESIS_PPARG_RXRA_BOUND_WITH_H4K20ME1_MARK	WAKABAYASHI_ADIPOGENESIS_PPARG_RXRA_BOUND_WITH_H4K20ME1_MARK		109	0.392174	1.43773	0.0269841	0.418101	1	2179	tags=22%, list=18%, signal=26%
SWEET_KRAS_TARGETS_DN	SWEET_KRAS_TARGETS_DN		53	0.450445	1.43498	0.0408526	0.423874	1	1477	tags=23%, list=12%, signal=26%
UEDA_PERIFERAL_CLOCK	UEDA_PERIFERAL_CLOCK		129	0.382879	1.43073	0.0227273	0.433842	1	2727	tags=33%, list=22%, signal=41%
LEE_AGING_CEREBELLUM_DN	LEE_AGING_CEREBELLUM_DN		76	0.411409	1.43061	0.0322581	0.432164	1	1051	tags=17%, list=8%, signal=19%
ZHANG_TLX_TARGETS_36HR_UP	ZHANG_TLX_TARGETS_36HR_UP		181	0.361167	1.42874	0.0154321	0.435488	1	1968	tags=22%, list=16%, signal=26%
YU_MYC_TARGETS_DN	YU_MYC_TARGETS_DN		41	0.472858	1.42465	0.0524476	0.444969	1	966	tags=22%, list=8%, signal=24%
TUOMISTO_TUMOR_SUPPRESSION_BY_COL13A1_DN	TUOMISTO_TUMOR_SUPPRESSION_BY_COL13A1_DN		16	0.56018	1.42216	0.109615	0.450008	1	558	tags=38%, list=4%, signal=39%
HUPER_BREAST_BASAL_VS_LUMINAL_UP	HUPER_BREAST_BASAL_VS_LUMINAL_UP		41	0.466601	1.41754	0.0747663	0.461117	1	1761	tags=41%, list=14%, signal=48%
LANDIS_ERBB2_BREAST_PRENEOPLASTIC_UP	LANDIS_ERBB2_BREAST_PRENEOPLASTIC_UP		17	0.556406	1.41626	0.0900563	0.462834	1	997	tags=24%, list=8%, signal=26%
ZHAN_MULTIPLE_MYELOMA_CD2_UP	ZHAN_MULTIPLE_MYELOMA_CD2_UP		35	0.472027	1.4144	0.0865385	0.466304	1	790	tags=17%, list=6%, signal=18%
REACTOME_ACTIVATED_AMPK_STIMULATES_FATTY_ACID_OXIDATION_IN_MUSCLE	REACTOME_ACTIVATED_AMPK_STIMULATES_FATTY_ACID_OXIDATION_IN_MUSCLE		15	0.588879	1.41094	0.115385	0.474428	1	2379	tags=47%, list=19%, signal=58%
BANDRES_RESPONSE_TO_CARMUSTIN_MGMT_48HR_DN	BANDRES_RESPONSE_TO_CARMUSTIN_MGMT_48HR_DN		142	0.37146	1.4091	0.0227642	0.477905	1	2126	tags=25%, list=17%, signal=29%
SABATES_COLORECTAL_ADENOMA_UP	SABATES_COLORECTAL_ADENOMA_UP		108	0.384395	1.40865	0.027027	0.477182	1	1503	tags=25%, list=12%, signal=28%
CHIARETTI_T_ALL_REFRACTORY_TO_THERAPY	CHIARETTI_T_ALL_REFRACTORY_TO_THERAPY		26	0.491369	1.40765	0.0702403	0.478177	1	399	tags=19%, list=3%, signal=20%
REACTOME_POST_NMDA_RECEPTOR_ACTIVATION_EVENTS	REACTOME_POST_NMDA_RECEPTOR_ACTIVATION_EVENTS		33	0.484292	1.405	0.0795455	0.48389	1	474	tags=15%, list=4%, signal=16%
LANDIS_ERBB2_BREAST_TUMORS_324_DN	LANDIS_ERBB2_BREAST_TUMORS_324_DN		134	0.37065	1.40328	0.0286169	0.487171	1	2525	tags=31%, list=20%, signal=38%
BOYAULT_LIVER_CANCER_SUBCLASS_G12_UP	BOYAULT_LIVER_CANCER_SUBCLASS_G12_UP		32	0.479382	1.40261	0.0745455	0.487071	1	979	tags=9%, list=8%, signal=10%
WESTON_VEGFA_TARGETS_12HR	WESTON_VEGFA_TARGETS_12HR		34	0.480294	1.40189	0.0626151	0.487147	1	1348	tags=21%, list=11%, signal=23%
LIU_CDX2_TARGETS_UP	LIU_CDX2_TARGETS_UP		34	0.467761	1.40102	0.0977444	0.487845	1	1150	tags=29%, list=9%, signal=32%
BIOCARTA_CTCF_PATHWAY	BIOCARTA_CTCF_PATHWAY		21	0.536055	1.40022	0.0967742	0.488117	1	216	tags=10%, list=2%, signal=10%
PASINI_SUZ12_TARGETS_UP	PASINI_SUZ12_TARGETS_UP		86	0.393136	1.39655	0.0467446	0.49708	1	2177	tags=34%, list=18%, signal=41%
JAIN_NFKB_SIGNALING	JAIN_NFKB_SIGNALING		63	0.419368	1.39601	0.0505226	0.496765	1	2958	tags=38%, list=24%, signal=50%
TURASHVILI_BREAST_LOBULAR_CARCINOMA_VS_DUCTAL_NORMAL_DN	TURASHVILI_BREAST_LOBULAR_CARCINOMA_VS_DUCTAL_NORMAL_DN		74	0.40687	1.39489	0.059727	0.498214	1	1330	tags=22%, list=11%, signal=24%
PID_RHOA_PATHWAY	PID_RHOA_PATHWAY		42	0.444709	1.38946	0.0784314	0.513192	1	1835	tags=21%, list=15%, signal=25%
KEGG_ARACHIDONIC_ACID_METABOLISM	KEGG_ARACHIDONIC_ACID_METABOLISM		39	0.464255	1.38822	0.0699816	0.514903	1	824	tags=23%, list=7%, signal=25%
CHIANG_LIVER_CANCER_SUBCLASS_CTNNB1_UP	CHIANG_LIVER_CANCER_SUBCLASS_CTNNB1_UP		133	0.376373	1.38792	0.0238501	0.513774	1	1830	tags=25%, list=15%, signal=29%
VALK_AML_WITH_EVI1	VALK_AML_WITH_EVI1		16	0.549587	1.38689	0.121387	0.515034	1	2531	tags=44%, list=20%, signal=55%
YAO_TEMPORAL_RESPONSE_TO_PROGESTERONE_CLUSTER_2	YAO_TEMPORAL_RESPONSE_TO_PROGESTERONE_CLUSTER_2		74	0.401767	1.38389	0.0545145	0.522207	1	402	tags=9%, list=3%, signal=10%
KEGG_PYRUVATE_METABOLISM	KEGG_PYRUVATE_METABOLISM		36	0.469459	1.38335	0.0960854	0.521883	1	3248	tags=53%, list=26%, signal=71%
ONO_FOXP3_TARGETS_UP	ONO_FOXP3_TARGETS_UP		19	0.529517	1.38211	0.122047	0.523667	1	1708	tags=37%, list=14%, signal=43%
ISSAEVA_MLL2_TARGETS	ISSAEVA_MLL2_TARGETS		55	0.42121	1.37866	0.0844828	0.532429	1	1376	tags=24%, list=11%, signal=26%
WAGNER_APO2_SENSITIVITY	WAGNER_APO2_SENSITIVITY		19	0.514515	1.37845	0.111765	0.530926	1	2186	tags=42%, list=18%, signal=51%
BIOCARTA_IL6_PATHWAY	BIOCARTA_IL6_PATHWAY		21	0.519277	1.37808	0.109434	0.529864	1	3454	tags=43%, list=28%, signal=59%
VALK_AML_CLUSTER_7	VALK_AML_CLUSTER_7		21	0.520502	1.37376	0.114232	0.541819	1	1535	tags=19%, list=12%, signal=22%
MEISSNER_BRAIN_HCP_WITH_H3K27ME3	MEISSNER_BRAIN_HCP_WITH_H3K27ME3		237	0.341364	1.37374	0.0174673	0.539709	1	1935	tags=25%, list=16%, signal=29%
HASLINGER_B_CLL_WITH_17P13_DELETION	HASLINGER_B_CLL_WITH_17P13_DELETION		17	0.546571	1.37315	0.125969	0.539601	1	21	tags=6%, list=0%, signal=6%
FRASOR_RESPONSE_TO_ESTRADIOL_DN	FRASOR_RESPONSE_TO_ESTRADIOL_DN		70	0.401509	1.37212	0.0697279	0.540872	1	1789	tags=20%, list=14%, signal=23%
LIEN_BREAST_CARCINOMA_METAPLASTIC_VS_DUCTAL_DN	LIEN_BREAST_CARCINOMA_METAPLASTIC_VS_DUCTAL_DN		76	0.399527	1.37199	0.072758	0.539169	1	1366	tags=22%, list=11%, signal=25%
WESTON_VEGFA_TARGETS_6HR	WESTON_VEGFA_TARGETS_6HR		56	0.416317	1.37119	0.0621762	0.539703	1	1411	tags=18%, list=11%, signal=20%
MORI_SMALL_PRE_BII_LYMPHOCYTE_UP	MORI_SMALL_PRE_BII_LYMPHOCYTE_UP		74	0.400911	1.37036	0.0569948	0.540199	1	585	tags=11%, list=5%, signal=11%
TURASHVILI_BREAST_DUCTAL_CARCINOMA_VS_LOBULAR_NORMAL_DN	TURASHVILI_BREAST_DUCTAL_CARCINOMA_VS_LOBULAR_NORMAL_DN		48	0.439504	1.36956	0.101375	0.540636	1	1330	tags=29%, list=11%, signal=33%
WATTEL_AUTONOMOUS_THYROID_ADENOMA_UP	WATTEL_AUTONOMOUS_THYROID_ADENOMA_UP		54	0.417358	1.36925	0.0721831	0.539551	1	431	tags=9%, list=3%, signal=10%
CHEOK_RESPONSE_TO_HD_MTX_UP	CHEOK_RESPONSE_TO_HD_MTX_UP		17	0.528177	1.36869	0.128459	0.539187	1	1185	tags=24%, list=10%, signal=26%
WANG_BARRETTS_ESOPHAGUS_DN	WANG_BARRETTS_ESOPHAGUS_DN		23	0.504907	1.36868	0.102079	0.537108	1	2732	tags=35%, list=22%, signal=44%
CADWELL_ATG16L1_TARGETS_UP	CADWELL_ATG16L1_TARGETS_UP		77	0.393923	1.36755	0.0634391	0.538673	1	1702	tags=25%, list=14%, signal=28%
NIKOLSKY_BREAST_CANCER_6P24_P22_AMPLICON	NIKOLSKY_BREAST_CANCER_6P24_P22_AMPLICON		18	0.5388	1.36748	0.130693	0.536796	1	2277	tags=39%, list=18%, signal=48%
CAIRO_HEPATOBLASTOMA_DN	CAIRO_HEPATOBLASTOMA_DN		211	0.346947	1.3655	0.0176471	0.541155	1	2164	tags=30%, list=17%, signal=36%
SHEPARD_BMYB_MORPHOLINO_DN	SHEPARD_BMYB_MORPHOLINO_DN		166	0.349056	1.3635	0.038864	0.545576	1	1376	tags=14%, list=11%, signal=15%
MIKKELSEN_ES_ICP_WITH_H3K27ME3	MIKKELSEN_ES_ICP_WITH_H3K27ME3		34	0.462978	1.36277	0.0986965	0.545872	1	1475	tags=32%, list=12%, signal=37%
PENG_LEUCINE_DEPRIVATION_UP	PENG_LEUCINE_DEPRIVATION_UP		114	0.368935	1.36179	0.0510708	0.54707	1	2546	tags=30%, list=20%, signal=37%
MIKKELSEN_IPS_LCP_WITH_H3K4ME3	MIKKELSEN_IPS_LCP_WITH_H3K4ME3		123	0.366637	1.36072	0.0333863	0.548399	1	1132	tags=17%, list=9%, signal=19%
BOYLAN_MULTIPLE_MYELOMA_PCA3_DN	BOYLAN_MULTIPLE_MYELOMA_PCA3_DN		54	0.417699	1.35983	0.0852174	0.549161	1	2431	tags=30%, list=20%, signal=37%
GRAESSMANN_RESPONSE_TO_MC_AND_DOXORUBICIN_UP	GRAESSMANN_RESPONSE_TO_MC_AND_DOXORUBICIN_UP		487	0.313378	1.35919	0.00134589	0.549107	1	2480	tags=26%, list=20%, signal=31%
REACTOME_GLUTATHIONE_CONJUGATION	REACTOME_GLUTATHIONE_CONJUGATION		18	0.536392	1.35865	0.138554	0.548785	1	2964	tags=56%, list=24%, signal=73%
KEGG_ARGININE_AND_PROLINE_METABOLISM	KEGG_ARGININE_AND_PROLINE_METABOLISM		46	0.430248	1.35739	0.0833333	0.550726	1	2214	tags=28%, list=18%, signal=34%
ABBUD_LIF_SIGNALING_1_UP	ABBUD_LIF_SIGNALING_1_UP		39	0.443809	1.35738	0.110701	0.54871	1	2923	tags=38%, list=24%, signal=50%
SAKAI_CHRONIC_HEPATITIS_VS_LIVER_CANCER_DN	SAKAI_CHRONIC_HEPATITIS_VS_LIVER_CANCER_DN		30	0.467957	1.35703	0.109057	0.547868	1	2469	tags=37%, list=20%, signal=46%
RICKMAN_TUMOR_DIFFERENTIATED_WELL_VS_POORLY_DN	RICKMAN_TUMOR_DIFFERENTIATED_WELL_VS_POORLY_DN		292	0.327258	1.35645	0.0130246	0.547796	1	3139	tags=36%, list=25%, signal=47%
REACTOME_ACYL_CHAIN_REMODELLING_OF_PC	REACTOME_ACYL_CHAIN_REMODELLING_OF_PC		15	0.545857	1.35592	0.144603	0.547514	1	1335	tags=40%, list=11%, signal=45%
KLEIN_TARGETS_OF_BCR_ABL1_FUSION	KLEIN_TARGETS_OF_BCR_ABL1_FUSION		43	0.437474	1.35505	0.1	0.548545	1	2193	tags=37%, list=18%, signal=45%
ROME_INSULIN_TARGETS_IN_MUSCLE_UP	ROME_INSULIN_TARGETS_IN_MUSCLE_UP		336	0.323942	1.35421	0.00729927	0.549222	1	1962	tags=15%, list=16%, signal=17%
RIZ_ERYTHROID_DIFFERENTIATION_APOBEC2	RIZ_ERYTHROID_DIFFERENTIATION_APOBEC2		23	0.502131	1.35231	0.117063	0.553175	1	1700	tags=30%, list=14%, signal=35%
CHIARADONNA_NEOPLASTIC_TRANSFORMATION_CDC25_DN	CHIARADONNA_NEOPLASTIC_TRANSFORMATION_CDC25_DN		134	0.362684	1.35156	0.04375	0.553547	1	2125	tags=24%, list=17%, signal=28%
WOO_LIVER_CANCER_RECURRENCE_DN	WOO_LIVER_CANCER_RECURRENCE_DN		59	0.414131	1.35036	0.0842294	0.555373	1	2214	tags=36%, list=18%, signal=43%
REACTOME_CYTOSOLIC_TRNA_AMINOACYLATION	REACTOME_CYTOSOLIC_TRNA_AMINOACYLATION		19	0.514349	1.35006	0.131373	0.554408	1	4370	tags=74%, list=35%, signal=113%
HUANG_DASATINIB_RESISTANCE_DN	HUANG_DASATINIB_RESISTANCE_DN		54	0.414882	1.34875	0.102041	0.556516	1	1463	tags=20%, list=12%, signal=23%
ZHONG_SECRETOME_OF_LUNG_CANCER_AND_FIBROBLAST	ZHONG_SECRETOME_OF_LUNG_CANCER_AND_FIBROBLAST		116	0.36468	1.34653	0.0571895	0.561678	1	2219	tags=17%, list=18%, signal=21%
KIM_ALL_DISORDERS_CALB1_CORR_DN	KIM_ALL_DISORDERS_CALB1_CORR_DN		31	0.456524	1.34651	0.0948905	0.559788	1	2008	tags=42%, list=16%, signal=50%
GAVIN_FOXP3_TARGETS_CLUSTER_P4	GAVIN_FOXP3_TARGETS_CLUSTER_P4		79	0.384688	1.34582	0.0661017	0.560076	1	1731	tags=25%, list=14%, signal=29%
PID_ECADHERIN_STABILIZATION_PATHWAY	PID_ECADHERIN_STABILIZATION_PATHWAY		40	0.435799	1.34576	0.102752	0.558347	1	71	tags=5%, list=1%, signal=5%
KEGG_GNRH_SIGNALING_PATHWAY	KEGG_GNRH_SIGNALING_PATHWAY		92	0.377823	1.34558	0.0518135	0.556983	1	2971	tags=36%, list=24%, signal=47%
XU_GH1_EXOGENOUS_TARGETS_DN	XU_GH1_EXOGENOUS_TARGETS_DN		86	0.3792	1.34529	0.0668954	0.556022	1	715	tags=13%, list=6%, signal=13%
HAMAI_APOPTOSIS_VIA_TRAIL_DN	HAMAI_APOPTOSIS_VIA_TRAIL_DN		146	0.352304	1.34504	0.0407523	0.554905	1	1499	tags=20%, list=12%, signal=22%
REACTOME_ACYL_CHAIN_REMODELLING_OF_PE	REACTOME_ACYL_CHAIN_REMODELLING_OF_PE		16	0.529045	1.34249	0.155894	0.561454	1	1335	tags=38%, list=11%, signal=42%
PID_FRA_PATHWAY	PID_FRA_PATHWAY		34	0.457563	1.34141	0.108818	0.562961	1	3028	tags=41%, list=24%, signal=54%
ROESSLER_LIVER_CANCER_METASTASIS_DN	ROESSLER_LIVER_CANCER_METASTASIS_DN		36	0.449495	1.34124	0.103943	0.561566	1	2029	tags=25%, list=16%, signal=30%
OXFORD_RALA_OR_RALB_TARGETS_DN	OXFORD_RALA_OR_RALB_TARGETS_DN		19	0.519268	1.34115	0.135135	0.559904	1	1688	tags=37%, list=14%, signal=43%
PARK_TRETINOIN_RESPONSE_AND_RARA_PLZF_FUSION	PARK_TRETINOIN_RESPONSE_AND_RARA_PLZF_FUSION		22	0.497722	1.33981	0.119608	0.562303	1	1469	tags=27%, list=12%, signal=31%
YAMASHITA_METHYLATED_IN_PROSTATE_CANCER	YAMASHITA_METHYLATED_IN_PROSTATE_CANCER		49	0.424047	1.33837	0.106691	0.565367	1	1402	tags=29%, list=11%, signal=32%
BIOCARTA_TH1TH2_PATHWAY	BIOCARTA_TH1TH2_PATHWAY		16	0.533994	1.33798	0.161479	0.564612	1	1096	tags=38%, list=9%, signal=41%
TARTE_PLASMA_CELL_VS_B_LYMPHOCYTE_DN	TARTE_PLASMA_CELL_VS_B_LYMPHOCYTE_DN		30	0.46558	1.33618	0.10566	0.568702	1	1034	tags=23%, list=8%, signal=25%
ASTIER_INTEGRIN_SIGNALING	ASTIER_INTEGRIN_SIGNALING		50	0.421044	1.33568	0.109712	0.568379	1	2469	tags=30%, list=20%, signal=37%
DAUER_STAT3_TARGETS_UP	DAUER_STAT3_TARGETS_UP		42	0.435513	1.33556	0.12844	0.566909	1	2508	tags=38%, list=20%, signal=48%
KAYO_CALORIE_RESTRICTION_MUSCLE_UP	KAYO_CALORIE_RESTRICTION_MUSCLE_UP		83	0.386418	1.33447	0.0785256	0.568276	1	559	tags=12%, list=4%, signal=13%
GENTILE_UV_RESPONSE_CLUSTER_D9	GENTILE_UV_RESPONSE_CLUSTER_D9		17	0.530604	1.33387	0.133466	0.568201	1	2294	tags=47%, list=18%, signal=58%
REACTOME_GRB2_EVENTS_IN_ERBB2_SIGNALING	REACTOME_GRB2_EVENTS_IN_ERBB2_SIGNALING		21	0.491844	1.33323	0.143434	0.568288	1	2968	tags=43%, list=24%, signal=56%
HOFFMANN_LARGE_TO_SMALL_PRE_BII_LYMPHOCYTE_DN	HOFFMANN_LARGE_TO_SMALL_PRE_BII_LYMPHOCYTE_DN		66	0.395031	1.33243	0.0793651	0.569043	1	2098	tags=26%, list=17%, signal=31%
VANDESLUIS_COMMD1_TARGETS_GROUP_4_UP	VANDESLUIS_COMMD1_TARGETS_GROUP_4_UP		17	0.531412	1.33164	0.130705	0.569737	1	592	tags=24%, list=5%, signal=25%
YAO_TEMPORAL_RESPONSE_TO_PROGESTERONE_CLUSTER_1	YAO_TEMPORAL_RESPONSE_TO_PROGESTERONE_CLUSTER_1		61	0.394898	1.33077	0.0989399	0.570561	1	1762	tags=26%, list=14%, signal=30%
PID_HNF3A_PATHWAY	PID_HNF3A_PATHWAY		38	0.443861	1.3279	0.1274	0.578034	1	1376	tags=24%, list=11%, signal=27%
BREDEMEYER_RAG_SIGNALING_NOT_VIA_ATM_UP	BREDEMEYER_RAG_SIGNALING_NOT_VIA_ATM_UP		42	0.430829	1.32763	0.117864	0.576999	1	1854	tags=19%, list=15%, signal=22%
MOOTHA_HUMAN_MITODB_6_2002	MOOTHA_HUMAN_MITODB_6_2002		378	0.313131	1.32594	0.0169972	0.580643	1	2853	tags=29%, list=23%, signal=36%
BRACHAT_RESPONSE_TO_METHOTREXATE_DN	BRACHAT_RESPONSE_TO_METHOTREXATE_DN		22	0.487587	1.32451	0.136187	0.58351	1	1803	tags=23%, list=14%, signal=27%
BEIER_GLIOMA_STEM_CELL_DN	BEIER_GLIOMA_STEM_CELL_DN		46	0.418043	1.32407	0.118068	0.58324	1	2968	tags=43%, list=24%, signal=57%
KEGG_SELENOAMINO_ACID_METABOLISM	KEGG_SELENOAMINO_ACID_METABOLISM		21	0.502553	1.32316	0.162745	0.584283	1	2111	tags=29%, list=17%, signal=34%
CHIARETTI_ACUTE_LYMPHOBLASTIC_LEUKEMIA_ZAP70	CHIARETTI_ACUTE_LYMPHOBLASTIC_LEUKEMIA_ZAP70		52	0.408862	1.32312	0.105442	0.582532	1	14	tags=4%, list=0%, signal=4%
MARTINEZ_TP53_TARGETS_DN	MARTINEZ_TP53_TARGETS_DN		473	0.307946	1.32156	0.0151515	0.585793	1	2165	tags=20%, list=17%, signal=23%
BOYLAN_MULTIPLE_MYELOMA_D_UP	BOYLAN_MULTIPLE_MYELOMA_D_UP		70	0.385235	1.31711	0.0971731	0.598939	1	1512	tags=23%, list=12%, signal=26%
SHETH_LIVER_CANCER_VS_TXNIP_LOSS_PAM4	SHETH_LIVER_CANCER_VS_TXNIP_LOSS_PAM4		210	0.326478	1.31587	0.0400616	0.601227	1	1381	tags=18%, list=11%, signal=19%
SABATES_COLORECTAL_ADENOMA_DN	SABATES_COLORECTAL_ADENOMA_DN		205	0.33079	1.31569	0.042879	0.599913	1	1702	tags=24%, list=14%, signal=28%
KASLER_HDAC7_TARGETS_1_UP	KASLER_HDAC7_TARGETS_1_UP		161	0.340375	1.3156	0.0475436	0.598413	1	2405	tags=25%, list=19%, signal=31%
SWEET_LUNG_CANCER_KRAS_DN	SWEET_LUNG_CANCER_KRAS_DN		377	0.310034	1.31454	0.0184136	0.600275	1	1212	tags=15%, list=10%, signal=16%
CAIRO_LIVER_DEVELOPMENT_DN	CAIRO_LIVER_DEVELOPMENT_DN		191	0.3341	1.31408	0.0315315	0.599915	1	2125	tags=25%, list=17%, signal=29%
CUI_TCF21_TARGETS_DN	CUI_TCF21_TARGETS_DN		26	0.465861	1.31309	0.157599	0.601228	1	1786	tags=50%, list=14%, signal=58%
LIM_MAMMARY_LUMINAL_MATURE_UP	LIM_MAMMARY_LUMINAL_MATURE_UP		95	0.370811	1.31274	0.0808081	0.600453	1	1117	tags=19%, list=9%, signal=21%
WENG_POR_TARGETS_GLOBAL_UP	WENG_POR_TARGETS_GLOBAL_UP		15	0.53273	1.31258	0.176923	0.599143	1	2758	tags=60%, list=22%, signal=77%
MEISSNER_BRAIN_HCP_WITH_H3_UNMETHYLATED	MEISSNER_BRAIN_HCP_WITH_H3_UNMETHYLATED		27	0.461879	1.312	0.148218	0.599175	1	658	tags=15%, list=5%, signal=16%
CREIGHTON_AKT1_SIGNALING_VIA_MTOR_DN	CREIGHTON_AKT1_SIGNALING_VIA_MTOR_DN		18	0.505363	1.3119	0.146	0.597634	1	1170	tags=22%, list=9%, signal=24%
JEON_SMAD6_TARGETS_UP	JEON_SMAD6_TARGETS_UP		19	0.50641	1.31181	0.164875	0.596075	1	897	tags=21%, list=7%, signal=23%
LANDIS_BREAST_CANCER_PROGRESSION_DN	LANDIS_BREAST_CANCER_PROGRESSION_DN		67	0.391323	1.31139	0.100511	0.595548	1	2143	tags=27%, list=17%, signal=32%
MEINHOLD_OVARIAN_CANCER_LOW_GRADE_UP	MEINHOLD_OVARIAN_CANCER_LOW_GRADE_UP		15	0.523926	1.31023	0.156977	0.597669	1	1145	tags=20%, list=9%, signal=22%
PENG_RAPAMYCIN_RESPONSE_UP	PENG_RAPAMYCIN_RESPONSE_UP		157	0.338889	1.30934	0.0442338	0.598795	1	1625	tags=19%, list=13%, signal=22%
ONDER_CDH1_TARGETS_2_DN	ONDER_CDH1_TARGETS_2_DN		371	0.307634	1.30868	0.019802	0.599251	1	2491	tags=32%, list=20%, signal=38%
KANNAN_TP53_TARGETS_UP	KANNAN_TP53_TARGETS_UP		48	0.410503	1.30762	0.114437	0.600949	1	2677	tags=38%, list=22%, signal=48%
BIOCARTA_PGC1A_PATHWAY	BIOCARTA_PGC1A_PATHWAY		21	0.496886	1.30729	0.176471	0.600198	1	2443	tags=43%, list=20%, signal=53%
YANG_MUC2_TARGETS_DUODENUM_3MO_DN	YANG_MUC2_TARGETS_DUODENUM_3MO_DN		17	0.511208	1.30723	0.184158	0.598617	1	2732	tags=53%, list=22%, signal=68%
YAO_TEMPORAL_RESPONSE_TO_PROGESTERONE_CLUSTER_0	YAO_TEMPORAL_RESPONSE_TO_PROGESTERONE_CLUSTER_0		62	0.396588	1.30628	0.105903	0.599918	1	1305	tags=21%, list=10%, signal=23%
BURTON_ADIPOGENESIS_PEAK_AT_8HR	BURTON_ADIPOGENESIS_PEAK_AT_8HR		35	0.449235	1.30515	0.148148	0.601892	1	2685	tags=46%, list=22%, signal=58%
KEGG_GLUTATHIONE_METABOLISM	KEGG_GLUTATHIONE_METABOLISM		44	0.421054	1.30503	0.122263	0.600519	1	2758	tags=36%, list=22%, signal=47%
COULOUARN_TEMPORAL_TGFB1_SIGNATURE_DN	COULOUARN_TEMPORAL_TGFB1_SIGNATURE_DN		105	0.355069	1.30427	0.0778146	0.601359	1	2408	tags=30%, list=19%, signal=36%
MIKKELSEN_MEF_HCP_WITH_H3K27ME3	MIKKELSEN_MEF_HCP_WITH_H3K27ME3		477	0.301111	1.30401	0.00677507	0.600422	1	1342	tags=18%, list=11%, signal=19%
MOREAUX_MULTIPLE_MYELOMA_BY_TACI_UP	MOREAUX_MULTIPLE_MYELOMA_BY_TACI_UP		318	0.31614	1.30177	0.0391304	0.606132	1	1971	tags=21%, list=16%, signal=24%
FONTAINE_PAPILLARY_THYROID_CARCINOMA_DN	FONTAINE_PAPILLARY_THYROID_CARCINOMA_DN		61	0.392298	1.30164	0.114726	0.604789	1	536	tags=13%, list=4%, signal=14%
LAMB_CCND1_TARGETS	LAMB_CCND1_TARGETS		17	0.501887	1.30075	0.146245	0.605885	1	2118	tags=29%, list=17%, signal=35%
BOUDOUKHA_BOUND_BY_IGF2BP2	BOUDOUKHA_BOUND_BY_IGF2BP2		88	0.363409	1.30004	0.0907591	0.606473	1	1599	tags=18%, list=13%, signal=21%
REACTOME_PLATELET_CALCIUM_HOMEOSTASIS	REACTOME_PLATELET_CALCIUM_HOMEOSTASIS		15	0.52036	1.29871	0.174168	0.609359	1	185	tags=13%, list=1%, signal=14%
KEGG_TYPE_II_DIABETES_MELLITUS	KEGG_TYPE_II_DIABETES_MELLITUS		43	0.420844	1.29802	0.139823	0.609994	1	1660	tags=26%, list=13%, signal=29%
SERVITJA_LIVER_HNF1A_TARGETS_DN	SERVITJA_LIVER_HNF1A_TARGETS_DN		127	0.34462	1.29719	0.0683333	0.610918	1	1470	tags=20%, list=12%, signal=22%
AMIT_DELAYED_EARLY_GENES	AMIT_DELAYED_EARLY_GENES		17	0.512107	1.29634	0.173228	0.612078	1	3566	tags=53%, list=29%, signal=74%
ST_G_ALPHA_I_PATHWAY	ST_G_ALPHA_I_PATHWAY		34	0.444736	1.29476	0.14733	0.615516	1	2803	tags=47%, list=23%, signal=61%
PID_LKB1_PATHWAY	PID_LKB1_PATHWAY		35	0.437287	1.29382	0.150909	0.616965	1	2309	tags=31%, list=19%, signal=38%
MACLACHLAN_BRCA1_TARGETS_UP	MACLACHLAN_BRCA1_TARGETS_UP		20	0.483776	1.29253	0.159091	0.61961	1	1683	tags=20%, list=14%, signal=23%
GOLUB_ALL_VS_AML_UP	GOLUB_ALL_VS_AML_UP		23	0.472493	1.29216	0.180791	0.619106	1	990	tags=22%, list=8%, signal=24%
ACEVEDO_NORMAL_TISSUE_ADJACENT_TO_LIVER_TUMOR_DN	ACEVEDO_NORMAL_TISSUE_ADJACENT_TO_LIVER_TUMOR_DN		264	0.316425	1.29197	0.0422961	0.617975	1	3169	tags=31%, list=25%, signal=40%
SAGIV_CD24_TARGETS_DN	SAGIV_CD24_TARGETS_DN		40	0.419881	1.28988	0.134545	0.623105	1	1662	tags=28%, list=13%, signal=32%
BIOCARTA_GH_PATHWAY	BIOCARTA_GH_PATHWAY		24	0.475738	1.28897	0.145794	0.624335	1	2729	tags=29%, list=22%, signal=37%
COLDREN_GEFITINIB_RESISTANCE_DN	COLDREN_GEFITINIB_RESISTANCE_DN		171	0.32564	1.28862	0.0522876	0.623831	1	3313	tags=42%, list=27%, signal=56%
BARRIER_CANCER_RELAPSE_NORMAL_SAMPLE_UP	BARRIER_CANCER_RELAPSE_NORMAL_SAMPLE_UP		28	0.454729	1.2884	0.14794	0.62282	1	330	tags=11%, list=3%, signal=11%
MCBRYAN_PUBERTAL_BREAST_3_4WK_DN	MCBRYAN_PUBERTAL_BREAST_3_4WK_DN		31	0.436883	1.28715	0.147348	0.625217	1	1334	tags=19%, list=11%, signal=22%
AMIT_SERUM_RESPONSE_20_MCF10A	AMIT_SERUM_RESPONSE_20_MCF10A		17	0.513163	1.28582	0.158954	0.62787	1	1734	tags=29%, list=14%, signal=34%
BRACHAT_RESPONSE_TO_CAMPTOTHECIN_UP	BRACHAT_RESPONSE_TO_CAMPTOTHECIN_UP		22	0.493843	1.28481	0.178846	0.629547	1	2100	tags=32%, list=17%, signal=38%
YAO_TEMPORAL_RESPONSE_TO_PROGESTERONE_CLUSTER_16	YAO_TEMPORAL_RESPONSE_TO_PROGESTERONE_CLUSTER_16		68	0.380419	1.28416	0.0934744	0.630171	1	763	tags=13%, list=6%, signal=14%
LEE_LIVER_CANCER_MYC_TGFA_DN	LEE_LIVER_CANCER_MYC_TGFA_DN		52	0.401896	1.2835	0.11985	0.630732	1	1328	tags=21%, list=11%, signal=24%
GRAESSMANN_APOPTOSIS_BY_SERUM_DEPRIVATION_DN	GRAESSMANN_APOPTOSIS_BY_SERUM_DEPRIVATION_DN		187	0.323636	1.28297	0.0543807	0.630786	1	2496	tags=27%, list=20%, signal=34%
BANDRES_RESPONSE_TO_CARMUSTIN_MGMT_48HR_UP	BANDRES_RESPONSE_TO_CARMUSTIN_MGMT_48HR_UP		15	0.516581	1.28187	0.182365	0.632828	1	1405	tags=33%, list=11%, signal=38%
BEGUM_TARGETS_OF_PAX3_FOXO1_FUSION_DN	BEGUM_TARGETS_OF_PAX3_FOXO1_FUSION_DN		40	0.423861	1.28142	0.144712	0.632666	1	1914	tags=30%, list=15%, signal=35%
RODRIGUES_NTN1_TARGETS_DN	RODRIGUES_NTN1_TARGETS_DN		132	0.343622	1.28074	0.0809969	0.633199	1	2465	tags=28%, list=20%, signal=35%
REACTOME_GLYCEROPHOSPHOLIPID_BIOSYNTHESIS	REACTOME_GLYCEROPHOSPHOLIPID_BIOSYNTHESIS		66	0.378124	1.28026	0.110922	0.633099	1	1904	tags=26%, list=15%, signal=30%
SMID_BREAST_CANCER_RELAPSE_IN_BRAIN_DN	SMID_BREAST_CANCER_RELAPSE_IN_BRAIN_DN		61	0.384547	1.28017	0.115809	0.631711	1	1535	tags=23%, list=12%, signal=26%
STEIN_ESRRA_TARGETS	STEIN_ESRRA_TARGETS		400	0.302603	1.27695	0.0359613	0.641313	1	3107	tags=31%, list=25%, signal=39%
REACTOME_METABOLISM_OF_NUCLEOTIDES	REACTOME_METABOLISM_OF_NUCLEOTIDES		66	0.381278	1.27678	0.122837	0.64005	1	1502	tags=17%, list=12%, signal=19%
AUNG_GASTRIC_CANCER	AUNG_GASTRIC_CANCER		43	0.411007	1.2766	0.160136	0.638971	1	1445	tags=16%, list=12%, signal=18%
KAYO_CALORIE_RESTRICTION_MUSCLE_DN	KAYO_CALORIE_RESTRICTION_MUSCLE_DN		71	0.379481	1.27484	0.108291	0.643333	1	1255	tags=11%, list=10%, signal=12%
MIKKELSEN_IPS_ICP_WITH_H3K27ME3	MIKKELSEN_IPS_ICP_WITH_H3K27ME3		45	0.400514	1.27481	0.150635	0.641693	1	1766	tags=27%, list=14%, signal=31%
PID_INTEGRIN_A4B1_PATHWAY	PID_INTEGRIN_A4B1_PATHWAY		33	0.435623	1.27466	0.155303	0.640457	1	1345	tags=15%, list=11%, signal=17%
PETRETTO_HEART_MASS_QTL_CIS_DN	PETRETTO_HEART_MASS_QTL_CIS_DN		15	0.52482	1.27411	0.17623	0.640576	1	3178	tags=53%, list=26%, signal=72%
CHEN_PDGF_TARGETS	CHEN_PDGF_TARGETS		16	0.49927	1.27395	0.188119	0.639454	1	1976	tags=31%, list=16%, signal=37%
NIELSEN_GIST_VS_SYNOVIAL_SARCOMA_DN	NIELSEN_GIST_VS_SYNOVIAL_SARCOMA_DN		16	0.503659	1.27324	0.175299	0.640253	1	1399	tags=38%, list=11%, signal=42%
TURASHVILI_BREAST_LOBULAR_CARCINOMA_VS_LOBULAR_NORMAL_UP	TURASHVILI_BREAST_LOBULAR_CARCINOMA_VS_LOBULAR_NORMAL_UP		80	0.375961	1.27257	0.120861	0.64098	1	1112	tags=19%, list=9%, signal=20%
REACTOME_REGULATION_OF_KIT_SIGNALING	REACTOME_REGULATION_OF_KIT_SIGNALING		15	0.508046	1.27111	0.176587	0.64416	1	3927	tags=60%, list=32%, signal=88%
SIG_BCR_SIGNALING_PATHWAY	SIG_BCR_SIGNALING_PATHWAY		45	0.407464	1.27093	0.128205	0.642972	1	2803	tags=38%, list=23%, signal=49%
ELVIDGE_HYPOXIA_DN	ELVIDGE_HYPOXIA_DN		116	0.346486	1.2698	0.0811258	0.645166	1	2696	tags=28%, list=22%, signal=36%
MCBRYAN_PUBERTAL_BREAST_6_7WK_UP	MCBRYAN_PUBERTAL_BREAST_6_7WK_UP		164	0.323324	1.26979	0.0714286	0.643514	1	2472	tags=25%, list=20%, signal=31%
REACTOME_O_LINKED_GLYCOSYLATION_OF_MUCINS	REACTOME_O_LINKED_GLYCOSYLATION_OF_MUCINS		39	0.410726	1.2694	0.148479	0.643153	1	997	tags=18%, list=8%, signal=19%
FERNANDEZ_BOUND_BY_MYC	FERNANDEZ_BOUND_BY_MYC		165	0.327123	1.26915	0.068254	0.642345	1	1820	tags=18%, list=15%, signal=20%
GERY_CEBP_TARGETS	GERY_CEBP_TARGETS		105	0.351306	1.26833	0.0991597	0.643424	1	2395	tags=32%, list=19%, signal=40%
REACTOME_INTERFERON_GAMMA_SIGNALING	REACTOME_INTERFERON_GAMMA_SIGNALING		39	0.420281	1.26807	0.15233	0.642613	1	2225	tags=31%, list=18%, signal=37%
FAELT_B_CLL_WITH_VH_REARRANGEMENTS_UP	FAELT_B_CLL_WITH_VH_REARRANGEMENTS_UP		39	0.413121	1.26713	0.162313	0.644221	1	549	tags=10%, list=4%, signal=11%
CHARAFE_BREAST_CANCER_LUMINAL_VS_BASAL_UP	CHARAFE_BREAST_CANCER_LUMINAL_VS_BASAL_UP		260	0.307725	1.26522	0.0506706	0.649181	1	1463	tags=17%, list=12%, signal=19%
REACTOME_GLUCOSE_TRANSPORT	REACTOME_GLUCOSE_TRANSPORT		37	0.42483	1.26468	0.135531	0.649455	1	1911	tags=24%, list=15%, signal=29%
LIU_VAV3_PROSTATE_CARCINOGENESIS_UP	LIU_VAV3_PROSTATE_CARCINOGENESIS_UP		75	0.368642	1.26421	0.114726	0.64936	1	1027	tags=16%, list=8%, signal=17%
LANDIS_ERBB2_BREAST_PRENEOPLASTIC_DN	LANDIS_ERBB2_BREAST_PRENEOPLASTIC_DN		47	0.398167	1.26382	0.143617	0.64903	1	2697	tags=38%, list=22%, signal=49%
BIOCARTA_MYOSIN_PATHWAY	BIOCARTA_MYOSIN_PATHWAY		21	0.465909	1.26216	0.189139	0.65299	1	23	tags=5%, list=0%, signal=5%
LEE_CALORIE_RESTRICTION_MUSCLE_DN	LEE_CALORIE_RESTRICTION_MUSCLE_DN		45	0.404208	1.26114	0.163004	0.654862	1	2927	tags=33%, list=24%, signal=43%
VALK_AML_CLUSTER_16	VALK_AML_CLUSTER_16		19	0.471716	1.25978	0.183556	0.658176	1	574	tags=21%, list=5%, signal=22%
SMID_BREAST_CANCER_LUMINAL_B_UP	SMID_BREAST_CANCER_LUMINAL_B_UP		136	0.331322	1.25881	0.0861789	0.659808	1	948	tags=14%, list=8%, signal=15%
MOOTHA_FFA_OXYDATION	MOOTHA_FFA_OXYDATION		19	0.479175	1.25845	0.179732	0.659298	1	3306	tags=58%, list=27%, signal=79%
NIKOLSKY_BREAST_CANCER_20Q11_AMPLICON	NIKOLSKY_BREAST_CANCER_20Q11_AMPLICON		21	0.477236	1.25775	0.201149	0.660085	1	1357	tags=24%, list=11%, signal=27%
MIKKELSEN_MEF_LCP_WITH_H3K27ME3	MIKKELSEN_MEF_LCP_WITH_H3K27ME3		51	0.399899	1.25709	0.149905	0.66074	1	1661	tags=27%, list=13%, signal=32%
BOHN_PRIMARY_IMMUNODEFICIENCY_SYNDROM_DN	BOHN_PRIMARY_IMMUNODEFICIENCY_SYNDROM_DN		35	0.41858	1.25617	0.175141	0.662199	1	3500	tags=43%, list=28%, signal=59%
CHEN_LUNG_CANCER_SURVIVAL	CHEN_LUNG_CANCER_SURVIVAL		25	0.450176	1.25538	0.182674	0.663215	1	3030	tags=44%, list=24%, signal=58%
VECCHI_GASTRIC_CANCER_ADVANCED_VS_EARLY_DN	VECCHI_GASTRIC_CANCER_ADVANCED_VS_EARLY_DN		95	0.355307	1.25448	0.116393	0.664589	1	1538	tags=23%, list=12%, signal=26%
ACEVEDO_LIVER_CANCER_WITH_H3K9ME3_UP	ACEVEDO_LIVER_CANCER_WITH_H3K9ME3_UP		78	0.362152	1.25439	0.14359	0.663202	1	1661	tags=23%, list=13%, signal=26%
NOJIMA_SFRP2_TARGETS_UP	NOJIMA_SFRP2_TARGETS_UP		26	0.441185	1.25406	0.187856	0.662765	1	1732	tags=35%, list=14%, signal=40%
VALK_AML_CLUSTER_1	VALK_AML_CLUSTER_1		23	0.455577	1.25396	0.185859	0.661479	1	1019	tags=26%, list=8%, signal=28%
MIKKELSEN_MCV6_HCP_WITH_H3K27ME3	MIKKELSEN_MCV6_HCP_WITH_H3K27ME3		356	0.296479	1.25379	0.04426	0.660419	1	1350	tags=18%, list=11%, signal=19%
REACTOME_KERATAN_SULFATE_BIOSYNTHESIS	REACTOME_KERATAN_SULFATE_BIOSYNTHESIS		23	0.453491	1.25295	0.180266	0.661651	1	503	tags=13%, list=4%, signal=14%
REACTOME_KERATAN_SULFATE_KERATIN_METABOLISM	REACTOME_KERATAN_SULFATE_KERATIN_METABOLISM		26	0.447951	1.25251	0.197393	0.661477	1	503	tags=12%, list=4%, signal=12%
ZWANG_EGF_INTERVAL_DN	ZWANG_EGF_INTERVAL_DN		158	0.321071	1.2519	0.104874	0.661913	1	2053	tags=26%, list=17%, signal=31%
HALMOS_CEBPA_TARGETS_DN	HALMOS_CEBPA_TARGETS_DN		40	0.409987	1.25185	0.172862	0.660467	1	2239	tags=38%, list=18%, signal=46%
FONTAINE_FOLLICULAR_THYROID_ADENOMA_UP	FONTAINE_FOLLICULAR_THYROID_ADENOMA_UP		55	0.380155	1.25095	0.137931	0.66193	1	1729	tags=20%, list=14%, signal=23%
BOYLAN_MULTIPLE_MYELOMA_PCA3_UP	BOYLAN_MULTIPLE_MYELOMA_PCA3_UP		58	0.380091	1.24878	0.143333	0.667709	1	1437	tags=17%, list=12%, signal=19%
ZHENG_IL22_SIGNALING_UP	ZHENG_IL22_SIGNALING_UP		45	0.403921	1.24672	0.159574	0.673264	1	1503	tags=24%, list=12%, signal=28%
HATADA_METHYLATED_IN_LUNG_CANCER_UP	HATADA_METHYLATED_IN_LUNG_CANCER_UP		288	0.301602	1.24495	0.0779221	0.677939	1	1554	tags=18%, list=12%, signal=20%
MEISSNER_NPC_HCP_WITH_H3_UNMETHYLATED	MEISSNER_NPC_HCP_WITH_H3_UNMETHYLATED		407	0.293178	1.24364	0.037037	0.680737	1	1707	tags=20%, list=14%, signal=23%
PARK_TRETINOIN_RESPONSE_AND_PML_RARA_FUSION	PARK_TRETINOIN_RESPONSE_AND_PML_RARA_FUSION		29	0.431469	1.24261	0.199234	0.682636	1	3196	tags=45%, list=26%, signal=60%
ACEVEDO_FGFR1_TARGETS_IN_PROSTATE_CANCER_MODEL_UP	ACEVEDO_FGFR1_TARGETS_IN_PROSTATE_CANCER_MODEL_UP		231	0.307544	1.2417	0.071535	0.684079	1	1963	tags=23%, list=16%, signal=27%
BIOCARTA_IL22BP_PATHWAY	BIOCARTA_IL22BP_PATHWAY		16	0.488791	1.24156	0.216599	0.682931	1	4693	tags=69%, list=38%, signal=110%
BIOCARTA_MPR_PATHWAY	BIOCARTA_MPR_PATHWAY		32	0.417648	1.24104	0.183486	0.683002	1	845	tags=13%, list=7%, signal=13%
KEGG_FATTY_ACID_METABOLISM	KEGG_FATTY_ACID_METABOLISM		32	0.425772	1.24045	0.182836	0.683564	1	3306	tags=47%, list=27%, signal=64%
BIOCARTA_RHO_PATHWAY	BIOCARTA_RHO_PATHWAY		30	0.431152	1.23924	0.20298	0.686143	1	23	tags=3%, list=0%, signal=3%
ENGELMANN_CANCER_PROGENITORS_UP	ENGELMANN_CANCER_PROGENITORS_UP		42	0.403802	1.23843	0.168242	0.687389	1	1318	tags=21%, list=11%, signal=24%
SMID_BREAST_CANCER_LUMINAL_B_DN	SMID_BREAST_CANCER_LUMINAL_B_DN		432	0.286629	1.23793	0.0380435	0.687471	1	1629	tags=23%, list=13%, signal=26%
MCBRYAN_PUBERTAL_BREAST_5_6WK_DN	MCBRYAN_PUBERTAL_BREAST_5_6WK_DN		110	0.339368	1.23733	0.126689	0.688061	1	3138	tags=29%, list=25%, signal=39%
JUBAN_TARGETS_OF_SPI1_AND_FLI1_DN	JUBAN_TARGETS_OF_SPI1_AND_FLI1_DN		69	0.36558	1.23595	0.156794	0.691454	1	1729	tags=20%, list=14%, signal=23%
SMID_BREAST_CANCER_RELAPSE_IN_BONE_DN	SMID_BREAST_CANCER_RELAPSE_IN_BONE_DN		257	0.300062	1.23562	0.0676471	0.690975	1	1529	tags=21%, list=12%, signal=23%
REACTOME_NUCLEAR_RECEPTOR_TRANSCRIPTION_PATHWAY	REACTOME_NUCLEAR_RECEPTOR_TRANSCRIPTION_PATHWAY		45	0.388537	1.23367	0.18622	0.696264	1	2203	tags=31%, list=18%, signal=38%
RAY_TUMORIGENESIS_BY_ERBB2_CDC25A_UP	RAY_TUMORIGENESIS_BY_ERBB2_CDC25A_UP		84	0.348902	1.23339	0.14711	0.695622	1	375	tags=11%, list=3%, signal=11%
MAHADEVAN_GIST_MORPHOLOGICAL_SWITCH	MAHADEVAN_GIST_MORPHOLOGICAL_SWITCH		15	0.496051	1.22969	0.217899	0.707307	1	1958	tags=33%, list=16%, signal=40%
RICKMAN_METASTASIS_DN	RICKMAN_METASTASIS_DN		202	0.312286	1.22899	0.0962406	0.708172	1	3366	tags=41%, list=27%, signal=55%
KEGG_ANTIGEN_PROCESSING_AND_PRESENTATION	KEGG_ANTIGEN_PROCESSING_AND_PRESENTATION		48	0.382721	1.22684	0.183971	0.714232	1	1367	tags=19%, list=11%, signal=21%
FONTAINE_PAPILLARY_THYROID_CARCINOMA_UP	FONTAINE_PAPILLARY_THYROID_CARCINOMA_UP		53	0.376885	1.22605	0.178707	0.715319	1	1381	tags=21%, list=11%, signal=23%
BURTON_ADIPOGENESIS_PEAK_AT_2HR	BURTON_ADIPOGENESIS_PEAK_AT_2HR		45	0.398125	1.22584	0.183422	0.714425	1	2424	tags=38%, list=19%, signal=47%
BIOCARTA_STATHMIN_PATHWAY	BIOCARTA_STATHMIN_PATHWAY		17	0.481548	1.22583	0.220039	0.712788	1	321	tags=18%, list=3%, signal=18%
REACTOME_FATTY_ACID_TRIACYLGLYCEROL_AND_KETONE_BODY_METABOLISM	REACTOME_FATTY_ACID_TRIACYLGLYCEROL_AND_KETONE_BODY_METABOLISM		132	0.324229	1.22546	0.124386	0.712373	1	2508	tags=28%, list=20%, signal=35%
HOFMANN_MYELODYSPLASTIC_SYNDROM_LOW_RISK_DN	HOFMANN_MYELODYSPLASTIC_SYNDROM_LOW_RISK_DN		28	0.430807	1.22351	0.187617	0.717823	1	3030	tags=43%, list=24%, signal=57%
PEDRIOLI_MIR31_TARGETS_UP	PEDRIOLI_MIR31_TARGETS_UP		136	0.32262	1.22334	0.139262	0.716832	1	1356	tags=14%, list=11%, signal=16%
SASSON_RESPONSE_TO_GONADOTROPHINS_DN	SASSON_RESPONSE_TO_GONADOTROPHINS_DN		76	0.351906	1.21963	0.154905	0.728484	1	2815	tags=33%, list=23%, signal=42%
SA_B_CELL_RECEPTOR_COMPLEXES	SA_B_CELL_RECEPTOR_COMPLEXES		23	0.450166	1.218	0.232514	0.732994	1	1908	tags=22%, list=15%, signal=26%
KEGG_GLYCEROPHOSPHOLIPID_METABOLISM	KEGG_GLYCEROPHOSPHOLIPID_METABOLISM		58	0.366289	1.21752	0.176367	0.733073	1	1664	tags=21%, list=13%, signal=24%
APRELIKOVA_BRCA1_TARGETS	APRELIKOVA_BRCA1_TARGETS		43	0.394938	1.21585	0.180297	0.737458	1	738	tags=9%, list=6%, signal=10%
BIOCARTA_41BB_PATHWAY	BIOCARTA_41BB_PATHWAY		17	0.48391	1.21562	0.2423	0.736604	1	1523	tags=24%, list=12%, signal=27%
PID_AMB2_NEUTROPHILS_PATHWAY	PID_AMB2_NEUTROPHILS_PATHWAY		40	0.390765	1.21474	0.208566	0.738204	1	1345	tags=13%, list=11%, signal=14%
COLIN_PILOCYTIC_ASTROCYTOMA_VS_GLIOBLASTOMA_UP	COLIN_PILOCYTIC_ASTROCYTOMA_VS_GLIOBLASTOMA_UP		29	0.413937	1.21406	0.203704	0.739056	1	2406	tags=34%, list=19%, signal=43%
SHAFFER_IRF4_TARGETS_IN_PLASMA_CELL_VS_MATURE_B_LYMPHOCYTE	SHAFFER_IRF4_TARGETS_IN_PLASMA_CELL_VS_MATURE_B_LYMPHOCYTE		59	0.368102	1.21379	0.184701	0.738376	1	1843	tags=22%, list=15%, signal=26%
ST_ADRENERGIC	ST_ADRENERGIC		33	0.415163	1.21153	0.198944	0.745049	1	2859	tags=39%, list=23%, signal=51%
WESTON_VEGFA_TARGETS	WESTON_VEGFA_TARGETS		96	0.340268	1.21085	0.137353	0.746055	1	1412	tags=15%, list=11%, signal=16%
MCBRYAN_PUBERTAL_BREAST_5_6WK_UP	MCBRYAN_PUBERTAL_BREAST_5_6WK_UP		98	0.330666	1.20999	0.151565	0.747387	1	2957	tags=39%, list=24%, signal=50%
BIOCARTA_IL2_PATHWAY	BIOCARTA_IL2_PATHWAY		22	0.43769	1.20901	0.237077	0.749425	1	2729	tags=36%, list=22%, signal=47%
KERLEY_RESPONSE_TO_CISPLATIN_UP	KERLEY_RESPONSE_TO_CISPLATIN_UP		36	0.395152	1.20888	0.195076	0.748139	1	1698	tags=25%, list=14%, signal=29%
FARMER_BREAST_CANCER_APOCRINE_VS_BASAL	FARMER_BREAST_CANCER_APOCRINE_VS_BASAL		259	0.294451	1.20829	0.0928882	0.748599	1	2562	tags=27%, list=21%, signal=33%
REACTOME_SHC1_EVENTS_IN_ERBB4_SIGNALING	REACTOME_SHC1_EVENTS_IN_ERBB4_SIGNALING		19	0.464193	1.20818	0.235178	0.747376	1	2968	tags=42%, list=24%, signal=55%
HELLER_HDAC_TARGETS_DN	HELLER_HDAC_TARGETS_DN		232	0.295832	1.20513	0.112782	0.756947	1	3014	tags=31%, list=24%, signal=40%
PID_HDAC_CLASSIII_PATHWAY	PID_HDAC_CLASSIII_PATHWAY		17	0.47205	1.20459	0.248532	0.757173	1	2451	tags=29%, list=20%, signal=37%
BIOCARTA_HER2_PATHWAY	BIOCARTA_HER2_PATHWAY		21	0.454081	1.20326	0.229008	0.760448	1	3515	tags=38%, list=28%, signal=53%
LEE_AGING_NEOCORTEX_DN	LEE_AGING_NEOCORTEX_DN		70	0.351787	1.20304	0.181338	0.759549	1	1603	tags=17%, list=13%, signal=20%
DARWICHE_PAPILLOMA_RISK_LOW_UP	DARWICHE_PAPILLOMA_RISK_LOW_UP		117	0.325968	1.20198	0.162295	0.761801	1	1548	tags=18%, list=12%, signal=20%
KEGG_VASCULAR_SMOOTH_MUSCLE_CONTRACTION	KEGG_VASCULAR_SMOOTH_MUSCLE_CONTRACTION		98	0.332986	1.20028	0.152659	0.766359	1	1870	tags=19%, list=15%, signal=23%
YAO_HOXA10_TARGETS_VIA_PROGESTERONE_UP	YAO_HOXA10_TARGETS_VIA_PROGESTERONE_UP		67	0.355059	1.1973	0.194915	0.776039	1	1091	tags=18%, list=9%, signal=20%
NAKAMURA_METASTASIS	NAKAMURA_METASTASIS		37	0.391962	1.19717	0.215686	0.774844	1	1786	tags=24%, list=14%, signal=28%
CAFFAREL_RESPONSE_TO_THC_DN	CAFFAREL_RESPONSE_TO_THC_DN		20	0.449706	1.1964	0.255446	0.776049	1	2462	tags=30%, list=20%, signal=37%
KEGG_O_GLYCAN_BIOSYNTHESIS	KEGG_O_GLYCAN_BIOSYNTHESIS		23	0.438317	1.19565	0.258979	0.777052	1	2322	tags=39%, list=19%, signal=48%
PID_AR_PATHWAY	PID_AR_PATHWAY		46	0.375217	1.19512	0.222609	0.777138	1	1437	tags=13%, list=12%, signal=15%
NAGASHIMA_NRG1_SIGNALING_UP	NAGASHIMA_NRG1_SIGNALING_UP		145	0.313508	1.19498	0.152488	0.775977	1	3015	tags=34%, list=24%, signal=45%
FOSTER_TOLERANT_MACROPHAGE_UP	FOSTER_TOLERANT_MACROPHAGE_UP		130	0.316172	1.19283	0.176849	0.782206	1	2139	tags=28%, list=17%, signal=34%
TIEN_INTESTINE_PROBIOTICS_2HR_UP	TIEN_INTESTINE_PROBIOTICS_2HR_UP		23	0.43647	1.19281	0.206379	0.780575	1	1755	tags=22%, list=14%, signal=25%
SEMENZA_HIF1_TARGETS	SEMENZA_HIF1_TARGETS		30	0.408177	1.19221	0.219316	0.781091	1	2219	tags=37%, list=18%, signal=45%
MIKKELSEN_ES_ICP_WITH_H3K4ME3_AND_H3K27ME3	MIKKELSEN_ES_ICP_WITH_H3K4ME3_AND_H3K27ME3		109	0.325444	1.19117	0.171875	0.783419	1	1562	tags=22%, list=13%, signal=25%
KEGG_ADIPOCYTOKINE_SIGNALING_PATHWAY	KEGG_ADIPOCYTOKINE_SIGNALING_PATHWAY		62	0.3545	1.19042	0.189003	0.784542	1	2390	tags=29%, list=19%, signal=36%
KEGG_GLYCINE_SERINE_AND_THREONINE_METABOLISM	KEGG_GLYCINE_SERINE_AND_THREONINE_METABOLISM		31	0.408852	1.19013	0.238698	0.783929	1	2214	tags=42%, list=18%, signal=51%
KOHOUTEK_CCNT1_TARGETS	KOHOUTEK_CCNT1_TARGETS		43	0.383604	1.18981	0.201439	0.783541	1	1424	tags=21%, list=11%, signal=24%
HU_GENOTOXIN_ACTION_DIRECT_VS_INDIRECT_4HR	HU_GENOTOXIN_ACTION_DIRECT_VS_INDIRECT_4HR		31	0.412265	1.18794	0.237192	0.788788	1	1631	tags=16%, list=13%, signal=19%
BIOCARTA_ACTINY_PATHWAY	BIOCARTA_ACTINY_PATHWAY		20	0.445492	1.18582	0.249004	0.79511	1	65	tags=5%, list=1%, signal=5%
DARWICHE_PAPILLOMA_PROGRESSION_RISK	DARWICHE_PAPILLOMA_PROGRESSION_RISK		54	0.362754	1.18543	0.214801	0.794927	1	2166	tags=24%, list=17%, signal=29%
KYNG_RESPONSE_TO_H2O2	KYNG_RESPONSE_TO_H2O2		60	0.358929	1.18531	0.225403	0.793676	1	2452	tags=22%, list=20%, signal=27%
WEST_ADRENOCORTICAL_CARCINOMA_VS_ADENOMA_DN	WEST_ADRENOCORTICAL_CARCINOMA_VS_ADENOMA_DN		16	0.49769	1.18521	0.254902	0.792381	1	1719	tags=31%, list=14%, signal=36%
KRIGE_AMINO_ACID_DEPRIVATION	KRIGE_AMINO_ACID_DEPRIVATION		26	0.430391	1.18469	0.21673	0.792583	1	2546	tags=46%, list=20%, signal=58%
SASSON_RESPONSE_TO_FORSKOLIN_DN	SASSON_RESPONSE_TO_FORSKOLIN_DN		77	0.337838	1.18457	0.198003	0.791374	1	2733	tags=30%, list=22%, signal=38%
BRUINS_UVC_RESPONSE_VIA_TP53_GROUP_B	BRUINS_UVC_RESPONSE_VIA_TP53_GROUP_B		425	0.27699	1.18408	0.0844875	0.791529	1	2142	tags=21%, list=17%, signal=25%
GESERICK_TERT_TARGETS_DN	GESERICK_TERT_TARGETS_DN		20	0.449181	1.18407	0.241509	0.789901	1	2175	tags=40%, list=17%, signal=48%
PID_MTOR_4PATHWAY	PID_MTOR_4PATHWAY		60	0.361271	1.18385	0.213781	0.78909	1	3708	tags=33%, list=30%, signal=47%
KAMMINGA_SENESCENCE	KAMMINGA_SENESCENCE		31	0.403871	1.18376	0.232472	0.787775	1	4304	tags=52%, list=35%, signal=79%
LEE_LIVER_CANCER_MYC_E2F1_DN	LEE_LIVER_CANCER_MYC_E2F1_DN		53	0.367282	1.1833	0.198582	0.787847	1	1177	tags=17%, list=9%, signal=19%
CHEBOTAEV_GR_TARGETS_DN	CHEBOTAEV_GR_TARGETS_DN		95	0.331221	1.18151	0.191919	0.792995	1	1625	tags=25%, list=13%, signal=29%
HADDAD_T_LYMPHOCYTE_AND_NK_PROGENITOR_DN	HADDAD_T_LYMPHOCYTE_AND_NK_PROGENITOR_DN		50	0.365036	1.17644	0.220459	0.810793	1	1091	tags=14%, list=9%, signal=15%
PASQUALUCCI_LYMPHOMA_BY_GC_STAGE_UP	PASQUALUCCI_LYMPHOMA_BY_GC_STAGE_UP		229	0.293804	1.17641	0.146269	0.809216	1	2645	tags=23%, list=21%, signal=29%
KEGG_REGULATION_OF_ACTIN_CYTOSKELETON	KEGG_REGULATION_OF_ACTIN_CYTOSKELETON		194	0.293875	1.17583	0.16293	0.809786	1	3170	tags=29%, list=25%, signal=38%
REACTOME_ABCA_TRANSPORTERS_IN_LIPID_HOMEOSTASIS	REACTOME_ABCA_TRANSPORTERS_IN_LIPID_HOMEOSTASIS		16	0.468902	1.17575	0.283495	0.808434	1	1116	tags=25%, list=9%, signal=27%
DOANE_RESPONSE_TO_ANDROGEN_UP	DOANE_RESPONSE_TO_ANDROGEN_UP		141	0.308464	1.17522	0.168992	0.808841	1	2442	tags=32%, list=20%, signal=39%
SHEN_SMARCA2_TARGETS_DN	SHEN_SMARCA2_TARGETS_DN		245	0.288603	1.17403	0.15885	0.811748	1	1596	tags=22%, list=13%, signal=25%
KUMAR_TARGETS_OF_MLL_AF9_FUSION	KUMAR_TARGETS_OF_MLL_AF9_FUSION		331	0.279404	1.17402	0.112637	0.810117	1	1535	tags=15%, list=12%, signal=16%
DE_YY1_TARGETS_UP	DE_YY1_TARGETS_UP		17	0.474205	1.17282	0.284884	0.813211	1	918	tags=18%, list=7%, signal=19%
DELACROIX_RARG_BOUND_MEF	DELACROIX_RARG_BOUND_MEF		302	0.282883	1.17182	0.122727	0.815419	1	2695	tags=25%, list=22%, signal=31%
REACTOME_UNBLOCKING_OF_NMDA_RECEPTOR_GLUTAMATE_BINDING_AND_ACTIVATION	REACTOME_UNBLOCKING_OF_NMDA_RECEPTOR_GLUTAMATE_BINDING_AND_ACTIVATION		15	0.468646	1.17089	0.282	0.817229	1	159	tags=20%, list=1%, signal=20%
IZADPANAH_STEM_CELL_ADIPOSE_VS_BONE_DN	IZADPANAH_STEM_CELL_ADIPOSE_VS_BONE_DN		86	0.332578	1.17055	0.201331	0.816838	1	1435	tags=16%, list=12%, signal=18%
MCBRYAN_PUBERTAL_BREAST_3_4WK_UP	MCBRYAN_PUBERTAL_BREAST_3_4WK_UP		175	0.303982	1.17009	0.158218	0.81686	1	2408	tags=29%, list=19%, signal=36%
ST_WNT_CA2_CYCLIC_GMP_PATHWAY	ST_WNT_CA2_CYCLIC_GMP_PATHWAY		19	0.456626	1.16895	0.266798	0.819757	1	362	tags=16%, list=3%, signal=16%
MOOTHA_MITOCHONDRIA	MOOTHA_MITOCHONDRIA		382	0.275751	1.16894	0.108516	0.818145	1	2729	tags=24%, list=22%, signal=30%
VANTVEER_BREAST_CANCER_BRCA1_UP	VANTVEER_BREAST_CANCER_BRCA1_UP		27	0.416348	1.16874	0.262425	0.817199	1	2296	tags=30%, list=18%, signal=36%
BRACHAT_RESPONSE_TO_CAMPTOTHECIN_DN	BRACHAT_RESPONSE_TO_CAMPTOTHECIN_DN		35	0.395541	1.16823	0.254174	0.817462	1	2316	tags=26%, list=19%, signal=32%
ENK_UV_RESPONSE_EPIDERMIS_DN	ENK_UV_RESPONSE_EPIDERMIS_DN		438	0.270784	1.16813	0.109739	0.816206	1	2944	tags=29%, list=24%, signal=37%
ONO_AML1_TARGETS_UP	ONO_AML1_TARGETS_UP		22	0.424952	1.16731	0.257576	0.817701	1	2585	tags=41%, list=21%, signal=52%
WEST_ADRENOCORTICAL_TUMOR_DN	WEST_ADRENOCORTICAL_TUMOR_DN		448	0.269505	1.16675	0.10137	0.8183	1	2031	tags=21%, list=16%, signal=24%
MCMURRAY_TP53_HRAS_COOPERATION_RESPONSE_UP	MCMURRAY_TP53_HRAS_COOPERATION_RESPONSE_UP		21	0.434298	1.16562	0.269006	0.820964	1	114	tags=10%, list=1%, signal=10%
KAAB_FAILED_HEART_ATRIUM_UP	KAAB_FAILED_HEART_ATRIUM_UP		29	0.402542	1.16522	0.262868	0.820826	1	432	tags=14%, list=3%, signal=14%
LIU_VAV3_PROSTATE_CARCINOGENESIS_DN	LIU_VAV3_PROSTATE_CARCINOGENESIS_DN		15	0.471729	1.16513	0.301775	0.819517	1	1633	tags=27%, list=13%, signal=31%
ONDER_CDH1_TARGETS_1_UP	ONDER_CDH1_TARGETS_1_UP		103	0.32313	1.16448	0.201309	0.820403	1	2224	tags=29%, list=18%, signal=35%
ZHOU_INFLAMMATORY_RESPONSE_LPS_UP	ZHOU_INFLAMMATORY_RESPONSE_LPS_UP		296	0.283883	1.16424	0.140325	0.819708	1	1605	tags=21%, list=13%, signal=23%
NADERI_BREAST_CANCER_PROGNOSIS_UP	NADERI_BREAST_CANCER_PROGNOSIS_UP		38	0.382708	1.16321	0.247273	0.822009	1	446	tags=8%, list=4%, signal=8%
HELLER_HDAC_TARGETS_SILENCED_BY_METHYLATION_DN	HELLER_HDAC_TARGETS_SILENCED_BY_METHYLATION_DN		218	0.290319	1.16265	0.156483	0.822575	1	2543	tags=26%, list=20%, signal=32%
REACTOME_PTM_GAMMA_CARBOXYLATION_HYPUSINE_FORMATION_AND_ARYLSULFATASE_ACTIVATION	REACTOME_PTM_GAMMA_CARBOXYLATION_HYPUSINE_FORMATION_AND_ARYLSULFATASE_ACTIVATION		19	0.442411	1.16134	0.270161	0.825944	1	3723	tags=53%, list=30%, signal=75%
MIKKELSEN_NPC_HCP_WITH_H3K27ME3	MIKKELSEN_NPC_HCP_WITH_H3K27ME3		281	0.279665	1.1604	0.140888	0.827883	1	1914	tags=25%, list=15%, signal=28%
BOYAULT_LIVER_CANCER_SUBCLASS_G123_DN	BOYAULT_LIVER_CANCER_SUBCLASS_G123_DN		44	0.375908	1.16032	0.242315	0.826547	1	3306	tags=48%, list=27%, signal=65%
ZHAN_LATE_DIFFERENTIATION_GENES_UP	ZHAN_LATE_DIFFERENTIATION_GENES_UP		32	0.391316	1.16014	0.271347	0.825579	1	295	tags=6%, list=2%, signal=6%
SMID_BREAST_CANCER_NORMAL_LIKE_UP	SMID_BREAST_CANCER_NORMAL_LIKE_UP		361	0.274812	1.15873	0.128134	0.829372	1	1690	tags=20%, list=14%, signal=23%
SCHUETZ_BREAST_CANCER_DUCTAL_INVASIVE_DN	SCHUETZ_BREAST_CANCER_DUCTAL_INVASIVE_DN		71	0.340325	1.15628	0.212947	0.837212	1	2450	tags=38%, list=20%, signal=47%
BIOCARTA_PTDINS_PATHWAY	BIOCARTA_PTDINS_PATHWAY		23	0.426826	1.15611	0.272556	0.836215	1	2341	tags=26%, list=19%, signal=32%
PLASARI_TGFB1_TARGETS_10HR_UP	PLASARI_TGFB1_TARGETS_10HR_UP		170	0.296703	1.156	0.174254	0.834996	1	1779	tags=22%, list=14%, signal=26%
KEGG_ETHER_LIPID_METABOLISM	KEGG_ETHER_LIPID_METABOLISM		20	0.446364	1.15584	0.288802	0.833928	1	1775	tags=35%, list=14%, signal=41%
GAVIN_IL2_RESPONSIVE_FOXP3_TARGETS_UP	GAVIN_IL2_RESPONSIVE_FOXP3_TARGETS_UP		16	0.458593	1.15559	0.303279	0.833319	1	817	tags=19%, list=7%, signal=20%
DIAZ_CHRONIC_MEYLOGENOUS_LEUKEMIA_DN	DIAZ_CHRONIC_MEYLOGENOUS_LEUKEMIA_DN		99	0.318458	1.15555	0.194719	0.831845	1	1455	tags=19%, list=12%, signal=22%
LEE_AGING_MUSCLE_UP	LEE_AGING_MUSCLE_UP		41	0.379749	1.15553	0.257407	0.830359	1	1683	tags=20%, list=14%, signal=22%
ODONNELL_TARGETS_OF_MYC_AND_TFRC_UP	ODONNELL_TARGETS_OF_MYC_AND_TFRC_UP		61	0.347126	1.15533	0.26455	0.829469	1	2107	tags=30%, list=17%, signal=35%
SARTIPY_NORMAL_AT_INSULIN_RESISTANCE_UP	SARTIPY_NORMAL_AT_INSULIN_RESISTANCE_UP		27	0.410058	1.15398	0.260456	0.833057	1	1711	tags=26%, list=14%, signal=30%
SHAFFER_IRF4_TARGETS_IN_MYELOMA_VS_MATURE_B_LYMPHOCYTE	SHAFFER_IRF4_TARGETS_IN_MYELOMA_VS_MATURE_B_LYMPHOCYTE		89	0.327197	1.15273	0.230375	0.836238	1	2219	tags=21%, list=18%, signal=26%
CHIANG_LIVER_CANCER_SUBCLASS_INTERFERON_UP	CHIANG_LIVER_CANCER_SUBCLASS_INTERFERON_UP		22	0.432457	1.15207	0.275654	0.8372	1	1930	tags=36%, list=16%, signal=43%
MAHADEVAN_IMATINIB_RESISTANCE_UP	MAHADEVAN_IMATINIB_RESISTANCE_UP		16	0.458354	1.15205	0.307692	0.835683	1	1470	tags=38%, list=12%, signal=42%
TSENG_IRS1_TARGETS_DN	TSENG_IRS1_TARGETS_DN		113	0.311325	1.15115	0.208267	0.837688	1	1212	tags=12%, list=10%, signal=13%
POS_HISTAMINE_RESPONSE_NETWORK	POS_HISTAMINE_RESPONSE_NETWORK		29	0.403058	1.15084	0.287938	0.837307	1	2550	tags=38%, list=21%, signal=48%
BERTUCCI_INVASIVE_CARCINOMA_DUCTAL_VS_LOBULAR_UP	BERTUCCI_INVASIVE_CARCINOMA_DUCTAL_VS_LOBULAR_UP		21	0.430229	1.14977	0.298805	0.839872	1	1170	tags=19%, list=9%, signal=21%
DEURIG_T_CELL_PROLYMPHOCYTIC_LEUKEMIA_UP	DEURIG_T_CELL_PROLYMPHOCYTIC_LEUKEMIA_UP		278	0.278784	1.14956	0.157895	0.839077	1	1864	tags=18%, list=15%, signal=21%
GREENBAUM_E2A_TARGETS_DN	GREENBAUM_E2A_TARGETS_DN		16	0.459321	1.14933	0.291589	0.838389	1	1173	tags=25%, list=9%, signal=28%
REACTOME_ION_CHANNEL_TRANSPORT	REACTOME_ION_CHANNEL_TRANSPORT		52	0.357145	1.14914	0.258123	0.837564	1	1341	tags=21%, list=11%, signal=24%
GOLUB_ALL_VS_AML_DN	GOLUB_ALL_VS_AML_DN		20	0.430939	1.14882	0.286561	0.837245	1	1587	tags=25%, list=13%, signal=29%
KEGG_MAPK_SIGNALING_PATHWAY	KEGG_MAPK_SIGNALING_PATHWAY		238	0.280881	1.14834	0.170149	0.837436	1	1766	tags=22%, list=14%, signal=25%
KOBAYASHI_EGFR_SIGNALING_24HR_UP	KOBAYASHI_EGFR_SIGNALING_24HR_UP		70	0.337648	1.14785	0.233743	0.837624	1	2890	tags=37%, list=23%, signal=48%
MIKKELSEN_MEF_LCP_WITH_H3K4ME3	MIKKELSEN_MEF_LCP_WITH_H3K4ME3		94	0.319467	1.14624	0.226324	0.842389	1	1637	tags=23%, list=13%, signal=27%
PID_TCR_CALCIUM_PATHWAY	PID_TCR_CALCIUM_PATHWAY		24	0.411883	1.14606	0.277247	0.841449	1	1727	tags=33%, list=14%, signal=39%
HOSHIDA_LIVER_CANCER_SUBCLASS_S3	HOSHIDA_LIVER_CANCER_SUBCLASS_S3		223	0.285831	1.14605	0.163476	0.839924	1	2407	tags=25%, list=19%, signal=30%
PARENT_MTOR_SIGNALING_DN	PARENT_MTOR_SIGNALING_DN		35	0.392845	1.14509	0.251812	0.842078	1	1444	tags=23%, list=12%, signal=26%
BROWNE_HCMV_INFECTION_2HR_UP	BROWNE_HCMV_INFECTION_2HR_UP		29	0.398422	1.14499	0.293694	0.840916	1	1091	tags=14%, list=9%, signal=15%
LANDIS_BREAST_CANCER_PROGRESSION_UP	LANDIS_BREAST_CANCER_PROGRESSION_UP		41	0.367659	1.14398	0.271647	0.843206	1	997	tags=15%, list=8%, signal=16%
CAMPS_COLON_CANCER_COPY_NUMBER_UP	CAMPS_COLON_CANCER_COPY_NUMBER_UP		69	0.334234	1.14361	0.224739	0.843018	1	2369	tags=23%, list=19%, signal=28%
REACTOME_ACTIVATION_OF_NMDA_RECEPTOR_UPON_GLUTAMATE_BINDING_AND_POSTSYNAPTIC_EVENTS	REACTOME_ACTIVATION_OF_NMDA_RECEPTOR_UPON_GLUTAMATE_BINDING_AND_POSTSYNAPTIC_EVENTS		37	0.383984	1.1434	0.265709	0.842177	1	474	tags=14%, list=4%, signal=14%
YORDY_RECIPROCAL_REGULATION_BY_ETS1_AND_SP100_UP	YORDY_RECIPROCAL_REGULATION_BY_ETS1_AND_SP100_UP		15	0.470506	1.14309	0.300781	0.841795	1	2406	tags=27%, list=19%, signal=33%
MIKKELSEN_NPC_LCP_WITH_H3K4ME3	MIKKELSEN_NPC_LCP_WITH_H3K4ME3		38	0.37568	1.14259	0.273874	0.842163	1	1556	tags=26%, list=13%, signal=30%
WANG_THOC1_TARGETS_DN	WANG_THOC1_TARGETS_DN		19	0.437435	1.14078	0.286267	0.847504	1	2164	tags=37%, list=17%, signal=45%
FIGUEROA_AML_METHYLATION_CLUSTER_5_DN	FIGUEROA_AML_METHYLATION_CLUSTER_5_DN		36	0.379759	1.14063	0.296089	0.846522	1	2651	tags=36%, list=21%, signal=46%
BAUS_TFF2_TARGETS_UP	BAUS_TFF2_TARGETS_UP		28	0.397676	1.14006	0.277467	0.847193	1	737	tags=18%, list=6%, signal=19%
WINTER_HYPOXIA_DN	WINTER_HYPOXIA_DN		37	0.37886	1.14003	0.278777	0.845772	1	863	tags=16%, list=7%, signal=17%
LANDIS_ERBB2_BREAST_TUMORS_65_UP	LANDIS_ERBB2_BREAST_TUMORS_65_UP		20	0.428838	1.13903	0.312992	0.847977	1	4361	tags=60%, list=35%, signal=92%
LEONARD_HYPOXIA	LEONARD_HYPOXIA		36	0.378701	1.139	0.278085	0.846564	1	1755	tags=25%, list=14%, signal=29%
GENTILE_UV_HIGH_DOSE_UP	GENTILE_UV_HIGH_DOSE_UP		21	0.419802	1.13883	0.286561	0.845564	1	2107	tags=33%, list=17%, signal=40%
CHENG_IMPRINTED_BY_ESTRADIOL	CHENG_IMPRINTED_BY_ESTRADIOL		79	0.33196	1.1385	0.251291	0.845368	1	1794	tags=24%, list=14%, signal=28%
KEGG_FOCAL_ADHESION	KEGG_FOCAL_ADHESION		187	0.292544	1.1385	0.20951	0.843836	1	1564	tags=12%, list=13%, signal=13%
KIM_GASTRIC_CANCER_CHEMOSENSITIVITY	KIM_GASTRIC_CANCER_CHEMOSENSITIVITY		77	0.323013	1.13843	0.245217	0.842531	1	1667	tags=17%, list=13%, signal=19%
RASHI_RESPONSE_TO_IONIZING_RADIATION_1	RASHI_RESPONSE_TO_IONIZING_RADIATION_1		34	0.386045	1.13789	0.271583	0.843031	1	2058	tags=26%, list=17%, signal=32%
YANAGIHARA_ESX1_TARGETS	YANAGIHARA_ESX1_TARGETS		27	0.404921	1.13672	0.298148	0.846102	1	1095	tags=15%, list=9%, signal=16%
AMIT_EGF_RESPONSE_40_HELA	AMIT_EGF_RESPONSE_40_HELA		37	0.381557	1.13476	0.285965	0.852052	1	3001	tags=41%, list=24%, signal=53%
SANA_TNF_SIGNALING_DN	SANA_TNF_SIGNALING_DN		75	0.331489	1.1343	0.251689	0.852203	1	1759	tags=17%, list=14%, signal=20%
DURCHDEWALD_SKIN_CARCINOGENESIS_DN	DURCHDEWALD_SKIN_CARCINOGENESIS_DN		216	0.283217	1.13298	0.202096	0.855799	1	3743	tags=38%, list=30%, signal=54%
MEISSNER_NPC_HCP_WITH_H3K4ME2_AND_H3K27ME3	MEISSNER_NPC_HCP_WITH_H3K4ME2_AND_H3K27ME3		292	0.270431	1.13187	0.214388	0.85839	1	1919	tags=24%, list=15%, signal=27%
REACTOME_PHOSPHOLIPID_METABOLISM	REACTOME_PHOSPHOLIPID_METABOLISM		146	0.301447	1.13164	0.248025	0.857715	1	1904	tags=19%, list=15%, signal=22%
BIOCARTA_CCR3_PATHWAY	BIOCARTA_CCR3_PATHWAY		21	0.426112	1.13024	0.32008	0.861475	1	23	tags=5%, list=0%, signal=5%
LEE_AGING_MUSCLE_DN	LEE_AGING_MUSCLE_DN		39	0.378096	1.12918	0.274823	0.863921	1	972	tags=10%, list=8%, signal=11%
PID_DNA_PK_PATHWAY	PID_DNA_PK_PATHWAY		15	0.449664	1.12904	0.312871	0.862935	1	2631	tags=33%, list=21%, signal=42%
ACEVEDO_LIVER_CANCER_DN	ACEVEDO_LIVER_CANCER_DN		392	0.264685	1.12875	0.153117	0.862468	1	2120	tags=21%, list=17%, signal=24%
UEDA_CENTRAL_CLOCK	UEDA_CENTRAL_CLOCK		77	0.330696	1.12873	0.261745	0.861054	1	2923	tags=36%, list=24%, signal=47%
WILLIAMS_ESR2_TARGETS_UP	WILLIAMS_ESR2_TARGETS_UP		22	0.418483	1.12765	0.321495	0.863686	1	2493	tags=32%, list=20%, signal=40%
WANG_TARGETS_OF_MLL_CBP_FUSION_DN	WANG_TARGETS_OF_MLL_CBP_FUSION_DN		37	0.373038	1.12633	0.312611	0.867207	1	2264	tags=30%, list=18%, signal=36%
ZHENG_GLIOBLASTOMA_PLASTICITY_DN	ZHENG_GLIOBLASTOMA_PLASTICITY_DN		54	0.346632	1.12571	0.260946	0.867989	1	783	tags=9%, list=6%, signal=10%
REACTOME_NEF_MEDIATES_DOWN_MODULATION_OF_CELL_SURFACE_RECEPTORS_BY_RECRUITING_THEM_TO_CLATHRIN_ADAPTERS	REACTOME_NEF_MEDIATES_DOWN_MODULATION_OF_CELL_SURFACE_RECEPTORS_BY_RECRUITING_THEM_TO_CLATHRIN_ADAPTERS		18	0.444268	1.12536	0.321357	0.867861	1	2466	tags=33%, list=20%, signal=42%
ROPERO_HDAC2_TARGETS	ROPERO_HDAC2_TARGETS		78	0.324896	1.12515	0.26	0.867113	1	397	tags=6%, list=3%, signal=7%
MOOTHA_VOXPHOS	MOOTHA_VOXPHOS		78	0.319279	1.12463	0.244482	0.867565	1	2493	tags=19%, list=20%, signal=24%
REACTOME_REGULATION_OF_SIGNALING_BY_CBL	REACTOME_REGULATION_OF_SIGNALING_BY_CBL		18	0.429572	1.12168	0.312618	0.877349	1	2582	tags=22%, list=21%, signal=28%
PID_IL2_1PATHWAY	PID_IL2_1PATHWAY		53	0.352222	1.12061	0.281145	0.879961	1	2729	tags=32%, list=22%, signal=41%
LEE_LIVER_CANCER	LEE_LIVER_CANCER		32	0.383896	1.11975	0.299456	0.88184	1	2027	tags=38%, list=16%, signal=45%
DARWICHE_PAPILLOMA_RISK_HIGH_UP	DARWICHE_PAPILLOMA_RISK_HIGH_UP		106	0.308549	1.11911	0.281201	0.88288	1	1526	tags=17%, list=12%, signal=19%
BASSO_CD40_SIGNALING_DN	BASSO_CD40_SIGNALING_DN		58	0.340673	1.1183	0.290378	0.88443	1	2981	tags=36%, list=24%, signal=47%
CAVARD_LIVER_CANCER_MALIGNANT_VS_BENIGN	CAVARD_LIVER_CANCER_MALIGNANT_VS_BENIGN		22	0.420203	1.1171	0.319106	0.887536	1	1560	tags=27%, list=13%, signal=31%
BIOCARTA_MAL_PATHWAY	BIOCARTA_MAL_PATHWAY		18	0.434829	1.11707	0.33004	0.886134	1	1505	tags=17%, list=12%, signal=19%
MARTINEZ_RB1_AND_TP53_TARGETS_DN	MARTINEZ_RB1_AND_TP53_TARGETS_DN		473	0.2598	1.11706	0.168224	0.884625	1	2279	tags=20%, list=18%, signal=23%
KEGG_MATURITY_ONSET_DIABETES_OF_THE_YOUNG	KEGG_MATURITY_ONSET_DIABETES_OF_THE_YOUNG		18	0.436985	1.11697	0.356299	0.883432	1	2927	tags=56%, list=24%, signal=73%
HELLEBREKERS_SILENCED_DURING_TUMOR_ANGIOGENESIS	HELLEBREKERS_SILENCED_DURING_TUMOR_ANGIOGENESIS		65	0.331804	1.11653	0.277592	0.883632	1	954	tags=14%, list=8%, signal=15%
DAZARD_UV_RESPONSE_CLUSTER_G24	DAZARD_UV_RESPONSE_CLUSTER_G24		21	0.420565	1.11647	0.335206	0.882335	1	2469	tags=48%, list=20%, signal=59%
OUYANG_PROSTATE_CANCER_PROGRESSION_DN	OUYANG_PROSTATE_CANCER_PROGRESSION_DN		18	0.433198	1.11569	0.327198	0.883843	1	1732	tags=28%, list=14%, signal=32%
LABBE_TGFB1_TARGETS_UP	LABBE_TGFB1_TARGETS_UP		88	0.310829	1.11512	0.266447	0.884548	1	1914	tags=22%, list=15%, signal=25%
BRACHAT_RESPONSE_TO_CISPLATIN	BRACHAT_RESPONSE_TO_CISPLATIN		15	0.445593	1.11469	0.328542	0.884695	1	1750	tags=27%, list=14%, signal=31%
LEI_MYB_TARGETS	LEI_MYB_TARGETS		263	0.2736	1.11412	0.222548	0.885371	1	2945	tags=28%, list=24%, signal=36%
BIOCARTA_INSULIN_PATHWAY	BIOCARTA_INSULIN_PATHWAY		21	0.414779	1.11327	0.314672	0.887207	1	1505	tags=19%, list=12%, signal=22%
GUILLAUMOND_KLF10_TARGETS_UP	GUILLAUMOND_KLF10_TARGETS_UP		42	0.366877	1.11304	0.304348	0.886535	1	2957	tags=40%, list=24%, signal=53%
GU_PDEF_TARGETS_DN	GU_PDEF_TARGETS_DN		29	0.389003	1.11229	0.309654	0.887867	1	3560	tags=41%, list=29%, signal=58%
WENG_POR_TARGETS_LIVER_UP	WENG_POR_TARGETS_LIVER_UP		29	0.388758	1.11093	0.319188	0.891805	1	2758	tags=38%, list=22%, signal=49%
OUYANG_PROSTATE_CANCER_PROGRESSION_UP	OUYANG_PROSTATE_CANCER_PROGRESSION_UP		17	0.441289	1.11071	0.339921	0.891163	1	3377	tags=47%, list=27%, signal=65%
YE_METASTATIC_LIVER_CANCER	YE_METASTATIC_LIVER_CANCER		20	0.424287	1.10964	0.318786	0.893878	1	942	tags=15%, list=8%, signal=16%
WILSON_PROTEASES_AT_TUMOR_BONE_INTERFACE_UP	WILSON_PROTEASES_AT_TUMOR_BONE_INTERFACE_UP		18	0.438374	1.10956	0.329389	0.892706	1	2533	tags=33%, list=20%, signal=42%
KEGG_AMINO_SUGAR_AND_NUCLEOTIDE_SUGAR_METABOLISM	KEGG_AMINO_SUGAR_AND_NUCLEOTIDE_SUGAR_METABOLISM		42	0.362024	1.10906	0.294455	0.893054	1	1884	tags=29%, list=15%, signal=34%
WANG_METASTASIS_OF_BREAST_CANCER_ESR1_UP	WANG_METASTASIS_OF_BREAST_CANCER_ESR1_UP		17	0.445377	1.10862	0.341748	0.893255	1	87	tags=6%, list=1%, signal=6%
REACTOME_CELL_CELL_COMMUNICATION	REACTOME_CELL_CELL_COMMUNICATION		111	0.299803	1.1077	0.28013	0.895336	1	2474	tags=24%, list=20%, signal=30%
MYLLYKANGAS_AMPLIFICATION_HOT_SPOT_17	MYLLYKANGAS_AMPLIFICATION_HOT_SPOT_17		16	0.443076	1.10746	0.355212	0.894708	1	1275	tags=19%, list=10%, signal=21%
SANSOM_APC_MYC_TARGETS	SANSOM_APC_MYC_TARGETS		164	0.284661	1.10738	0.24037	0.893584	1	3713	tags=40%, list=30%, signal=57%
ZWANG_CLASS_3_TRANSIENTLY_INDUCED_BY_EGF	ZWANG_CLASS_3_TRANSIENTLY_INDUCED_BY_EGF		179	0.282814	1.10688	0.262016	0.894017	1	3162	tags=37%, list=25%, signal=49%
MIKKELSEN_MEF_HCP_WITH_H3_UNMETHYLATED	MIKKELSEN_MEF_HCP_WITH_H3_UNMETHYLATED		165	0.28288	1.10292	0.261137	0.9081	1	1393	tags=18%, list=11%, signal=20%
DORN_ADENOVIRUS_INFECTION_32HR_DN	DORN_ADENOVIRUS_INFECTION_32HR_DN		32	0.373669	1.10115	0.325153	0.91339	1	1843	tags=22%, list=15%, signal=26%
ZAMORA_NOS2_TARGETS_DN	ZAMORA_NOS2_TARGETS_DN		84	0.313489	1.10088	0.296236	0.912918	1	3961	tags=40%, list=32%, signal=59%
SARRIO_EPITHELIAL_MESENCHYMAL_TRANSITION_DN	SARRIO_EPITHELIAL_MESENCHYMAL_TRANSITION_DN		125	0.294913	1.10004	0.286656	0.914588	1	1428	tags=18%, list=11%, signal=21%
BACOLOD_RESISTANCE_TO_ALKYLATING_AGENTS_DN	BACOLOD_RESISTANCE_TO_ALKYLATING_AGENTS_DN		45	0.346186	1.09964	0.306338	0.914659	1	939	tags=16%, list=8%, signal=17%
REACTOME_IL_2_SIGNALING	REACTOME_IL_2_SIGNALING		40	0.353052	1.0994	0.328205	0.914076	1	2832	tags=40%, list=23%, signal=52%
BURTON_ADIPOGENESIS_1	BURTON_ADIPOGENESIS_1		30	0.381707	1.09926	0.33935	0.913098	1	3028	tags=40%, list=24%, signal=53%
DARWICHE_SKIN_TUMOR_PROMOTER_UP	DARWICHE_SKIN_TUMOR_PROMOTER_UP		103	0.303669	1.09925	0.284539	0.911655	1	2618	tags=26%, list=21%, signal=33%
SHEPARD_CRUSH_AND_BURN_MUTANT_DN	SHEPARD_CRUSH_AND_BURN_MUTANT_DN		152	0.283899	1.0991	0.282171	0.910756	1	1227	tags=11%, list=10%, signal=12%
YANG_BREAST_CANCER_ESR1_LASER_UP	YANG_BREAST_CANCER_ESR1_LASER_UP		26	0.392103	1.09885	0.325234	0.910196	1	438	tags=12%, list=4%, signal=12%
MCCLUNG_DELTA_FOSB_TARGETS_8WK	MCCLUNG_DELTA_FOSB_TARGETS_8WK		43	0.357002	1.09784	0.318352	0.912446	1	1560	tags=19%, list=13%, signal=21%
BENPORATH_MYC_TARGETS_WITH_EBOX	BENPORATH_MYC_TARGETS_WITH_EBOX		202	0.275175	1.0965	0.266254	0.91622	1	1860	tags=16%, list=15%, signal=18%
KEGG_AMINOACYL_TRNA_BIOSYNTHESIS	KEGG_AMINOACYL_TRNA_BIOSYNTHESIS		31	0.374775	1.09588	0.328358	0.917273	1	2546	tags=35%, list=20%, signal=45%
ZHAN_EARLY_DIFFERENTIATION_GENES_DN	ZHAN_EARLY_DIFFERENTIATION_GENES_DN		37	0.367752	1.09465	0.347197	0.920537	1	2678	tags=30%, list=22%, signal=38%
PHONG_TNF_RESPONSE_VIA_P38_PARTIAL	PHONG_TNF_RESPONSE_VIA_P38_PARTIAL		141	0.285701	1.09394	0.270998	0.921762	1	1356	tags=16%, list=11%, signal=17%
DARWICHE_SQUAMOUS_CELL_CARCINOMA_DN	DARWICHE_SQUAMOUS_CELL_CARCINOMA_DN		123	0.291158	1.09388	0.298555	0.920488	1	2301	tags=24%, list=18%, signal=29%
AIGNER_ZEB1_TARGETS	AIGNER_ZEB1_TARGETS		29	0.387656	1.09319	0.328923	0.921673	1	3439	tags=48%, list=28%, signal=67%
MCBRYAN_PUBERTAL_BREAST_4_5WK_UP	MCBRYAN_PUBERTAL_BREAST_4_5WK_UP		227	0.272057	1.09192	0.274218	0.925233	1	2408	tags=27%, list=19%, signal=33%
LEIN_PONS_MARKERS	LEIN_PONS_MARKERS		78	0.315313	1.09104	0.30662	0.927063	1	1756	tags=21%, list=14%, signal=24%
KEGG_METABOLISM_OF_XENOBIOTICS_BY_CYTOCHROME_P450	KEGG_METABOLISM_OF_XENOBIOTICS_BY_CYTOCHROME_P450		33	0.374291	1.09015	0.340949	0.929027	1	956	tags=21%, list=8%, signal=23%
IKEDA_MIR30_TARGETS_DN	IKEDA_MIR30_TARGETS_DN		21	0.402559	1.08981	0.351711	0.928825	1	2845	tags=38%, list=23%, signal=49%
GROSS_HYPOXIA_VIA_ELK3_AND_HIF1A_UP	GROSS_HYPOXIA_VIA_ELK3_AND_HIF1A_UP		119	0.295504	1.08973	0.275124	0.92769	1	1789	tags=22%, list=14%, signal=25%
GROSS_HYPOXIA_VIA_HIF1A_DN	GROSS_HYPOXIA_VIA_HIF1A_DN		88	0.307494	1.08922	0.313409	0.928088	1	2460	tags=31%, list=20%, signal=38%
GRANDVAUX_IRF3_TARGETS_DN	GRANDVAUX_IRF3_TARGETS_DN		17	0.421621	1.089	0.36862	0.927429	1	2160	tags=41%, list=17%, signal=50%
REACTOME_TRANSCRIPTIONAL_REGULATION_OF_WHITE_ADIPOCYTE_DIFFERENTIATION	REACTOME_TRANSCRIPTIONAL_REGULATION_OF_WHITE_ADIPOCYTE_DIFFERENTIATION		51	0.331072	1.0879	0.30605	0.930253	1	1161	tags=12%, list=9%, signal=13%
VALK_AML_CLUSTER_10	VALK_AML_CLUSTER_10		25	0.397366	1.08705	0.358268	0.93209	1	2195	tags=32%, list=18%, signal=39%
ZHANG_ANTIVIRAL_RESPONSE_TO_RIBAVIRIN_UP	ZHANG_ANTIVIRAL_RESPONSE_TO_RIBAVIRIN_UP		26	0.386822	1.087	0.353053	0.930786	1	1958	tags=35%, list=16%, signal=41%
YAGI_AML_WITH_T_9_11_TRANSLOCATION	YAGI_AML_WITH_T_9_11_TRANSLOCATION		110	0.294672	1.08446	0.29078	0.939309	1	574	tags=6%, list=5%, signal=7%
MITSIADES_RESPONSE_TO_APLIDIN_UP	MITSIADES_RESPONSE_TO_APLIDIN_UP		320	0.260293	1.08412	0.248227	0.939194	1	1789	tags=15%, list=14%, signal=17%
BROCKE_APOPTOSIS_REVERSED_BY_IL6	BROCKE_APOPTOSIS_REVERSED_BY_IL6		114	0.293615	1.08341	0.298507	0.940607	1	3081	tags=30%, list=25%, signal=39%
WATTEL_AUTONOMOUS_THYROID_ADENOMA_DN	WATTEL_AUTONOMOUS_THYROID_ADENOMA_DN		42	0.353061	1.08246	0.32554	0.942909	1	1793	tags=31%, list=14%, signal=36%
ZHOU_INFLAMMATORY_RESPONSE_FIMA_DN	ZHOU_INFLAMMATORY_RESPONSE_FIMA_DN		191	0.2741	1.08197	0.286164	0.943323	1	2164	tags=24%, list=17%, signal=28%
REACTOME_METABOLISM_OF_AMINO_ACIDS_AND_DERIVATIVES	REACTOME_METABOLISM_OF_AMINO_ACIDS_AND_DERIVATIVES		179	0.276534	1.08186	0.282675	0.942193	1	2372	tags=25%, list=19%, signal=30%
BILANGES_SERUM_RESPONSE_TRANSLATION	BILANGES_SERUM_RESPONSE_TRANSLATION		32	0.367957	1.08021	0.342205	0.947325	1	113	tags=6%, list=1%, signal=6%
VANTVEER_BREAST_CANCER_METASTASIS_UP	VANTVEER_BREAST_CANCER_METASTASIS_UP		41	0.34947	1.0794	0.335135	0.949087	1	1716	tags=27%, list=14%, signal=31%
SENGUPTA_NASOPHARYNGEAL_CARCINOMA_WITH_LMP1_DN	SENGUPTA_NASOPHARYNGEAL_CARCINOMA_WITH_LMP1_DN		116	0.296114	1.07927	0.3126	0.948036	1	1212	tags=18%, list=10%, signal=20%
WALLACE_PROSTATE_CANCER_UP	WALLACE_PROSTATE_CANCER_UP		18	0.424847	1.0792	0.349328	0.946813	1	2480	tags=39%, list=20%, signal=49%
REACTOME_L1CAM_INTERACTIONS	REACTOME_L1CAM_INTERACTIONS		77	0.31505	1.07887	0.306533	0.946733	1	1706	tags=21%, list=14%, signal=24%
RICKMAN_HEAD_AND_NECK_CANCER_C	RICKMAN_HEAD_AND_NECK_CANCER_C		79	0.313644	1.07882	0.331633	0.945421	1	2392	tags=41%, list=19%, signal=50%
BERENJENO_ROCK_SIGNALING_NOT_VIA_RHOA_UP	BERENJENO_ROCK_SIGNALING_NOT_VIA_RHOA_UP		26	0.381263	1.07848	0.346821	0.945277	1	1869	tags=27%, list=15%, signal=32%
KEGG_PANTOTHENATE_AND_COA_BIOSYNTHESIS	KEGG_PANTOTHENATE_AND_COA_BIOSYNTHESIS		15	0.440206	1.07805	0.373225	0.945464	1	2639	tags=53%, list=21%, signal=68%
MCCLUNG_COCAIN_REWARD_4WK	MCCLUNG_COCAIN_REWARD_4WK		68	0.318542	1.0769	0.328597	0.948575	1	1124	tags=15%, list=9%, signal=16%
DAUER_STAT3_TARGETS_DN	DAUER_STAT3_TARGETS_DN		40	0.349063	1.07687	0.372401	0.947195	1	2268	tags=35%, list=18%, signal=43%
KEGG_PHENYLALANINE_METABOLISM	KEGG_PHENYLALANINE_METABOLISM		16	0.433201	1.07677	0.372781	0.946152	1	1955	tags=44%, list=16%, signal=52%
SMID_BREAST_CANCER_LUMINAL_A_DN	SMID_BREAST_CANCER_LUMINAL_A_DN		16	0.428553	1.07672	0.369048	0.944895	1	1493	tags=25%, list=12%, signal=28%
MAEKAWA_ATF2_TARGETS	MAEKAWA_ATF2_TARGETS		21	0.401278	1.07628	0.38015	0.945103	1	959	tags=19%, list=8%, signal=21%
BERENJENO_TRANSFORMED_BY_RHOA_REVERSIBLY_DN	BERENJENO_TRANSFORMED_BY_RHOA_REVERSIBLY_DN		27	0.386738	1.07537	0.330909	0.947235	1	897	tags=19%, list=7%, signal=20%
REACTOME_AMINO_ACID_TRANSPORT_ACROSS_THE_PLASMA_MEMBRANE	REACTOME_AMINO_ACID_TRANSPORT_ACROSS_THE_PLASMA_MEMBRANE		30	0.371319	1.0748	0.366149	0.948028	1	2454	tags=37%, list=20%, signal=46%
SCHLOSSER_MYC_TARGETS_AND_SERUM_RESPONSE_UP	SCHLOSSER_MYC_TARGETS_AND_SERUM_RESPONSE_UP		40	0.348614	1.07478	0.345486	0.946633	1	2892	tags=33%, list=23%, signal=42%
ZHAN_MULTIPLE_MYELOMA_UP	ZHAN_MULTIPLE_MYELOMA_UP		47	0.346845	1.07462	0.361818	0.94581	1	1671	tags=17%, list=13%, signal=20%
REACTOME_TRNA_AMINOACYLATION	REACTOME_TRNA_AMINOACYLATION		32	0.370569	1.07431	0.363139	0.945552	1	3961	tags=53%, list=32%, signal=78%
ONGUSAHA_TP53_TARGETS	ONGUSAHA_TP53_TARGETS		32	0.364454	1.0743	0.355263	0.944156	1	1818	tags=25%, list=15%, signal=29%
REACTOME_RESPIRATORY_ELECTRON_TRANSPORT_ATP_SYNTHESIS_BY_CHEMIOSMOTIC_COUPLING_AND_HEAT_PRODUCTION_BY_UNCOUPLING_PROTEINS_	REACTOME_RESPIRATORY_ELECTRON_TRANSPORT_ATP_SYNTHESIS_BY_CHEMIOSMOTIC_COUPLING_AND_HEAT_PRODUCTION_BY_UNCOUPLING_PROTEINS_		76	0.317545	1.07425	0.339655	0.94292	1	3488	tags=32%, list=28%, signal=44%
ACEVEDO_LIVER_CANCER_WITH_H3K27ME3_DN	ACEVEDO_LIVER_CANCER_WITH_H3K27ME3_DN		97	0.304845	1.07424	0.325658	0.941473	1	649	tags=9%, list=5%, signal=10%
PID_RHODOPSIN_PATHWAY	PID_RHODOPSIN_PATHWAY		23	0.393499	1.07325	0.364937	0.943932	1	1679	tags=35%, list=13%, signal=40%
NADLER_OBESITY_DN	NADLER_OBESITY_DN		45	0.336603	1.07317	0.354167	0.942775	1	2580	tags=31%, list=21%, signal=39%
RIGGINS_TAMOXIFEN_RESISTANCE_UP	RIGGINS_TAMOXIFEN_RESISTANCE_UP		57	0.328985	1.07276	0.34904	0.942885	1	1042	tags=12%, list=8%, signal=13%
DAZARD_UV_RESPONSE_CLUSTER_G4	DAZARD_UV_RESPONSE_CLUSTER_G4		17	0.42462	1.07233	0.368217	0.943074	1	1708	tags=29%, list=14%, signal=34%
TANG_SENESCENCE_TP53_TARGETS_UP	TANG_SENESCENCE_TP53_TARGETS_UP		27	0.384673	1.07194	0.37451	0.943101	1	507	tags=11%, list=4%, signal=12%
AMIT_SERUM_RESPONSE_40_MCF10A	AMIT_SERUM_RESPONSE_40_MCF10A		28	0.379314	1.07123	0.359922	0.944318	1	2213	tags=36%, list=18%, signal=43%
NABA_ECM_GLYCOPROTEINS	NABA_ECM_GLYCOPROTEINS		164	0.277947	1.07059	0.32	0.945412	1	1376	tags=18%, list=11%, signal=20%
LEE_DOUBLE_POLAR_THYMOCYTE	LEE_DOUBLE_POLAR_THYMOCYTE		21	0.392975	1.06975	0.362376	0.947212	1	2278	tags=33%, list=18%, signal=41%
ENK_UV_RESPONSE_KERATINOCYTE_UP	ENK_UV_RESPONSE_KERATINOCYTE_UP		455	0.249677	1.06938	0.259918	0.947171	1	2072	tags=19%, list=17%, signal=22%
SUZUKI_RESPONSE_TO_TSA_AND_DECITABINE_1B	SUZUKI_RESPONSE_TO_TSA_AND_DECITABINE_1B		16	0.424963	1.06893	0.374257	0.947425	1	1267	tags=19%, list=10%, signal=21%
KEGG_ALZHEIMERS_DISEASE	KEGG_ALZHEIMERS_DISEASE		145	0.278732	1.06752	0.333333	0.951462	1	2501	tags=23%, list=20%, signal=29%
PID_P38_MKK3_6PATHWAY	PID_P38_MKK3_6PATHWAY		23	0.387549	1.06752	0.384328	0.950035	1	2818	tags=43%, list=23%, signal=56%
SEITZ_NEOPLASTIC_TRANSFORMATION_BY_8P_DELETION_DN	SEITZ_NEOPLASTIC_TRANSFORMATION_BY_8P_DELETION_DN		26	0.385087	1.06648	0.373541	0.952563	1	2046	tags=35%, list=16%, signal=41%
REACTOME_SMOOTH_MUSCLE_CONTRACTION	REACTOME_SMOOTH_MUSCLE_CONTRACTION		22	0.404103	1.06505	0.373333	0.95681	1	2517	tags=36%, list=20%, signal=46%
KEGG_NON_SMALL_CELL_LUNG_CANCER	KEGG_NON_SMALL_CELL_LUNG_CANCER		51	0.326448	1.06453	0.358261	0.957381	1	3603	tags=41%, list=29%, signal=58%
KASLER_HDAC7_TARGETS_1_DN	KASLER_HDAC7_TARGETS_1_DN		16	0.433063	1.0641	0.418112	0.95765	1	1201	tags=19%, list=10%, signal=21%
ZHENG_IL22_SIGNALING_DN	ZHENG_IL22_SIGNALING_DN		31	0.362387	1.06356	0.389299	0.958391	1	669	tags=10%, list=5%, signal=10%
LEE_LIVER_CANCER_SURVIVAL_UP	LEE_LIVER_CANCER_SURVIVAL_UP		128	0.283983	1.06267	0.35313	0.960476	1	2527	tags=30%, list=20%, signal=38%
ZHOU_INFLAMMATORY_RESPONSE_FIMA_UP	ZHOU_INFLAMMATORY_RESPONSE_FIMA_UP		369	0.252027	1.06128	0.305707	0.964349	1	1837	tags=20%, list=15%, signal=23%
ZHONG_SECRETOME_OF_LUNG_CANCER_AND_MACROPHAGE	ZHONG_SECRETOME_OF_LUNG_CANCER_AND_MACROPHAGE		69	0.312433	1.06097	0.368984	0.964117	1	2219	tags=17%, list=18%, signal=21%
BROWNE_HCMV_INFECTION_14HR_DN	BROWNE_HCMV_INFECTION_14HR_DN		238	0.260457	1.06076	0.312684	0.963491	1	1804	tags=18%, list=15%, signal=21%
KYNG_RESPONSE_TO_H2O2_VIA_ERCC6_DN	KYNG_RESPONSE_TO_H2O2_VIA_ERCC6_DN		38	0.345779	1.05999	0.377289	0.964968	1	2353	tags=24%, list=19%, signal=29%
REACTOME_TIE2_SIGNALING	REACTOME_TIE2_SIGNALING		17	0.419237	1.05998	0.370301	0.963608	1	2582	tags=29%, list=21%, signal=37%
DELYS_THYROID_CANCER_DN	DELYS_THYROID_CANCER_DN		195	0.269479	1.05982	0.301059	0.962834	1	1690	tags=18%, list=14%, signal=21%
DASU_IL6_SIGNALING_UP	DASU_IL6_SIGNALING_UP		49	0.334271	1.05975	0.370304	0.961725	1	2620	tags=29%, list=21%, signal=36%
SENESE_HDAC2_TARGETS_DN	SENESE_HDAC2_TARGETS_DN		102	0.292166	1.05955	0.342327	0.961031	1	1339	tags=17%, list=11%, signal=19%
TARTE_PLASMA_CELL_VS_B_LYMPHOCYTE_UP	TARTE_PLASMA_CELL_VS_B_LYMPHOCYTE_UP		64	0.318254	1.05793	0.345018	0.965966	1	4651	tags=55%, list=37%, signal=87%
LUI_THYROID_CANCER_CLUSTER_2	LUI_THYROID_CANCER_CLUSTER_2		33	0.361587	1.05781	0.386064	0.96498	1	2408	tags=36%, list=19%, signal=45%
PEREZ_TP63_TARGETS	PEREZ_TP63_TARGETS		268	0.258559	1.05719	0.306902	0.965829	1	1726	tags=21%, list=14%, signal=24%
KUROKAWA_LIVER_CANCER_CHEMOTHERAPY_DN	KUROKAWA_LIVER_CANCER_CHEMOTHERAPY_DN		36	0.359853	1.05638	0.387947	0.967601	1	322	tags=11%, list=3%, signal=11%
VALK_AML_CLUSTER_11	VALK_AML_CLUSTER_11		33	0.357655	1.05634	0.372659	0.966325	1	954	tags=15%, list=8%, signal=16%
DANG_MYC_TARGETS_DN	DANG_MYC_TARGETS_DN		28	0.370633	1.05516	0.373406	0.969528	1	1469	tags=18%, list=12%, signal=20%
DUAN_PRDM5_TARGETS	DUAN_PRDM5_TARGETS		61	0.316083	1.05351	0.371025	0.974439	1	1708	tags=16%, list=14%, signal=19%
MIKKELSEN_NPC_HCP_WITH_H3K4ME3_AND_H3K27ME3	MIKKELSEN_NPC_HCP_WITH_H3K4ME3_AND_H3K27ME3		179	0.271271	1.053	0.348765	0.975034	1	2306	tags=28%, list=19%, signal=34%
DOANE_BREAST_CANCER_ESR1_UP	DOANE_BREAST_CANCER_ESR1_UP		93	0.296899	1.05293	0.350877	0.97393	1	1382	tags=20%, list=11%, signal=23%
MEISSNER_NPC_HCP_WITH_H3K4ME3_AND_H3K27ME3	MEISSNER_NPC_HCP_WITH_H3K4ME3_AND_H3K27ME3		118	0.283737	1.05282	0.362179	0.972935	1	1809	tags=24%, list=15%, signal=28%
GAUSSMANN_MLL_AF4_FUSION_TARGETS_G_DN	GAUSSMANN_MLL_AF4_FUSION_TARGETS_G_DN		29	0.368603	1.05201	0.380038	0.974595	1	2173	tags=28%, list=17%, signal=33%
HASLINGER_B_CLL_WITH_CHROMOSOME_12_TRISOMY	HASLINGER_B_CLL_WITH_CHROMOSOME_12_TRISOMY		19	0.396271	1.05159	0.402672	0.974787	1	32	tags=5%, list=0%, signal=5%
ZHENG_RESPONSE_TO_ARSENITE_DN	ZHENG_RESPONSE_TO_ARSENITE_DN		17	0.402143	1.05143	0.385057	0.974039	1	2316	tags=29%, list=19%, signal=36%
QI_PLASMACYTOMA_DN	QI_PLASMACYTOMA_DN		92	0.291673	1.05123	0.381493	0.973333	1	472	tags=7%, list=4%, signal=7%
TANAKA_METHYLATED_IN_ESOPHAGEAL_CARCINOMA	TANAKA_METHYLATED_IN_ESOPHAGEAL_CARCINOMA		84	0.302816	1.05005	0.365052	0.976492	1	1342	tags=14%, list=11%, signal=16%
CERVERA_SDHB_TARGETS_1_UP	CERVERA_SDHB_TARGETS_1_UP		86	0.299589	1.04998	0.356678	0.975361	1	1370	tags=20%, list=11%, signal=22%
LI_CYTIDINE_ANALOG_PATHWAY	LI_CYTIDINE_ANALOG_PATHWAY		16	0.430826	1.04944	0.427203	0.976027	1	3420	tags=50%, list=27%, signal=69%
PHONG_TNF_TARGETS_UP	PHONG_TNF_TARGETS_UP		59	0.312472	1.04884	0.375643	0.977035	1	3015	tags=34%, list=24%, signal=45%
PID_HNF3B_PATHWAY	PID_HNF3B_PATHWAY		39	0.342617	1.04762	0.37708	0.980353	1	2390	tags=36%, list=19%, signal=44%
BIOCARTA_MET_PATHWAY	BIOCARTA_MET_PATHWAY		37	0.354647	1.04706	0.381579	0.981114	1	1505	tags=14%, list=12%, signal=15%
KEGG_OXIDATIVE_PHOSPHORYLATION	KEGG_OXIDATIVE_PHOSPHORYLATION		94	0.293485	1.0468	0.382258	0.980734	1	2580	tags=20%, list=21%, signal=25%
ST_B_CELL_ANTIGEN_RECEPTOR	ST_B_CELL_ANTIGEN_RECEPTOR		36	0.355702	1.04647	0.383636	0.980566	1	2918	tags=39%, list=23%, signal=51%
KEGG_GAP_JUNCTION	KEGG_GAP_JUNCTION		73	0.302212	1.04592	0.367987	0.981313	1	3146	tags=38%, list=25%, signal=51%
SIMBULAN_UV_RESPONSE_IMMORTALIZED_DN	SIMBULAN_UV_RESPONSE_IMMORTALIZED_DN		30	0.364137	1.04568	0.387611	0.98088	1	1704	tags=20%, list=14%, signal=23%
DORN_ADENOVIRUS_INFECTION_48HR_DN	DORN_ADENOVIRUS_INFECTION_48HR_DN		33	0.356112	1.04543	0.393939	0.980429	1	1843	tags=21%, list=15%, signal=25%
REACTOME_RECYCLING_PATHWAY_OF_L1	REACTOME_RECYCLING_PATHWAY_OF_L1		23	0.388292	1.04539	0.374269	0.979179	1	1972	tags=26%, list=16%, signal=31%
BIOCARTA_RAC1_PATHWAY	BIOCARTA_RAC1_PATHWAY		22	0.391045	1.04453	0.409178	0.981098	1	23	tags=5%, list=0%, signal=5%
KEGG_REGULATION_OF_AUTOPHAGY	KEGG_REGULATION_OF_AUTOPHAGY		27	0.370028	1.04355	0.40625	0.983441	1	2117	tags=22%, list=17%, signal=27%
NAGASHIMA_EGF_SIGNALING_UP	NAGASHIMA_EGF_SIGNALING_UP		49	0.327073	1.04276	0.384615	0.985149	1	3566	tags=41%, list=29%, signal=57%
KEGG_DRUG_METABOLISM_CYTOCHROME_P450	KEGG_DRUG_METABOLISM_CYTOCHROME_P450		36	0.350564	1.0426	0.392593	0.98433	1	2758	tags=42%, list=22%, signal=53%
REACTOME_GROWTH_HORMONE_RECEPTOR_SIGNALING	REACTOME_GROWTH_HORMONE_RECEPTOR_SIGNALING		21	0.395205	1.04118	0.417495	0.988365	1	2733	tags=38%, list=22%, signal=49%
JAZAG_TGFB1_SIGNALING_DN	JAZAG_TGFB1_SIGNALING_DN		25	0.377412	1.04097	0.402256	0.987718	1	840	tags=8%, list=7%, signal=9%
PID_IFNG_PATHWAY	PID_IFNG_PATHWAY		38	0.348171	1.04065	0.393617	0.987527	1	2230	tags=29%, list=18%, signal=35%
NABA_CORE_MATRISOME	NABA_CORE_MATRISOME		233	0.259045	1.04053	0.367223	0.986606	1	1376	tags=16%, list=11%, signal=18%
KEGG_GLIOMA	KEGG_GLIOMA		60	0.320187	1.04042	0.384749	0.985605	1	2803	tags=28%, list=23%, signal=36%
REACTOME_AMYLOIDS	REACTOME_AMYLOIDS		25	0.376637	1.04023	0.395711	0.985003	1	1014	tags=16%, list=8%, signal=17%
BIOCARTA_DC_PATHWAY	BIOCARTA_DC_PATHWAY		22	0.373805	1.04014	0.410156	0.983956	1	1793	tags=41%, list=14%, signal=48%
REACTOME_DEVELOPMENTAL_BIOLOGY	REACTOME_DEVELOPMENTAL_BIOLOGY		337	0.248116	1.0394	0.352609	0.985341	1	2061	tags=18%, list=17%, signal=20%
AIYAR_COBRA1_TARGETS_DN	AIYAR_COBRA1_TARGETS_DN		21	0.396386	1.03845	0.4122	0.987577	1	1195	tags=19%, list=10%, signal=21%
BHAT_ESR1_TARGETS_NOT_VIA_AKT1_UP	BHAT_ESR1_TARGETS_NOT_VIA_AKT1_UP		170	0.26711	1.03796	0.359878	0.988157	1	2752	tags=29%, list=22%, signal=37%
PID_CMYB_PATHWAY	PID_CMYB_PATHWAY		77	0.300594	1.03766	0.39701	0.987976	1	581	tags=8%, list=5%, signal=8%
YAGI_AML_WITH_INV_16_TRANSLOCATION	YAGI_AML_WITH_INV_16_TRANSLOCATION		345	0.246512	1.0376	0.35879	0.98682	1	2240	tags=19%, list=18%, signal=23%
LEE_LIVER_CANCER_CIPROFIBRATE_UP	LEE_LIVER_CANCER_CIPROFIBRATE_UP		55	0.319262	1.03711	0.384201	0.987356	1	1014	tags=15%, list=8%, signal=16%
WANG_ESOPHAGUS_CANCER_VS_NORMAL_DN	WANG_ESOPHAGUS_CANCER_VS_NORMAL_DN		89	0.293289	1.03675	0.381032	0.987363	1	3366	tags=37%, list=27%, signal=50%
LABBE_TGFB1_TARGETS_DN	LABBE_TGFB1_TARGETS_DN		90	0.289324	1.03669	0.409396	0.986237	1	711	tags=12%, list=6%, signal=13%
PID_FGF_PATHWAY	PID_FGF_PATHWAY		54	0.314388	1.03604	0.387387	0.98729	1	1121	tags=13%, list=9%, signal=14%
POOLA_INVASIVE_BREAST_CANCER_DN	POOLA_INVASIVE_BREAST_CANCER_DN		112	0.280782	1.03542	0.378029	0.988323	1	1722	tags=21%, list=14%, signal=25%
ZHONG_RESPONSE_TO_AZACITIDINE_AND_TSA_UP	ZHONG_RESPONSE_TO_AZACITIDINE_AND_TSA_UP		143	0.275057	1.03489	0.3552	0.988933	1	2380	tags=22%, list=19%, signal=27%
DARWICHE_SQUAMOUS_CELL_CARCINOMA_UP	DARWICHE_SQUAMOUS_CELL_CARCINOMA_UP		105	0.279987	1.03476	0.383085	0.988042	1	1276	tags=12%, list=10%, signal=14%
CHIANG_LIVER_CANCER_SUBCLASS_CTNNB1_DN	CHIANG_LIVER_CANCER_SUBCLASS_CTNNB1_DN		134	0.274424	1.03446	0.389251	0.987837	1	1802	tags=17%, list=14%, signal=20%
REACTOME_RIP_MEDIATED_NFKB_ACTIVATION_VIA_DAI	REACTOME_RIP_MEDIATED_NFKB_ACTIVATION_VIA_DAI		17	0.400518	1.03426	0.402672	0.987245	1	1658	tags=24%, list=13%, signal=27%
MASSARWEH_TAMOXIFEN_RESISTANCE_UP	MASSARWEH_TAMOXIFEN_RESISTANCE_UP		426	0.241856	1.0342	0.362379	0.986101	1	2164	tags=20%, list=17%, signal=23%
GENTILE_UV_RESPONSE_CLUSTER_D1	GENTILE_UV_RESPONSE_CLUSTER_D1		15	0.419632	1.0338	0.429448	0.986248	1	3529	tags=40%, list=28%, signal=56%
AZARE_STAT3_TARGETS	AZARE_STAT3_TARGETS		19	0.403783	1.03352	0.402415	0.985956	1	2267	tags=32%, list=18%, signal=39%
HSIAO_LIVER_SPECIFIC_GENES	HSIAO_LIVER_SPECIFIC_GENES		182	0.263399	1.03345	0.387944	0.984858	1	2143	tags=24%, list=17%, signal=28%
ENGELMANN_CANCER_PROGENITORS_DN	ENGELMANN_CANCER_PROGENITORS_DN		47	0.329392	1.03082	0.401384	0.993599	1	2774	tags=32%, list=22%, signal=41%
LIN_NPAS4_TARGETS_DN	LIN_NPAS4_TARGETS_DN		55	0.316028	1.03051	0.407407	0.993454	1	2531	tags=35%, list=20%, signal=43%
TAKEDA_TARGETS_OF_NUP98_HOXA9_FUSION_16D_DN	TAKEDA_TARGETS_OF_NUP98_HOXA9_FUSION_16D_DN		93	0.286079	1.02989	0.408567	0.994534	1	1151	tags=16%, list=9%, signal=18%
MIKKELSEN_IPS_WITH_HCP_H3K27ME3	MIKKELSEN_IPS_WITH_HCP_H3K27ME3		86	0.294786	1.02937	0.406612	0.995206	1	1595	tags=26%, list=13%, signal=29%
LANDIS_ERBB2_BREAST_TUMORS_324_UP	LANDIS_ERBB2_BREAST_TUMORS_324_UP		124	0.279527	1.02936	0.395462	0.993868	1	3476	tags=35%, list=28%, signal=48%
KEGG_LONG_TERM_DEPRESSION	KEGG_LONG_TERM_DEPRESSION		64	0.308177	1.02927	0.403636	0.992826	1	2729	tags=33%, list=22%, signal=42%
DAZARD_RESPONSE_TO_UV_NHEK_UP	DAZARD_RESPONSE_TO_UV_NHEK_UP		196	0.258318	1.0292	0.378788	0.991718	1	1755	tags=18%, list=14%, signal=21%
LEIN_ASTROCYTE_MARKERS	LEIN_ASTROCYTE_MARKERS		37	0.3443	1.0291	0.44484	0.990742	1	2979	tags=35%, list=24%, signal=46%
YEGNASUBRAMANIAN_PROSTATE_CANCER	YEGNASUBRAMANIAN_PROSTATE_CANCER		97	0.290418	1.02818	0.4	0.992811	1	1399	tags=18%, list=11%, signal=20%
MELLMAN_TUT1_TARGETS_DN	MELLMAN_TUT1_TARGETS_DN		45	0.327019	1.02741	0.422182	0.994382	1	952	tags=16%, list=8%, signal=17%
YAO_TEMPORAL_RESPONSE_TO_PROGESTERONE_CLUSTER_6	YAO_TEMPORAL_RESPONSE_TO_PROGESTERONE_CLUSTER_6		56	0.316814	1.02724	0.404293	0.993698	1	1268	tags=20%, list=10%, signal=22%
GAUSSMANN_MLL_AF4_FUSION_TARGETS_E_UP	GAUSSMANN_MLL_AF4_FUSION_TARGETS_E_UP		80	0.298463	1.02719	0.390572	0.992546	1	1551	tags=19%, list=12%, signal=21%
GAZDA_DIAMOND_BLACKFAN_ANEMIA_MYELOID_UP	GAZDA_DIAMOND_BLACKFAN_ANEMIA_MYELOID_UP		22	0.385921	1.02715	0.422449	0.991356	1	3496	tags=36%, list=28%, signal=50%
CAIRO_HEPATOBLASTOMA_CLASSES_DN	CAIRO_HEPATOBLASTOMA_CLASSES_DN		166	0.266573	1.02697	0.381395	0.990692	1	2214	tags=22%, list=18%, signal=27%
BROWNE_HCMV_INFECTION_30MIN_DN	BROWNE_HCMV_INFECTION_30MIN_DN		111	0.276436	1.02628	0.42906	0.992034	1	1608	tags=16%, list=13%, signal=18%
BURTON_ADIPOGENESIS_2	BURTON_ADIPOGENESIS_2		67	0.299548	1.02538	0.407216	0.99414	1	2972	tags=30%, list=24%, signal=39%
WANG_METASTASIS_OF_BREAST_CANCER_ESR1_DN	WANG_METASTASIS_OF_BREAST_CANCER_ESR1_DN		21	0.384209	1.02526	0.438735	0.993288	1	2036	tags=29%, list=16%, signal=34%
REACTOME_CIRCADIAN_CLOCK	REACTOME_CIRCADIAN_CLOCK		41	0.328451	1.02461	0.408929	0.994397	1	2443	tags=24%, list=20%, signal=30%
NIKOLSKY_BREAST_CANCER_8Q23_Q24_AMPLICON	NIKOLSKY_BREAST_CANCER_8Q23_Q24_AMPLICON		108	0.282498	1.02419	0.40836	0.994664	1	1748	tags=25%, list=14%, signal=29%
REACTOME_FATTY_ACYL_COA_BIOSYNTHESIS	REACTOME_FATTY_ACYL_COA_BIOSYNTHESIS		15	0.427344	1.02368	0.437229	0.995194	1	702	tags=20%, list=6%, signal=21%
RAO_BOUND_BY_SALL4	RAO_BOUND_BY_SALL4		166	0.259328	1.02334	0.405363	0.995135	1	1623	tags=14%, list=13%, signal=16%
BIOCARTA_IL12_PATHWAY	BIOCARTA_IL12_PATHWAY		21	0.379184	1.02314	0.420263	0.994611	1	1096	tags=24%, list=9%, signal=26%
REACTOME_RESPONSE_TO_ELEVATED_PLATELET_CYTOSOLIC_CA2_	REACTOME_RESPONSE_TO_ELEVATED_PLATELET_CYTOSOLIC_CA2_		68	0.297339	1.02231	0.431159	0.996375	1	1091	tags=13%, list=9%, signal=14%
ROZANOV_MMP14_TARGETS_SUBSET	ROZANOV_MMP14_TARGETS_SUBSET		29	0.352739	1.02209	0.436364	0.995872	1	1111	tags=14%, list=9%, signal=15%
ZHANG_TLX_TARGETS_60HR_UP	ZHANG_TLX_TARGETS_60HR_UP		251	0.246822	1.02171	0.424779	0.995958	1	2540	tags=23%, list=20%, signal=28%
WAKABAYASHI_ADIPOGENESIS_PPARG_BOUND_36HR	WAKABAYASHI_ADIPOGENESIS_PPARG_BOUND_36HR		22	0.376157	1.02111	0.419476	0.996932	1	539	tags=9%, list=4%, signal=9%
KEGG_INOSITOL_PHOSPHATE_METABOLISM	KEGG_INOSITOL_PHOSPHATE_METABOLISM		46	0.321508	1.01938	0.442238	1	1	3380	tags=46%, list=27%, signal=62%
CHIANG_LIVER_CANCER_SUBCLASS_INTERFERON_DN	CHIANG_LIVER_CANCER_SUBCLASS_INTERFERON_DN		37	0.335191	1.01921	0.426716	1	1	2597	tags=38%, list=21%, signal=48%
REACTOME_SEMA4D_IN_SEMAPHORIN_SIGNALING	REACTOME_SEMA4D_IN_SEMAPHORIN_SIGNALING		25	0.36916	1.01863	0.462659	1	1	2507	tags=28%, list=20%, signal=35%
ZWANG_EGF_INTERVAL_UP	ZWANG_EGF_INTERVAL_UP		53	0.318507	1.01854	0.411248	1	1	2210	tags=32%, list=18%, signal=39%
MULLIGHAN_NPM1_SIGNATURE_3_DN	MULLIGHAN_NPM1_SIGNATURE_3_DN		124	0.275182	1.01845	0.411669	1	1	2386	tags=19%, list=19%, signal=24%
PID_AURORA_B_PATHWAY	PID_AURORA_B_PATHWAY		38	0.345592	1.0182	0.429856	1	1	7	tags=3%, list=0%, signal=3%
WENG_POR_DOSAGE	WENG_POR_DOSAGE		16	0.398167	1.01792	0.455598	0.999964	1	2758	tags=38%, list=22%, signal=48%
WANG_NEOPLASTIC_TRANSFORMATION_BY_CCND1_MYC	WANG_NEOPLASTIC_TRANSFORMATION_BY_CCND1_MYC		19	0.399499	1.01783	0.45328	0.998974	1	1045	tags=21%, list=8%, signal=23%
LENAOUR_DENDRITIC_CELL_MATURATION_UP	LENAOUR_DENDRITIC_CELL_MATURATION_UP		95	0.284387	1.01688	0.404399	1	1	1309	tags=16%, list=11%, signal=18%
KEGG_BUTANOATE_METABOLISM	KEGG_BUTANOATE_METABOLISM		30	0.350254	1.01667	0.42065	1	1	2678	tags=37%, list=22%, signal=47%
MARTORIATI_MDM4_TARGETS_NEUROEPITHELIUM_UP	MARTORIATI_MDM4_TARGETS_NEUROEPITHELIUM_UP		130	0.272704	1.01612	0.409677	1	1	1755	tags=20%, list=14%, signal=23%
KEGG_CYSTEINE_AND_METHIONINE_METABOLISM	KEGG_CYSTEINE_AND_METHIONINE_METABOLISM		28	0.353349	1.01571	0.45	1	1	2219	tags=29%, list=18%, signal=35%
PID_AP1_PATHWAY	PID_AP1_PATHWAY		64	0.304637	1.01464	0.427027	1	1	2843	tags=31%, list=23%, signal=40%
SWEET_LUNG_CANCER_KRAS_UP	SWEET_LUNG_CANCER_KRAS_UP		400	0.238176	1.01415	0.426796	1	1	2219	tags=19%, list=18%, signal=22%
KEGG_PHOSPHATIDYLINOSITOL_SIGNALING_SYSTEM	KEGG_PHOSPHATIDYLINOSITOL_SIGNALING_SYSTEM		65	0.301657	1.01268	0.431338	1	1	3380	tags=42%, list=27%, signal=57%
KEGG_TASTE_TRANSDUCTION	KEGG_TASTE_TRANSDUCTION		29	0.348927	1.01264	0.444231	1	1	1924	tags=28%, list=15%, signal=33%
REACTOME_BRANCHED_CHAIN_AMINO_ACID_CATABOLISM	REACTOME_BRANCHED_CHAIN_AMINO_ACID_CATABOLISM		16	0.399484	1.01261	0.441118	1	1	3680	tags=63%, list=30%, signal=89%
SMIRNOV_RESPONSE_TO_IR_6HR_DN	SMIRNOV_RESPONSE_TO_IR_6HR_DN		93	0.277283	1.01092	0.4256	1	1	1880	tags=20%, list=15%, signal=24%
BOGNI_TREATMENT_RELATED_MYELOID_LEUKEMIA_DN	BOGNI_TREATMENT_RELATED_MYELOID_LEUKEMIA_DN		25	0.36067	1.01089	0.424812	1	1	2428	tags=28%, list=20%, signal=35%
BIOCARTA_EPO_PATHWAY	BIOCARTA_EPO_PATHWAY		19	0.38543	1.01052	0.440454	1	1	2729	tags=26%, list=22%, signal=34%
TAKEDA_TARGETS_OF_NUP98_HOXA9_FUSION_6HR_UP	TAKEDA_TARGETS_OF_NUP98_HOXA9_FUSION_6HR_UP		63	0.295492	1.00983	0.414894	1	1	809	tags=14%, list=7%, signal=15%
FUJII_YBX1_TARGETS_UP	FUJII_YBX1_TARGETS_UP		33	0.342024	1.00964	0.450867	1	1	2015	tags=21%, list=16%, signal=25%
SIG_CHEMOTAXIS	SIG_CHEMOTAXIS		43	0.323701	1.00856	0.453668	1	1	2336	tags=21%, list=19%, signal=26%
NIELSEN_LEIOMYOSARCOMA_CNN1_UP	NIELSEN_LEIOMYOSARCOMA_CNN1_UP		16	0.397689	1.00852	0.45328	1	1	3392	tags=44%, list=27%, signal=60%
XU_CREBBP_TARGETS_DN	XU_CREBBP_TARGETS_DN		35	0.341179	1.00763	0.443463	1	1	1136	tags=14%, list=9%, signal=16%
BLUM_RESPONSE_TO_SALIRASIB_UP	BLUM_RESPONSE_TO_SALIRASIB_UP		205	0.2521	1.00707	0.44713	1	1	3892	tags=38%, list=31%, signal=54%
BROWNE_HCMV_INFECTION_24HR_UP	BROWNE_HCMV_INFECTION_24HR_UP		123	0.274569	1.0067	0.441224	1	1	2735	tags=28%, list=22%, signal=36%
OHGUCHI_LIVER_HNF4A_TARGETS_DN	OHGUCHI_LIVER_HNF4A_TARGETS_DN		112	0.27274	1.00654	0.416933	1	1	1874	tags=24%, list=15%, signal=28%
PID_IL4_2PATHWAY	PID_IL4_2PATHWAY		59	0.299864	1.00638	0.434256	1	1	3067	tags=31%, list=25%, signal=40%
KAYO_AGING_MUSCLE_UP	KAYO_AGING_MUSCLE_UP		201	0.251088	1.00608	0.434849	1	1	1757	tags=16%, list=14%, signal=18%
SUBTIL_PROGESTIN_TARGETS	SUBTIL_PROGESTIN_TARGETS		33	0.3424	1.00604	0.452514	1	1	1683	tags=24%, list=14%, signal=28%
CAMPS_COLON_CANCER_COPY_NUMBER_DN	CAMPS_COLON_CANCER_COPY_NUMBER_DN		25	0.36187	1.00484	0.434783	1	1	519	tags=12%, list=4%, signal=12%
EHLERS_ANEUPLOIDY_UP	EHLERS_ANEUPLOIDY_UP		32	0.342252	1.00455	0.431942	1	1	470	tags=6%, list=4%, signal=6%
ROSS_AML_WITH_MLL_FUSIONS	ROSS_AML_WITH_MLL_FUSIONS		64	0.298851	1.00425	0.435009	1	1	1648	tags=16%, list=13%, signal=18%
DARWICHE_SKIN_TUMOR_PROMOTER_DN	DARWICHE_SKIN_TUMOR_PROMOTER_DN		125	0.2702	1.00407	0.449387	1	1	2051	tags=19%, list=16%, signal=23%
MIKKELSEN_ES_HCP_WITH_H3_UNMETHYLATED	MIKKELSEN_ES_HCP_WITH_H3_UNMETHYLATED		52	0.313608	1.00403	0.449378	1	1	932	tags=15%, list=7%, signal=17%
ELVIDGE_HIF1A_AND_HIF2A_TARGETS_UP	ELVIDGE_HIF1A_AND_HIF2A_TARGETS_UP		32	0.3449	1.00364	0.428051	1	1	2696	tags=41%, list=22%, signal=52%
BOSCO_TH1_CYTOTOXIC_MODULE	BOSCO_TH1_CYTOTOXIC_MODULE		89	0.280937	1.00352	0.470175	1	1	2371	tags=27%, list=19%, signal=33%
HOWLIN_CITED1_TARGETS_1_DN	HOWLIN_CITED1_TARGETS_1_DN		30	0.345927	1.00119	0.450091	1	1	2694	tags=40%, list=22%, signal=51%
KOYAMA_SEMA3B_TARGETS_UP	KOYAMA_SEMA3B_TARGETS_UP		205	0.253146	1.0008	0.455677	1	1	1314	tags=15%, list=11%, signal=17%
SHIPP_DLBCL_CURED_VS_FATAL_UP	SHIPP_DLBCL_CURED_VS_FATAL_UP		32	0.341579	1.00072	0.470037	1	1	231	tags=6%, list=2%, signal=6%
REACTOME_METABOLISM_OF_LIPIDS_AND_LIPOPROTEINS	REACTOME_METABOLISM_OF_LIPIDS_AND_LIPOPROTEINS		371	0.234849	1.0004	0.450292	1	1	1335	tags=13%, list=11%, signal=15%
NAKAMURA_ADIPOGENESIS_LATE_UP	NAKAMURA_ADIPOGENESIS_LATE_UP		85	0.284375	1.00034	0.442244	1	1	1750	tags=18%, list=14%, signal=20%
HOSHIDA_LIVER_CANCER_LATE_RECURRENCE_UP	HOSHIDA_LIVER_CANCER_LATE_RECURRENCE_UP		52	0.31029	1.00018	0.436842	1	1	1930	tags=23%, list=16%, signal=27%
BILBAN_B_CLL_LPL_DN	BILBAN_B_CLL_LPL_DN		31	0.341096	1.00011	0.452206	1	1	1450	tags=19%, list=12%, signal=22%
YANG_BREAST_CANCER_ESR1_BULK_UP	YANG_BREAST_CANCER_ESR1_BULK_UP		19	0.385371	0.999822	0.429134	1	1	1117	tags=16%, list=9%, signal=17%
PID_ERBB4_PATHWAY	PID_ERBB4_PATHWAY		37	0.324128	0.999335	0.455197	1	1	1382	tags=16%, list=11%, signal=18%
WONG_ENDMETRIUM_CANCER_DN	WONG_ENDMETRIUM_CANCER_DN		68	0.296764	0.999313	0.464481	1	1	693	tags=10%, list=6%, signal=11%
SIMBULAN_PARP1_TARGETS_UP	SIMBULAN_PARP1_TARGETS_UP		30	0.347376	0.998844	0.473498	1	1	1437	tags=20%, list=12%, signal=23%
WINTER_HYPOXIA_METAGENE	WINTER_HYPOXIA_METAGENE		203	0.251118	0.998031	0.467863	1	1	3013	tags=31%, list=24%, signal=40%
REACTOME_SEMA4D_INDUCED_CELL_MIGRATION_AND_GROWTH_CONE_COLLAPSE	REACTOME_SEMA4D_INDUCED_CELL_MIGRATION_AND_GROWTH_CONE_COLLAPSE		21	0.37784	0.996923	0.446429	1	1	2507	tags=29%, list=20%, signal=36%
FERRANDO_HOX11_NEIGHBORS	FERRANDO_HOX11_NEIGHBORS		17	0.390834	0.996488	0.447732	1	1	1215	tags=18%, list=10%, signal=20%
TARTE_PLASMA_CELL_VS_PLASMABLAST_UP	TARTE_PLASMA_CELL_VS_PLASMABLAST_UP		310	0.238524	0.996438	0.477105	1	1	1237	tags=13%, list=10%, signal=14%
REACTOME_GASTRIN_CREB_SIGNALLING_PATHWAY_VIA_PKC_AND_MAPK	REACTOME_GASTRIN_CREB_SIGNALLING_PATHWAY_VIA_PKC_AND_MAPK		177	0.256751	0.99618	0.45628	1	1	1996	tags=27%, list=16%, signal=31%
SERVITJA_LIVER_HNF1A_TARGETS_UP	SERVITJA_LIVER_HNF1A_TARGETS_UP		120	0.270219	0.995874	0.454106	1	1	2758	tags=29%, list=22%, signal=37%
REACTOME_SIGNALING_BY_NOTCH	REACTOME_SIGNALING_BY_NOTCH		87	0.277912	0.995803	0.455149	1	1	2988	tags=28%, list=24%, signal=36%
BOQUEST_STEM_CELL_CULTURED_VS_FRESH_DN	BOQUEST_STEM_CELL_CULTURED_VS_FRESH_DN		24	0.360666	0.994587	0.471154	1	1	2504	tags=38%, list=20%, signal=47%
GROSS_HIF1A_TARGETS_DN	GROSS_HIF1A_TARGETS_DN		22	0.366214	0.994583	0.475046	1	1	2518	tags=36%, list=20%, signal=46%
MAHADEVAN_IMATINIB_RESISTANCE_DN	MAHADEVAN_IMATINIB_RESISTANCE_DN		15	0.405201	0.993753	0.456612	1	1	1399	tags=27%, list=11%, signal=30%
PID_TOLL_ENDOGENOUS_PATHWAY	PID_TOLL_ENDOGENOUS_PATHWAY		24	0.364979	0.993514	0.469231	1	1	2267	tags=38%, list=18%, signal=46%
RIZ_ERYTHROID_DIFFERENTIATION_12HR	RIZ_ERYTHROID_DIFFERENTIATION_12HR		42	0.322036	0.993487	0.447368	1	1	1789	tags=24%, list=14%, signal=28%
PARENT_MTOR_SIGNALING_UP	PARENT_MTOR_SIGNALING_UP		440	0.230778	0.993401	0.472145	1	1	3053	tags=27%, list=25%, signal=34%
KEGG_ERBB_SIGNALING_PATHWAY	KEGG_ERBB_SIGNALING_PATHWAY		84	0.281757	0.993203	0.47323	1	1	3092	tags=31%, list=25%, signal=41%
CHANG_CORE_SERUM_RESPONSE_DN	CHANG_CORE_SERUM_RESPONSE_DN		146	0.258522	0.992608	0.480253	1	1	1938	tags=16%, list=16%, signal=18%
BILANGES_SERUM_SENSITIVE_GENES	BILANGES_SERUM_SENSITIVE_GENES		70	0.293501	0.99243	0.473595	1	1	1883	tags=20%, list=15%, signal=23%
BIOCARTA_TOB1_PATHWAY	BIOCARTA_TOB1_PATHWAY		19	0.381662	0.991884	0.470356	1	1	1096	tags=21%, list=9%, signal=23%
ZIRN_TRETINOIN_RESPONSE_WT1_UP	ZIRN_TRETINOIN_RESPONSE_WT1_UP		20	0.372752	0.991726	0.472505	1	1	1151	tags=15%, list=9%, signal=17%
SCHRAETS_MLL_TARGETS_UP	SCHRAETS_MLL_TARGETS_UP		31	0.346207	0.991704	0.467557	1	1	1681	tags=23%, list=14%, signal=26%
WANG_ESOPHAGUS_CANCER_VS_NORMAL_UP	WANG_ESOPHAGUS_CANCER_VS_NORMAL_UP		100	0.275023	0.991092	0.456853	1	1	1277	tags=15%, list=10%, signal=17%
REACTOME_PRE_NOTCH_TRANSCRIPTION_AND_TRANSLATION	REACTOME_PRE_NOTCH_TRANSCRIPTION_AND_TRANSLATION		18	0.39111	0.990443	0.473881	1	1	3590	tags=44%, list=29%, signal=62%
BRUINS_UVC_RESPONSE_VIA_TP53_GROUP_C	BRUINS_UVC_RESPONSE_VIA_TP53_GROUP_C		67	0.293172	0.989928	0.479866	1	1	563	tags=10%, list=5%, signal=11%
GAUSSMANN_MLL_AF4_FUSION_TARGETS_B_UP	GAUSSMANN_MLL_AF4_FUSION_TARGETS_B_UP		20	0.372587	0.989527	0.469112	1	1	948	tags=15%, list=8%, signal=16%
REACTOME_POST_TRANSLATIONAL_PROTEIN_MODIFICATION	REACTOME_POST_TRANSLATIONAL_PROTEIN_MODIFICATION		148	0.257822	0.989063	0.471787	1	1	2322	tags=20%, list=19%, signal=25%
REACTOME_EGFR_DOWNREGULATION	REACTOME_EGFR_DOWNREGULATION		24	0.364491	0.987986	0.46824	1	1	4486	tags=54%, list=36%, signal=85%
SHETH_LIVER_CANCER_VS_TXNIP_LOSS_PAM3	SHETH_LIVER_CANCER_VS_TXNIP_LOSS_PAM3		61	0.297887	0.987309	0.476702	1	1	1481	tags=21%, list=12%, signal=24%
REACTOME_N_GLYCAN_ANTENNAE_ELONGATION_IN_THE_MEDIAL_TRANS_GOLGI	REACTOME_N_GLYCAN_ANTENNAE_ELONGATION_IN_THE_MEDIAL_TRANS_GOLGI		18	0.387732	0.986292	0.476768	1	1	943	tags=22%, list=8%, signal=24%
GROSS_ELK3_TARGETS_UP	GROSS_ELK3_TARGETS_UP		26	0.348243	0.985795	0.483871	1	1	1437	tags=23%, list=12%, signal=26%
HUANG_FOXA2_TARGETS_UP	HUANG_FOXA2_TARGETS_UP		37	0.331796	0.985723	0.485185	1	1	3033	tags=38%, list=24%, signal=50%
NGO_MALIGNANT_GLIOMA_1P_LOH	NGO_MALIGNANT_GLIOMA_1P_LOH		15	0.396031	0.984974	0.454191	1	1	1803	tags=33%, list=14%, signal=39%
MCCLUNG_COCAINE_REWARD_5D	MCCLUNG_COCAINE_REWARD_5D		73	0.288496	0.983987	0.47708	1	1	2877	tags=32%, list=23%, signal=41%
BIDUS_METASTASIS_DN	BIDUS_METASTASIS_DN		116	0.267455	0.983586	0.487644	1	1	1329	tags=13%, list=11%, signal=14%
NAKAMURA_TUMOR_ZONE_PERIPHERAL_VS_CENTRAL_DN	NAKAMURA_TUMOR_ZONE_PERIPHERAL_VS_CENTRAL_DN		438	0.228679	0.983573	0.506173	1	1	1880	tags=16%, list=15%, signal=18%
DARWICHE_PAPILLOMA_RISK_HIGH_DN	DARWICHE_PAPILLOMA_RISK_HIGH_DN		122	0.263862	0.98225	0.466019	1	1	2301	tags=21%, list=18%, signal=26%
ASTON_MAJOR_DEPRESSIVE_DISORDER_DN	ASTON_MAJOR_DEPRESSIVE_DISORDER_DN		137	0.260324	0.982046	0.483254	1	1	2309	tags=21%, list=19%, signal=26%
PID_PI3K_PLC_TRK_PATHWAY	PID_PI3K_PLC_TRK_PATHWAY		33	0.335814	0.981814	0.483168	1	1	1437	tags=12%, list=12%, signal=14%
SASSON_RESPONSE_TO_FORSKOLIN_UP	SASSON_RESPONSE_TO_FORSKOLIN_UP		76	0.283144	0.981519	0.5	1	1	2121	tags=24%, list=17%, signal=28%
BIOCARTA_IL3_PATHWAY	BIOCARTA_IL3_PATHWAY		15	0.404171	0.981445	0.464503	1	1	2729	tags=27%, list=22%, signal=34%
MARTINEZ_RESPONSE_TO_TRABECTEDIN_UP	MARTINEZ_RESPONSE_TO_TRABECTEDIN_UP		59	0.296799	0.981328	0.484849	1	1	2231	tags=20%, list=18%, signal=25%
MEISSNER_NPC_HCP_WITH_H3K4ME2	MEISSNER_NPC_HCP_WITH_H3K4ME2		398	0.229936	0.981035	0.522727	1	1	2077	tags=21%, list=17%, signal=25%
DEN_INTERACT_WITH_LCA5	DEN_INTERACT_WITH_LCA5		25	0.363821	0.979868	0.479371	1	1	1367	tags=16%, list=11%, signal=18%
ELVIDGE_HIF1A_TARGETS_UP	ELVIDGE_HIF1A_TARGETS_UP		51	0.302006	0.979812	0.478559	1	1	2696	tags=35%, list=22%, signal=45%
KIM_WT1_TARGETS_8HR_UP	KIM_WT1_TARGETS_8HR_UP		139	0.260127	0.979008	0.489828	1	1	2488	tags=27%, list=20%, signal=33%
TRAYNOR_RETT_SYNDROM_UP	TRAYNOR_RETT_SYNDROM_UP		33	0.338034	0.978588	0.47037	1	1	2170	tags=36%, list=17%, signal=44%
WANG_HCP_PROSTATE_CANCER	WANG_HCP_PROSTATE_CANCER		84	0.279404	0.978166	0.497479	1	1	1780	tags=21%, list=14%, signal=25%
CHIANG_LIVER_CANCER_SUBCLASS_POLYSOMY7_UP	CHIANG_LIVER_CANCER_SUBCLASS_POLYSOMY7_UP		61	0.294501	0.977896	0.482112	1	1	1905	tags=20%, list=15%, signal=23%
KEGG_ENDOCYTOSIS	KEGG_ENDOCYTOSIS		143	0.257828	0.977732	0.49763	1	1	3329	tags=30%, list=27%, signal=41%
PID_PI3KCI_PATHWAY	PID_PI3KCI_PATHWAY		40	0.318947	0.97602	0.52356	1	1	2832	tags=30%, list=23%, signal=39%
SHETH_LIVER_CANCER_VS_TXNIP_LOSS_PAM6	SHETH_LIVER_CANCER_VS_TXNIP_LOSS_PAM6		37	0.321207	0.976	0.488764	1	1	1417	tags=22%, list=11%, signal=24%
KEGG_JAK_STAT_SIGNALING_PATHWAY	KEGG_JAK_STAT_SIGNALING_PATHWAY		136	0.259377	0.97529	0.508634	1	1	2828	tags=32%, list=23%, signal=40%
WANG_RESPONSE_TO_GSK3_INHIBITOR_SB216763_UP	WANG_RESPONSE_TO_GSK3_INHIBITOR_SB216763_UP		234	0.246603	0.975202	0.526154	1	1	1287	tags=14%, list=10%, signal=15%
IWANAGA_CARCINOGENESIS_BY_KRAS_DN	IWANAGA_CARCINOGENESIS_BY_KRAS_DN		98	0.271248	0.974523	0.489967	1	1	1124	tags=13%, list=9%, signal=14%
LEI_HOXC8_TARGETS_DN	LEI_HOXC8_TARGETS_DN		16	0.38823	0.974155	0.490234	1	1	954	tags=19%, list=8%, signal=20%
NIKOLSKY_BREAST_CANCER_17Q21_Q25_AMPLICON	NIKOLSKY_BREAST_CANCER_17Q21_Q25_AMPLICON		253	0.240123	0.973696	0.526946	1	1	1548	tags=13%, list=12%, signal=15%
ALCALAY_AML_BY_NPM1_LOCALIZATION_DN	ALCALAY_AML_BY_NPM1_LOCALIZATION_DN		160	0.250879	0.973593	0.499182	1	1	1696	tags=17%, list=14%, signal=19%
BHAT_ESR1_TARGETS_VIA_AKT1_UP	BHAT_ESR1_TARGETS_VIA_AKT1_UP		216	0.241908	0.972231	0.516987	1	1	2923	tags=29%, list=24%, signal=37%
LEE_LIVER_CANCER_ACOX1_UP	LEE_LIVER_CANCER_ACOX1_UP		55	0.30085	0.97179	0.509874	1	1	3109	tags=38%, list=25%, signal=51%
ELVIDGE_HIF1A_TARGETS_DN	ELVIDGE_HIF1A_TARGETS_DN		76	0.282448	0.971246	0.518198	1	1	1922	tags=20%, list=15%, signal=23%
ACEVEDO_LIVER_TUMOR_VS_NORMAL_ADJACENT_TISSUE_DN	ACEVEDO_LIVER_TUMOR_VS_NORMAL_ADJACENT_TISSUE_DN		195	0.248103	0.970847	0.527692	1	1	1946	tags=16%, list=16%, signal=19%
CROONQUIST_NRAS_VS_STROMAL_STIMULATION_UP	CROONQUIST_NRAS_VS_STROMAL_STIMULATION_UP		33	0.331533	0.96988	0.496109	1	1	115	tags=6%, list=1%, signal=6%
PID_ERBB2_ERBB3_PATHWAY	PID_ERBB2_ERBB3_PATHWAY		43	0.314635	0.96949	0.505576	1	1	2729	tags=28%, list=22%, signal=36%
NELSON_RESPONSE_TO_ANDROGEN_UP	NELSON_RESPONSE_TO_ANDROGEN_UP		74	0.278106	0.968996	0.532174	1	1	2207	tags=20%, list=18%, signal=24%
KAN_RESPONSE_TO_ARSENIC_TRIOXIDE	KAN_RESPONSE_TO_ARSENIC_TRIOXIDE		92	0.271929	0.968915	0.523274	1	1	2786	tags=39%, list=22%, signal=50%
PID_BMP_PATHWAY	PID_BMP_PATHWAY		38	0.317832	0.968802	0.497287	1	1	502	tags=8%, list=4%, signal=8%
FUKUSHIMA_TNFSF11_TARGETS	FUKUSHIMA_TNFSF11_TARGETS		15	0.386064	0.9685	0.46729	1	1	3371	tags=53%, list=27%, signal=73%
REACTOME_SIGNALING_BY_ERBB4	REACTOME_SIGNALING_BY_ERBB4		75	0.285673	0.968383	0.503472	1	1	2988	tags=28%, list=24%, signal=37%
HENDRICKS_SMARCA4_TARGETS_UP	HENDRICKS_SMARCA4_TARGETS_UP		46	0.312191	0.968315	0.51444	1	1	3137	tags=35%, list=25%, signal=46%
BOYLAN_MULTIPLE_MYELOMA_C_D_UP	BOYLAN_MULTIPLE_MYELOMA_C_D_UP		108	0.267202	0.96732	0.496633	1	1	2063	tags=19%, list=17%, signal=23%
HU_GENOTOXIC_DAMAGE_24HR	HU_GENOTOXIC_DAMAGE_24HR		26	0.341962	0.967215	0.505929	1	1	3283	tags=46%, list=26%, signal=63%
NIKOLSKY_BREAST_CANCER_5P15_AMPLICON	NIKOLSKY_BREAST_CANCER_5P15_AMPLICON		22	0.364001	0.966645	0.514019	1	1	2594	tags=27%, list=21%, signal=34%
RODWELL_AGING_KIDNEY_NO_BLOOD_DN	RODWELL_AGING_KIDNEY_NO_BLOOD_DN		115	0.26224	0.966584	0.525424	1	1	1375	tags=14%, list=11%, signal=15%
PID_WNT_NONCANONICAL_PATHWAY	PID_WNT_NONCANONICAL_PATHWAY		30	0.340598	0.96641	0.5	1	1	348	tags=7%, list=3%, signal=7%
SIG_INSULIN_RECEPTOR_PATHWAY_IN_CARDIAC_MYOCYTES	SIG_INSULIN_RECEPTOR_PATHWAY_IN_CARDIAC_MYOCYTES		47	0.310276	0.966403	0.492063	1	1	2944	tags=30%, list=24%, signal=39%
BOYLAN_MULTIPLE_MYELOMA_PCA1_UP	BOYLAN_MULTIPLE_MYELOMA_PCA1_UP		83	0.275341	0.965553	0.494157	1	1	1615	tags=19%, list=13%, signal=22%
MARSON_FOXP3_CORE_DIRECT_TARGETS	MARSON_FOXP3_CORE_DIRECT_TARGETS		16	0.381788	0.965533	0.477912	1	1	1793	tags=31%, list=14%, signal=36%
SHIN_B_CELL_LYMPHOMA_CLUSTER_2	SHIN_B_CELL_LYMPHOMA_CLUSTER_2		28	0.337561	0.965325	0.506422	1	1	1708	tags=21%, list=14%, signal=25%
KEGG_PRIMARY_IMMUNODEFICIENCY	KEGG_PRIMARY_IMMUNODEFICIENCY		32	0.327005	0.964945	0.48785	1	1	579	tags=13%, list=5%, signal=13%
REACTOME_PHASE_II_CONJUGATION	REACTOME_PHASE_II_CONJUGATION		44	0.306766	0.964842	0.514286	1	1	2125	tags=30%, list=17%, signal=36%
DELPUECH_FOXO3_TARGETS_UP	DELPUECH_FOXO3_TARGETS_UP		55	0.299863	0.964833	0.498282	1	1	3151	tags=36%, list=25%, signal=48%
KRIEG_HYPOXIA_VIA_KDM3A	KRIEG_HYPOXIA_VIA_KDM3A		45	0.309963	0.964425	0.499058	1	1	1551	tags=24%, list=12%, signal=28%
JECHLINGER_EPITHELIAL_TO_MESENCHYMAL_TRANSITION_DN	JECHLINGER_EPITHELIAL_TO_MESENCHYMAL_TRANSITION_DN		55	0.295141	0.964303	0.518135	1	1	1529	tags=18%, list=12%, signal=21%
FALVELLA_SMOKERS_WITH_LUNG_CANCER	FALVELLA_SMOKERS_WITH_LUNG_CANCER		59	0.291589	0.964129	0.489437	1	1	2906	tags=27%, list=23%, signal=35%
MULLIGHAN_NPM1_SIGNATURE_3_UP	MULLIGHAN_NPM1_SIGNATURE_3_UP		268	0.235072	0.963712	0.544118	1	1	1516	tags=13%, list=12%, signal=15%
REACTOME_MHC_CLASS_II_ANTIGEN_PRESENTATION	REACTOME_MHC_CLASS_II_ANTIGEN_PRESENTATION		70	0.280081	0.963181	0.499148	1	1	2049	tags=23%, list=16%, signal=27%
KEGG_OLFACTORY_TRANSDUCTION	KEGG_OLFACTORY_TRANSDUCTION		27	0.345075	0.962674	0.51462	1	1	441	tags=11%, list=4%, signal=11%
REACTOME_NUCLEAR_SIGNALING_BY_ERBB4	REACTOME_NUCLEAR_SIGNALING_BY_ERBB4		33	0.326031	0.962399	0.507812	1	1	2988	tags=30%, list=24%, signal=40%
MARCINIAK_ER_STRESS_RESPONSE_VIA_CHOP	MARCINIAK_ER_STRESS_RESPONSE_VIA_CHOP		20	0.36539	0.962374	0.511583	1	1	3086	tags=40%, list=25%, signal=53%
BIOCARTA_NKCELLS_PATHWAY	BIOCARTA_NKCELLS_PATHWAY		18	0.379768	0.962367	0.517928	1	1	2209	tags=33%, list=18%, signal=40%
PID_NCADHERIN_PATHWAY	PID_NCADHERIN_PATHWAY		31	0.331922	0.962204	0.518851	1	1	23	tags=3%, list=0%, signal=3%
MORI_PLASMA_CELL_DN	MORI_PLASMA_CELL_DN		27	0.340537	0.962106	0.497143	1	1	628	tags=11%, list=5%, signal=12%
REACTOME_GLYCOSPHINGOLIPID_METABOLISM	REACTOME_GLYCOSPHINGOLIPID_METABOLISM		31	0.331894	0.961278	0.497317	1	1	1232	tags=16%, list=10%, signal=18%
ZHAN_MULTIPLE_MYELOMA_CD2_DN	ZHAN_MULTIPLE_MYELOMA_CD2_DN		36	0.322406	0.961056	0.495413	1	1	1878	tags=19%, list=15%, signal=23%
YAO_TEMPORAL_RESPONSE_TO_PROGESTERONE_CLUSTER_8	YAO_TEMPORAL_RESPONSE_TO_PROGESTERONE_CLUSTER_8		39	0.313305	0.960099	0.501805	1	1	2303	tags=28%, list=19%, signal=35%
HADDAD_B_LYMPHOCYTE_PROGENITOR	HADDAD_B_LYMPHOCYTE_PROGENITOR		204	0.240619	0.958895	0.551181	1	1	2562	tags=25%, list=21%, signal=30%
LIANG_HEMATOPOIESIS_STEM_CELL_NUMBER_SMALL_VS_HUGE_DN	LIANG_HEMATOPOIESIS_STEM_CELL_NUMBER_SMALL_VS_HUGE_DN		25	0.34594	0.95854	0.501901	1	1	873	tags=12%, list=7%, signal=13%
REACTOME_LYSOSOME_VESICLE_BIOGENESIS	REACTOME_LYSOSOME_VESICLE_BIOGENESIS		21	0.353095	0.95844	0.516246	1	1	1768	tags=19%, list=14%, signal=22%
XU_CREBBP_TARGETS_UP	XU_CREBBP_TARGETS_UP		22	0.354601	0.958146	0.512963	1	1	2917	tags=27%, list=23%, signal=36%
SCHLINGEMANN_SKIN_CARCINOGENESIS_TPA_UP	SCHLINGEMANN_SKIN_CARCINOGENESIS_TPA_UP		29	0.337998	0.957534	0.507092	1	1	1293	tags=17%, list=10%, signal=19%
ENK_UV_RESPONSE_EPIDERMIS_UP	ENK_UV_RESPONSE_EPIDERMIS_UP		238	0.238788	0.957102	0.562033	1	1	3126	tags=27%, list=25%, signal=35%
MALONEY_RESPONSE_TO_17AAG_UP	MALONEY_RESPONSE_TO_17AAG_UP		32	0.32595	0.956688	0.522472	1	1	1433	tags=16%, list=12%, signal=18%
BIOCARTA_TPO_PATHWAY	BIOCARTA_TPO_PATHWAY		23	0.358631	0.955482	0.530097	1	1	4213	tags=39%, list=34%, signal=59%
MARTINEZ_RB1_TARGETS_DN	MARTINEZ_RB1_TARGETS_DN		431	0.22272	0.954703	0.585695	1	1	1713	tags=16%, list=14%, signal=18%
BIOCARTA_ALK_PATHWAY	BIOCARTA_ALK_PATHWAY		36	0.316208	0.954476	0.536723	1	1	23	tags=3%, list=0%, signal=3%
BASSO_HAIRY_CELL_LEUKEMIA_UP	BASSO_HAIRY_CELL_LEUKEMIA_UP		72	0.279034	0.954445	0.531842	1	1	1455	tags=14%, list=12%, signal=16%
WAKABAYASHI_ADIPOGENESIS_PPARG_RXRA_BOUND_36HR	WAKABAYASHI_ADIPOGENESIS_PPARG_RXRA_BOUND_36HR		114	0.260368	0.954214	0.527454	1	1	2399	tags=24%, list=19%, signal=29%
MONNIER_POSTRADIATION_TUMOR_ESCAPE_UP	MONNIER_POSTRADIATION_TUMOR_ESCAPE_UP		301	0.230795	0.953423	0.582966	1	1	3880	tags=35%, list=31%, signal=49%
REACTOME_SIGNALING_BY_THE_B_CELL_RECEPTOR_BCR	REACTOME_SIGNALING_BY_THE_B_CELL_RECEPTOR_BCR		112	0.255236	0.953098	0.550889	1	1	2342	tags=19%, list=19%, signal=23%
BHATI_G2M_ARREST_BY_2METHOXYESTRADIOL_UP	BHATI_G2M_ARREST_BY_2METHOXYESTRADIOL_UP		89	0.267087	0.952811	0.543514	1	1	2324	tags=20%, list=19%, signal=25%
BYSTRYKH_HEMATOPOIESIS_STEM_CELL_AND_BRAIN_QTL_TRANS	BYSTRYKH_HEMATOPOIESIS_STEM_CELL_AND_BRAIN_QTL_TRANS		151	0.244666	0.952449	0.556942	1	1	1958	tags=15%, list=16%, signal=17%
UDAYAKUMAR_MED1_TARGETS_DN	UDAYAKUMAR_MED1_TARGETS_DN		195	0.239297	0.951941	0.551562	1	1	2501	tags=21%, list=20%, signal=26%
PID_THROMBIN_PAR1_PATHWAY	PID_THROMBIN_PAR1_PATHWAY		41	0.308649	0.951893	0.507273	1	1	23	tags=2%, list=0%, signal=2%
PID_ATF2_PATHWAY	PID_ATF2_PATHWAY		52	0.29143	0.95168	0.546573	1	1	3001	tags=35%, list=24%, signal=45%
HOEGERKORP_CD44_TARGETS_DIRECT_UP	HOEGERKORP_CD44_TARGETS_DIRECT_UP		23	0.346883	0.951184	0.507605	1	1	2424	tags=26%, list=19%, signal=32%
YOKOE_CANCER_TESTIS_ANTIGENS	YOKOE_CANCER_TESTIS_ANTIGENS		27	0.336279	0.950956	0.54025	1	1	198	tags=7%, list=2%, signal=8%
PENG_GLUTAMINE_DEPRIVATION_UP	PENG_GLUTAMINE_DEPRIVATION_UP		36	0.3187	0.950773	0.53663	1	1	3424	tags=39%, list=28%, signal=54%
BIOCARTA_ERK5_PATHWAY	BIOCARTA_ERK5_PATHWAY		17	0.378296	0.950766	0.513761	1	1	2794	tags=24%, list=22%, signal=30%
NAKAMURA_CANCER_MICROENVIRONMENT_DN	NAKAMURA_CANCER_MICROENVIRONMENT_DN		42	0.305369	0.950358	0.506616	1	1	4320	tags=55%, list=35%, signal=84%
PID_CD8_TCR_DOWNSTREAM_PATHWAY	PID_CD8_TCR_DOWNSTREAM_PATHWAY		56	0.292624	0.950169	0.522686	1	1	2237	tags=25%, list=18%, signal=30%
VALK_AML_WITH_CEBPA	VALK_AML_WITH_CEBPA		31	0.324695	0.949843	0.546139	1	1	2405	tags=35%, list=19%, signal=44%
FOSTER_KDM1A_TARGETS_DN	FOSTER_KDM1A_TARGETS_DN		160	0.245508	0.949684	0.547434	1	1	2137	tags=16%, list=17%, signal=19%
CHANGOLKAR_H2AFY_TARGETS_UP	CHANGOLKAR_H2AFY_TARGETS_UP		35	0.318649	0.94948	0.523979	1	1	4289	tags=51%, list=34%, signal=78%
HOFFMANN_SMALL_PRE_BII_TO_IMMATURE_B_LYMPHOCYTE_UP	HOFFMANN_SMALL_PRE_BII_TO_IMMATURE_B_LYMPHOCYTE_UP		59	0.281288	0.949355	0.530142	1	1	1036	tags=12%, list=8%, signal=13%
RASHI_RESPONSE_TO_IONIZING_RADIATION_3	RASHI_RESPONSE_TO_IONIZING_RADIATION_3		41	0.311796	0.949144	0.512287	1	1	2431	tags=27%, list=20%, signal=33%
HOWLIN_PUBERTAL_MAMMARY_GLAND	HOWLIN_PUBERTAL_MAMMARY_GLAND		62	0.280423	0.949023	0.526596	1	1	2390	tags=29%, list=19%, signal=36%
DEBIASI_APOPTOSIS_BY_REOVIRUS_INFECTION_DN	DEBIASI_APOPTOSIS_BY_REOVIRUS_INFECTION_DN		236	0.23535	0.948445	0.587423	1	1	3724	tags=35%, list=30%, signal=49%
KEGG_THYROID_CANCER	KEGG_THYROID_CANCER		28	0.336653	0.948261	0.53321	1	1	3619	tags=43%, list=29%, signal=60%
PETROVA_PROX1_TARGETS_DN	PETROVA_PROX1_TARGETS_DN		51	0.300878	0.948178	0.534759	1	1	2814	tags=33%, list=23%, signal=43%
VANHARANTA_UTERINE_FIBROID_DN	VANHARANTA_UTERINE_FIBROID_DN		53	0.292266	0.94805	0.515702	1	1	2782	tags=38%, list=22%, signal=48%
SUH_COEXPRESSED_WITH_ID1_AND_ID2_UP	SUH_COEXPRESSED_WITH_ID1_AND_ID2_UP		16	0.381608	0.947236	0.505112	1	1	3210	tags=44%, list=26%, signal=59%
ZEMBUTSU_SENSITIVITY_TO_CYCLOPHOSPHAMIDE	ZEMBUTSU_SENSITIVITY_TO_CYCLOPHOSPHAMIDE		15	0.388738	0.946089	0.528827	1	1	312	tags=13%, list=3%, signal=14%
REACTOME_CELL_CELL_JUNCTION_ORGANIZATION	REACTOME_CELL_CELL_JUNCTION_ORGANIZATION		54	0.293613	0.945901	0.537367	1	1	2288	tags=24%, list=18%, signal=29%
DOANE_BREAST_CANCER_ESR1_DN	DOANE_BREAST_CANCER_ESR1_DN		43	0.3018	0.945832	0.527574	1	1	1473	tags=28%, list=12%, signal=32%
ST_ERK1_ERK2_MAPK_PATHWAY	ST_ERK1_ERK2_MAPK_PATHWAY		31	0.325782	0.945617	0.522305	1	1	2803	tags=32%, list=23%, signal=42%
BAKKER_FOXO3_TARGETS_DN	BAKKER_FOXO3_TARGETS_DN		136	0.249862	0.945334	0.563107	1	1	2663	tags=24%, list=21%, signal=31%
REACTOME_PKB_MEDIATED_EVENTS	REACTOME_PKB_MEDIATED_EVENTS		22	0.348887	0.944955	0.520871	1	1	2054	tags=27%, list=17%, signal=33%
ZHAN_MULTIPLE_MYELOMA_MF_DN	ZHAN_MULTIPLE_MYELOMA_MF_DN		28	0.335723	0.94429	0.531083	1	1	582	tags=11%, list=5%, signal=11%
JAZAG_TGFB1_SIGNALING_VIA_SMAD4_UP	JAZAG_TGFB1_SIGNALING_VIA_SMAD4_UP		89	0.264666	0.943806	0.566265	1	1	159	tags=3%, list=1%, signal=3%
BIOCARTA_CYTOKINE_PATHWAY	BIOCARTA_CYTOKINE_PATHWAY		20	0.359541	0.94309	0.536723	1	1	1761	tags=35%, list=14%, signal=41%
PEDRIOLI_MIR31_TARGETS_DN	PEDRIOLI_MIR31_TARGETS_DN		297	0.228474	0.942947	0.603473	1	1	1991	tags=19%, list=16%, signal=22%
VERNOCHET_ADIPOGENESIS	VERNOCHET_ADIPOGENESIS		17	0.365428	0.942772	0.52588	1	1	2074	tags=35%, list=17%, signal=42%
BENPORATH_ES_CORE_NINE_CORRELATED	BENPORATH_ES_CORE_NINE_CORRELATED		95	0.262714	0.942611	0.536585	1	1	3014	tags=28%, list=24%, signal=37%
HUI_MAPK14_TARGETS_UP	HUI_MAPK14_TARGETS_UP		19	0.360609	0.942376	0.53	1	1	1762	tags=37%, list=14%, signal=43%
NIELSEN_LIPOSARCOMA_UP	NIELSEN_LIPOSARCOMA_UP		16	0.372104	0.942176	0.511435	1	1	454	tags=13%, list=4%, signal=13%
REACTOME_REGULATION_OF_GENE_EXPRESSION_IN_BETA_CELLS	REACTOME_REGULATION_OF_GENE_EXPRESSION_IN_BETA_CELLS		15	0.384541	0.941673	0.515873	1	1	1968	tags=40%, list=16%, signal=47%
KEGG_OOCYTE_MEIOSIS	KEGG_OOCYTE_MEIOSIS		101	0.261842	0.941599	0.555375	1	1	2336	tags=20%, list=19%, signal=24%
FARMER_BREAST_CANCER_BASAL_VS_LULMINAL	FARMER_BREAST_CANCER_BASAL_VS_LULMINAL		264	0.229321	0.941324	0.634183	1	1	1529	tags=16%, list=12%, signal=18%
MASRI_RESISTANCE_TO_TAMOXIFEN_AND_AROMATASE_INHIBITORS_UP	MASRI_RESISTANCE_TO_TAMOXIFEN_AND_AROMATASE_INHIBITORS_UP		19	0.356853	0.941144	0.541353	1	1	2843	tags=47%, list=23%, signal=61%
BIOCARTA_MEF2D_PATHWAY	BIOCARTA_MEF2D_PATHWAY		17	0.363351	0.940406	0.517717	1	1	3515	tags=41%, list=28%, signal=57%
ZHAN_MULTIPLE_MYELOMA_SPIKED	ZHAN_MULTIPLE_MYELOMA_SPIKED		19	0.362173	0.940251	0.534137	1	1	1946	tags=37%, list=16%, signal=44%
AMUNDSON_RESPONSE_TO_ARSENITE	AMUNDSON_RESPONSE_TO_ARSENITE		165	0.243659	0.940117	0.586538	1	1	3111	tags=29%, list=25%, signal=38%
KEGG_FC_EPSILON_RI_SIGNALING_PATHWAY	KEGG_FC_EPSILON_RI_SIGNALING_PATHWAY		74	0.274604	0.938035	0.549223	1	1	2871	tags=32%, list=23%, signal=42%
LIU_PROSTATE_CANCER_DN	LIU_PROSTATE_CANCER_DN		373	0.221439	0.937949	0.64215	1	1	2161	tags=20%, list=17%, signal=23%
NAKAMURA_METASTASIS_MODEL_DN	NAKAMURA_METASTASIS_MODEL_DN		35	0.318772	0.93736	0.546961	1	1	535	tags=11%, list=4%, signal=12%
KEGG_VEGF_SIGNALING_PATHWAY	KEGG_VEGF_SIGNALING_PATHWAY		66	0.280067	0.936556	0.558419	1	1	2729	tags=30%, list=22%, signal=39%
ZHANG_TARGETS_OF_EWSR1_FLI1_FUSION	ZHANG_TARGETS_OF_EWSR1_FLI1_FUSION		73	0.272621	0.936402	0.539384	1	1	2927	tags=29%, list=24%, signal=37%
NATSUME_RESPONSE_TO_INTERFERON_BETA_DN	NATSUME_RESPONSE_TO_INTERFERON_BETA_DN		43	0.302455	0.936181	0.543363	1	1	2019	tags=19%, list=16%, signal=22%
LABBE_WNT3A_TARGETS_UP	LABBE_WNT3A_TARGETS_UP		97	0.262519	0.936061	0.565724	1	1	3233	tags=33%, list=26%, signal=44%
CHIANG_LIVER_CANCER_SUBCLASS_POLYSOMY7_DN	CHIANG_LIVER_CANCER_SUBCLASS_POLYSOMY7_DN		18	0.361639	0.935807	0.530534	1	1	2220	tags=33%, list=18%, signal=41%
HOSHIDA_LIVER_CANCER_LATE_RECURRENCE_DN	HOSHIDA_LIVER_CANCER_LATE_RECURRENCE_DN		64	0.275145	0.934935	0.543294	1	1	1762	tags=20%, list=14%, signal=24%
PARK_HSC_VS_MULTIPOTENT_PROGENITORS_DN	PARK_HSC_VS_MULTIPOTENT_PROGENITORS_DN		17	0.364371	0.934587	0.536585	1	1	1560	tags=24%, list=13%, signal=27%
WELCH_GATA1_TARGETS	WELCH_GATA1_TARGETS		19	0.358115	0.934299	0.529091	1	1	1205	tags=16%, list=10%, signal=17%
REACTOME_AMINE_LIGAND_BINDING_RECEPTORS	REACTOME_AMINE_LIGAND_BINDING_RECEPTORS		35	0.321839	0.933486	0.559259	1	1	2312	tags=31%, list=19%, signal=38%
MIKKELSEN_IPS_HCP_WITH_H3_UNMETHYLATED	MIKKELSEN_IPS_HCP_WITH_H3_UNMETHYLATED		66	0.280709	0.932874	0.565217	1	1	2067	tags=24%, list=17%, signal=29%
PID_RAS_PATHWAY	PID_RAS_PATHWAY		29	0.327876	0.932709	0.524809	1	1	2003	tags=24%, list=16%, signal=29%
HOELZEL_NF1_TARGETS_UP	HOELZEL_NF1_TARGETS_UP		109	0.257122	0.931602	0.577629	1	1	1042	tags=15%, list=8%, signal=16%
KEGG_ENDOMETRIAL_CANCER	KEGG_ENDOMETRIAL_CANCER		50	0.287564	0.93124	0.561594	1	1	3400	tags=36%, list=27%, signal=49%
CHESLER_BRAIN_HIGHEST_GENETIC_VARIANCE	CHESLER_BRAIN_HIGHEST_GENETIC_VARIANCE		25	0.339174	0.930958	0.560636	1	1	993	tags=12%, list=8%, signal=13%
PEDERSEN_METASTASIS_BY_ERBB2_ISOFORM_6	PEDERSEN_METASTASIS_BY_ERBB2_ISOFORM_6		24	0.342918	0.930418	0.577861	1	1	1569	tags=21%, list=13%, signal=24%
REACTOME_SIGNAL_TRANSDUCTION_BY_L1	REACTOME_SIGNAL_TRANSDUCTION_BY_L1		34	0.314947	0.929253	0.537522	1	1	2631	tags=29%, list=21%, signal=37%
BIOCARTA_MAPK_PATHWAY	BIOCARTA_MAPK_PATHWAY		83	0.264017	0.929061	0.579208	1	1	2944	tags=30%, list=24%, signal=39%
MOHANKUMAR_TLX1_TARGETS_UP	MOHANKUMAR_TLX1_TARGETS_UP		332	0.22123	0.928982	0.669944	1	1	2311	tags=18%, list=19%, signal=22%
VARELA_ZMPSTE24_TARGETS_UP	VARELA_ZMPSTE24_TARGETS_UP		30	0.324726	0.928945	0.579766	1	1	1762	tags=27%, list=14%, signal=31%
MULLIGHAN_NPM1_MUTATED_SIGNATURE_1_UP	MULLIGHAN_NPM1_MUTATED_SIGNATURE_1_UP		217	0.232323	0.928682	0.624025	1	1	1516	tags=15%, list=12%, signal=17%
YAGI_AML_WITH_11Q23_REARRANGED	YAGI_AML_WITH_11Q23_REARRANGED		294	0.223934	0.928506	0.643172	1	1	1704	tags=15%, list=14%, signal=17%
PID_RHOA_REG_PATHWAY	PID_RHOA_REG_PATHWAY		34	0.31086	0.928474	0.565378	1	1	1106	tags=12%, list=9%, signal=13%
UROSEVIC_RESPONSE_TO_IMIQUIMOD	UROSEVIC_RESPONSE_TO_IMIQUIMOD		16	0.366188	0.928141	0.561437	1	1	203	tags=13%, list=2%, signal=13%
ONDER_CDH1_TARGETS_3_DN	ONDER_CDH1_TARGETS_3_DN		40	0.305008	0.927995	0.599284	1	1	1354	tags=28%, list=11%, signal=31%
PURBEY_TARGETS_OF_CTBP1_NOT_SATB1_UP	PURBEY_TARGETS_OF_CTBP1_NOT_SATB1_UP		263	0.225963	0.927747	0.647676	1	1	1675	tags=14%, list=13%, signal=16%
BOCHKIS_FOXA2_TARGETS	BOCHKIS_FOXA2_TARGETS		332	0.221797	0.926966	0.659854	1	1	1973	tags=17%, list=16%, signal=20%
WANG_TNF_TARGETS	WANG_TNF_TARGETS		22	0.350641	0.926113	0.567829	1	1	2424	tags=41%, list=19%, signal=51%
PID_ERBB1_DOWNSTREAM_PATHWAY	PID_ERBB1_DOWNSTREAM_PATHWAY		102	0.258937	0.92574	0.589786	1	1	2799	tags=21%, list=23%, signal=26%
ZEMBUTSU_SENSITIVITY_TO_VINCRISTINE	ZEMBUTSU_SENSITIVITY_TO_VINCRISTINE		17	0.361633	0.924655	0.54	1	1	2165	tags=24%, list=17%, signal=28%
MANTOVANI_VIRAL_GPCR_SIGNALING_UP	MANTOVANI_VIRAL_GPCR_SIGNALING_UP		78	0.266911	0.924556	0.563452	1	1	1757	tags=19%, list=14%, signal=22%
PID_FAK_PATHWAY	PID_FAK_PATHWAY		53	0.283776	0.923979	0.586919	1	1	2765	tags=23%, list=22%, signal=29%
VERHAAK_GLIOBLASTOMA_NEURAL	VERHAAK_GLIOBLASTOMA_NEURAL		108	0.253018	0.923752	0.620192	1	1	1779	tags=15%, list=14%, signal=17%
KEGG_P53_SIGNALING_PATHWAY	KEGG_P53_SIGNALING_PATHWAY		56	0.285162	0.923015	0.565138	1	1	1762	tags=21%, list=14%, signal=25%
KEGG_PEROXISOME	KEGG_PEROXISOME		70	0.26569	0.922884	0.594545	1	1	3216	tags=37%, list=26%, signal=50%
CHIANG_LIVER_CANCER_SUBCLASS_UNANNOTATED_UP	CHIANG_LIVER_CANCER_SUBCLASS_UNANNOTATED_UP		56	0.279697	0.922717	0.578483	1	1	897	tags=14%, list=7%, signal=15%
ZHANG_RESPONSE_TO_IKK_INHIBITOR_AND_TNF_UP	ZHANG_RESPONSE_TO_IKK_INHIBITOR_AND_TNF_UP		171	0.23467	0.921954	0.618902	1	1	2212	tags=23%, list=18%, signal=28%
FORTSCHEGGER_PHF8_TARGETS_UP	FORTSCHEGGER_PHF8_TARGETS_UP		202	0.232596	0.921398	0.652568	1	1	1814	tags=18%, list=15%, signal=21%
SANA_RESPONSE_TO_IFNG_DN	SANA_RESPONSE_TO_IFNG_DN		75	0.263801	0.921115	0.584973	1	1	1160	tags=8%, list=9%, signal=9%
FONTAINE_FOLLICULAR_THYROID_ADENOMA_DN	FONTAINE_FOLLICULAR_THYROID_ADENOMA_DN		54	0.285436	0.921082	0.598566	1	1	1441	tags=19%, list=12%, signal=21%
BRUECKNER_TARGETS_OF_MIRLET7A3_UP	BRUECKNER_TARGETS_OF_MIRLET7A3_UP		95	0.255495	0.920831	0.596694	1	1	1973	tags=20%, list=16%, signal=24%
BIOCARTA_ETS_PATHWAY	BIOCARTA_ETS_PATHWAY		18	0.351675	0.920344	0.536585	1	1	3015	tags=28%, list=24%, signal=37%
BROWNE_HCMV_INFECTION_10HR_DN	BROWNE_HCMV_INFECTION_10HR_DN		45	0.296822	0.920003	0.582746	1	1	717	tags=13%, list=6%, signal=14%
BIOCARTA_PPARA_PATHWAY	BIOCARTA_PPARA_PATHWAY		49	0.288876	0.919923	0.587826	1	1	1441	tags=16%, list=12%, signal=18%
HELLER_SILENCED_BY_METHYLATION_DN	HELLER_SILENCED_BY_METHYLATION_DN		82	0.265922	0.918459	0.57732	1	1	2412	tags=29%, list=19%, signal=36%
REACTOME_SIGNALLING_TO_RAS	REACTOME_SIGNALLING_TO_RAS		23	0.337247	0.917303	0.575099	1	1	3565	tags=39%, list=29%, signal=55%
REACTOME_CIRCADIAN_REPRESSION_OF_EXPRESSION_BY_REV_ERBA	REACTOME_CIRCADIAN_REPRESSION_OF_EXPRESSION_BY_REV_ERBA		19	0.350873	0.917083	0.568138	1	1	1161	tags=16%, list=9%, signal=17%
CLIMENT_BREAST_CANCER_COPY_NUMBER_UP	CLIMENT_BREAST_CANCER_COPY_NUMBER_UP		23	0.341475	0.917079	0.568266	1	1	1810	tags=26%, list=15%, signal=30%
BIOCARTA_SPRY_PATHWAY	BIOCARTA_SPRY_PATHWAY		18	0.355253	0.917037	0.578358	1	1	4864	tags=61%, list=39%, signal=100%
FLECHNER_BIOPSY_KIDNEY_TRANSPLANT_REJECTED_VS_OK_DN	FLECHNER_BIOPSY_KIDNEY_TRANSPLANT_REJECTED_VS_OK_DN		447	0.2125	0.916751	0.706122	1	1	2073	tags=18%, list=17%, signal=21%
PID_ERBB1_RECEPTOR_PROXIMAL_PATHWAY	PID_ERBB1_RECEPTOR_PROXIMAL_PATHWAY		35	0.306025	0.916578	0.550562	1	1	2733	tags=29%, list=22%, signal=37%
BOYLAN_MULTIPLE_MYELOMA_C_DN	BOYLAN_MULTIPLE_MYELOMA_C_DN		42	0.294003	0.916153	0.582721	1	1	764	tags=10%, list=6%, signal=10%
NABA_PROTEOGLYCANS	NABA_PROTEOGLYCANS		29	0.315408	0.916097	0.55	1	1	718	tags=14%, list=6%, signal=15%
ST_P38_MAPK_PATHWAY	ST_P38_MAPK_PATHWAY		33	0.316669	0.916026	0.564972	1	1	1701	tags=24%, list=14%, signal=28%
MURAKAMI_UV_RESPONSE_24HR	MURAKAMI_UV_RESPONSE_24HR		18	0.352428	0.915834	0.572254	1	1	2790	tags=44%, list=22%, signal=57%
BROWNE_HCMV_INFECTION_48HR_DN	BROWNE_HCMV_INFECTION_48HR_DN		413	0.213752	0.915561	0.735294	1	1	2293	tags=20%, list=18%, signal=23%
BOYLAN_MULTIPLE_MYELOMA_D_CLUSTER_UP	BOYLAN_MULTIPLE_MYELOMA_D_CLUSTER_UP		24	0.339088	0.915249	0.595865	1	1	2171	tags=29%, list=17%, signal=35%
DORN_ADENOVIRUS_INFECTION_12HR_UP	DORN_ADENOVIRUS_INFECTION_12HR_UP		25	0.32926	0.915068	0.583012	1	1	3438	tags=44%, list=28%, signal=61%
DELPUECH_FOXO3_TARGETS_DN	DELPUECH_FOXO3_TARGETS_DN		35	0.314467	0.914732	0.575916	1	1	1683	tags=14%, list=14%, signal=16%
IVANOVA_HEMATOPOIESIS_STEM_CELL_LONG_TERM	IVANOVA_HEMATOPOIESIS_STEM_CELL_LONG_TERM		244	0.224077	0.914654	0.702454	1	1	1611	tags=16%, list=13%, signal=18%
BURTON_ADIPOGENESIS_PEAK_AT_24HR	BURTON_ADIPOGENESIS_PEAK_AT_24HR		36	0.296926	0.914525	0.584699	1	1	1996	tags=19%, list=16%, signal=23%
VERHAAK_AML_WITH_NPM1_MUTATED_DN	VERHAAK_AML_WITH_NPM1_MUTATED_DN		195	0.231402	0.913626	0.667669	1	1	1274	tags=12%, list=10%, signal=13%
MCCABE_BOUND_BY_HOXC6	MCCABE_BOUND_BY_HOXC6		271	0.222037	0.91357	0.684831	1	1	1856	tags=18%, list=15%, signal=21%
KAAB_HEART_ATRIUM_VS_VENTRICLE_UP	KAAB_HEART_ATRIUM_VS_VENTRICLE_UP		213	0.228736	0.913303	0.666667	1	1	1928	tags=15%, list=16%, signal=17%
SYED_ESTRADIOL_RESPONSE	SYED_ESTRADIOL_RESPONSE		18	0.356707	0.913196	0.555769	1	1	460	tags=11%, list=4%, signal=12%
VALK_AML_CLUSTER_15	VALK_AML_CLUSTER_15		27	0.320958	0.913058	0.55283	1	1	3065	tags=41%, list=25%, signal=54%
MULLIGHAN_NPM1_MUTATED_SIGNATURE_1_DN	MULLIGHAN_NPM1_MUTATED_SIGNATURE_1_DN		93	0.253206	0.912891	0.630584	1	1	2693	tags=22%, list=22%, signal=27%
PID_MYC_ACTIV_PATHWAY	PID_MYC_ACTIV_PATHWAY		72	0.263506	0.912232	0.622776	1	1	2303	tags=22%, list=19%, signal=27%
SPIELMAN_LYMPHOBLAST_EUROPEAN_VS_ASIAN_2FC_DN	SPIELMAN_LYMPHOBLAST_EUROPEAN_VS_ASIAN_2FC_DN		17	0.367284	0.912113	0.564777	1	1	1232	tags=24%, list=10%, signal=26%
TERAMOTO_OPN_TARGETS_CLUSTER_7	TERAMOTO_OPN_TARGETS_CLUSTER_7		16	0.36554	0.911972	0.565401	1	1	2208	tags=38%, list=18%, signal=46%
LEIN_OLIGODENDROCYTE_MARKERS	LEIN_OLIGODENDROCYTE_MARKERS		56	0.277626	0.911862	0.592982	1	1	2302	tags=25%, list=19%, signal=31%
REACTOME_TRANSPORT_TO_THE_GOLGI_AND_SUBSEQUENT_MODIFICATION	REACTOME_TRANSPORT_TO_THE_GOLGI_AND_SUBSEQUENT_MODIFICATION		31	0.308701	0.911656	0.569444	1	1	2310	tags=26%, list=19%, signal=32%
WU_HBX_TARGETS_2_UP	WU_HBX_TARGETS_2_UP		20	0.349233	0.911314	0.578853	1	1	1630	tags=30%, list=13%, signal=34%
MCBRYAN_PUBERTAL_TGFB1_TARGETS_DN	MCBRYAN_PUBERTAL_TGFB1_TARGETS_DN		56	0.28019	0.910946	0.584507	1	1	1428	tags=21%, list=11%, signal=24%
REACTOME_BMAL1_CLOCK_NPAS2_ACTIVATES_CIRCADIAN_EXPRESSION	REACTOME_BMAL1_CLOCK_NPAS2_ACTIVATES_CIRCADIAN_EXPRESSION		26	0.322602	0.910678	0.553309	1	1	1161	tags=15%, list=9%, signal=17%
WU_CELL_MIGRATION	WU_CELL_MIGRATION		153	0.2367	0.910379	0.669279	1	1	2843	tags=31%, list=23%, signal=39%
NIELSEN_GIST_AND_SYNOVIAL_SARCOMA_DN	NIELSEN_GIST_AND_SYNOVIAL_SARCOMA_DN		18	0.360942	0.910235	0.572266	1	1	1348	tags=28%, list=11%, signal=31%
FONTAINE_THYROID_TUMOR_UNCERTAIN_MALIGNANCY_DN	FONTAINE_THYROID_TUMOR_UNCERTAIN_MALIGNANCY_DN		23	0.329957	0.91012	0.595941	1	1	1499	tags=17%, list=12%, signal=20%
REACTOME_PI3K_EVENTS_IN_ERBB2_SIGNALING	REACTOME_PI3K_EVENTS_IN_ERBB2_SIGNALING		36	0.308288	0.910119	0.581921	1	1	2341	tags=25%, list=19%, signal=31%
KEGG_MTOR_SIGNALING_PATHWAY	KEGG_MTOR_SIGNALING_PATHWAY		44	0.290567	0.90994	0.591379	1	1	3073	tags=27%, list=25%, signal=36%
CHIARADONNA_NEOPLASTIC_TRANSFORMATION_KRAS_DN	CHIARADONNA_NEOPLASTIC_TRANSFORMATION_KRAS_DN		132	0.240284	0.909902	0.66881	1	1	2125	tags=18%, list=17%, signal=22%
CAFFAREL_RESPONSE_TO_THC_24HR_5_UP	CAFFAREL_RESPONSE_TO_THC_24HR_5_UP		28	0.320448	0.90961	0.612284	1	1	2866	tags=29%, list=23%, signal=37%
SASSON_RESPONSE_TO_GONADOTROPHINS_UP	SASSON_RESPONSE_TO_GONADOTROPHINS_UP		76	0.262822	0.909055	0.619298	1	1	2199	tags=22%, list=18%, signal=27%
KEGG_SYSTEMIC_LUPUS_ERYTHEMATOSUS	KEGG_SYSTEMIC_LUPUS_ERYTHEMATOSUS		43	0.288402	0.908883	0.588768	1	1	1408	tags=14%, list=11%, signal=16%
HASLINGER_B_CLL_WITH_13Q14_DELETION	HASLINGER_B_CLL_WITH_13Q14_DELETION		18	0.344148	0.908505	0.579766	1	1	1124	tags=22%, list=9%, signal=24%
SCHUHMACHER_MYC_TARGETS_UP	SCHUHMACHER_MYC_TARGETS_UP		68	0.269728	0.90848	0.589789	1	1	3544	tags=37%, list=28%, signal=51%
CHANDRAN_METASTASIS_DN	CHANDRAN_METASTASIS_DN		224	0.228703	0.908261	0.682353	1	1	2324	tags=23%, list=19%, signal=28%
PID_AR_NONGENOMIC_PATHWAY	PID_AR_NONGENOMIC_PATHWAY		31	0.311849	0.908037	0.586716	1	1	2729	tags=29%, list=22%, signal=37%
KUMAR_AUTOPHAGY_NETWORK	KUMAR_AUTOPHAGY_NETWORK		50	0.286429	0.907876	0.610229	1	1	796	tags=10%, list=6%, signal=11%
FURUKAWA_DUSP6_TARGETS_PCI35_UP	FURUKAWA_DUSP6_TARGETS_PCI35_UP		49	0.283771	0.907457	0.596491	1	1	1330	tags=18%, list=11%, signal=20%
PENG_GLUTAMINE_DEPRIVATION_DN	PENG_GLUTAMINE_DEPRIVATION_DN		275	0.219753	0.907449	0.704348	1	1	3229	tags=26%, list=26%, signal=35%
FERRANDO_T_ALL_WITH_MLL_ENL_FUSION_UP	FERRANDO_T_ALL_WITH_MLL_ENL_FUSION_UP		74	0.263532	0.907415	0.629825	1	1	763	tags=8%, list=6%, signal=9%
PHONG_TNF_RESPONSE_NOT_VIA_P38	PHONG_TNF_RESPONSE_NOT_VIA_P38		275	0.221161	0.906278	0.686099	1	1	2936	tags=29%, list=24%, signal=37%
PURBEY_TARGETS_OF_CTBP1_NOT_SATB1_DN	PURBEY_TARGETS_OF_CTBP1_NOT_SATB1_DN		348	0.216767	0.90614	0.715318	1	1	469	tags=5%, list=4%, signal=5%
BAELDE_DIABETIC_NEPHROPATHY_UP	BAELDE_DIABETIC_NEPHROPATHY_UP		66	0.271098	0.905744	0.597473	1	1	2689	tags=32%, list=22%, signal=40%
KIM_HYPOXIA	KIM_HYPOXIA		20	0.347616	0.905577	0.573386	1	1	2424	tags=40%, list=19%, signal=50%
SHETH_LIVER_CANCER_VS_TXNIP_LOSS_PAM1	SHETH_LIVER_CANCER_VS_TXNIP_LOSS_PAM1		191	0.228508	0.905084	0.697638	1	1	1870	tags=19%, list=15%, signal=22%
MEISSNER_BRAIN_HCP_WITH_H3K4ME2	MEISSNER_BRAIN_HCP_WITH_H3K4ME2		15	0.366615	0.90496	0.576772	1	1	425	tags=13%, list=3%, signal=14%
REACTOME_GENERIC_TRANSCRIPTION_PATHWAY	REACTOME_GENERIC_TRANSCRIPTION_PATHWAY		118	0.246538	0.90482	0.661642	1	1	2265	tags=21%, list=18%, signal=26%
MARSON_FOXP3_TARGETS_DN	MARSON_FOXP3_TARGETS_DN		45	0.292345	0.904697	0.603873	1	1	3048	tags=31%, list=25%, signal=41%
PICCALUGA_ANGIOIMMUNOBLASTIC_LYMPHOMA_DN	PICCALUGA_ANGIOIMMUNOBLASTIC_LYMPHOMA_DN		102	0.252314	0.903877	0.634354	1	1	2535	tags=23%, list=20%, signal=28%
HESS_TARGETS_OF_HOXA9_AND_MEIS1_UP	HESS_TARGETS_OF_HOXA9_AND_MEIS1_UP		58	0.276495	0.903097	0.616788	1	1	3151	tags=29%, list=25%, signal=39%
YAMASHITA_LIVER_CANCER_STEM_CELL_UP	YAMASHITA_LIVER_CANCER_STEM_CELL_UP		44	0.289191	0.903009	0.594937	1	1	1683	tags=16%, list=14%, signal=18%
FIGUEROA_AML_METHYLATION_CLUSTER_7_UP	FIGUEROA_AML_METHYLATION_CLUSTER_7_UP		76	0.258921	0.902654	0.630397	1	1	2486	tags=24%, list=20%, signal=29%
GROSS_HYPOXIA_VIA_ELK3_AND_HIF1A_DN	GROSS_HYPOXIA_VIA_ELK3_AND_HIF1A_DN		83	0.256217	0.900449	0.649826	1	1	2513	tags=24%, list=20%, signal=30%
REACTOME_NCAM_SIGNALING_FOR_NEURITE_OUT_GROWTH	REACTOME_NCAM_SIGNALING_FOR_NEURITE_OUT_GROWTH		60	0.270594	0.900139	0.610345	1	1	866	tags=8%, list=7%, signal=9%
CHEN_HOXA5_TARGETS_9HR_DN	CHEN_HOXA5_TARGETS_9HR_DN		29	0.305046	0.899669	0.585127	1	1	2909	tags=41%, list=23%, signal=54%
QI_HYPOXIA_TARGETS_OF_HIF1A_AND_FOXA2	QI_HYPOXIA_TARGETS_OF_HIF1A_AND_FOXA2		32	0.310463	0.899402	0.596685	1	1	1041	tags=16%, list=8%, signal=17%
GROSS_HYPOXIA_VIA_ELK3_DN	GROSS_HYPOXIA_VIA_ELK3_DN		133	0.242553	0.89898	0.667707	1	1	2082	tags=22%, list=17%, signal=26%
DURCHDEWALD_SKIN_CARCINOGENESIS_UP	DURCHDEWALD_SKIN_CARCINOGENESIS_UP		63	0.270322	0.898266	0.636364	1	1	2387	tags=29%, list=19%, signal=35%
TONKS_TARGETS_OF_RUNX1_RUNX1T1_FUSION_SUSTAINDED_IN_ERYTHROCYTE_UP	TONKS_TARGETS_OF_RUNX1_RUNX1T1_FUSION_SUSTAINDED_IN_ERYTHROCYTE_UP		39	0.295571	0.898021	0.610526	1	1	1301	tags=23%, list=10%, signal=26%
ONO_AML1_TARGETS_DN	ONO_AML1_TARGETS_DN		34	0.300322	0.897903	0.605714	1	1	889	tags=15%, list=7%, signal=16%
LI_LUNG_CANCER	LI_LUNG_CANCER		40	0.294798	0.897807	0.62697	1	1	1330	tags=15%, list=11%, signal=17%
NAKAYAMA_FGF2_TARGETS	NAKAYAMA_FGF2_TARGETS		24	0.331441	0.897715	0.581081	1	1	1604	tags=25%, list=13%, signal=29%
MORI_IMMATURE_B_LYMPHOCYTE_UP	MORI_IMMATURE_B_LYMPHOCYTE_UP		45	0.281663	0.89762	0.597518	1	1	1278	tags=11%, list=10%, signal=12%
CHIBA_RESPONSE_TO_TSA_UP	CHIBA_RESPONSE_TO_TSA_UP		46	0.286383	0.896686	0.62167	1	1	1450	tags=20%, list=12%, signal=22%
ZHAN_MULTIPLE_MYELOMA_HP_DN	ZHAN_MULTIPLE_MYELOMA_HP_DN		36	0.300907	0.895926	0.601476	1	1	1257	tags=11%, list=10%, signal=12%
MULLIGHAN_MLL_SIGNATURE_2_UP	MULLIGHAN_MLL_SIGNATURE_2_UP		320	0.21595	0.894255	0.742313	1	1	2208	tags=20%, list=18%, signal=24%
REACTOME_GAP_JUNCTION_TRAFFICKING	REACTOME_GAP_JUNCTION_TRAFFICKING		21	0.326784	0.894089	0.604289	1	1	2843	tags=43%, list=23%, signal=55%
KEGG_BETA_ALANINE_METABOLISM	KEGG_BETA_ALANINE_METABOLISM		22	0.328478	0.893594	0.597846	1	1	3885	tags=50%, list=31%, signal=73%
RAMASWAMY_METASTASIS_DN	RAMASWAMY_METASTASIS_DN		47	0.28219	0.89354	0.604895	1	1	1264	tags=15%, list=10%, signal=17%
BROWNE_HCMV_INFECTION_8HR_DN	BROWNE_HCMV_INFECTION_8HR_DN		37	0.299656	0.893395	0.609849	1	1	1477	tags=22%, list=12%, signal=24%
NIKOLSKY_BREAST_CANCER_8P12_P11_AMPLICON	NIKOLSKY_BREAST_CANCER_8P12_P11_AMPLICON		41	0.292173	0.893374	0.624339	1	1	1986	tags=27%, list=16%, signal=32%
CEBALLOS_TARGETS_OF_TP53_AND_MYC_UP	CEBALLOS_TARGETS_OF_TP53_AND_MYC_UP		18	0.351254	0.893346	0.601179	1	1	2379	tags=39%, list=19%, signal=48%
NIKOLSKY_MUTATED_AND_AMPLIFIED_IN_BREAST_CANCER	NIKOLSKY_MUTATED_AND_AMPLIFIED_IN_BREAST_CANCER		70	0.258451	0.893086	0.655709	1	1	1928	tags=14%, list=16%, signal=17%
HOFFMANN_PRE_BI_TO_LARGE_PRE_BII_LYMPHOCYTE_DN	HOFFMANN_PRE_BI_TO_LARGE_PRE_BII_LYMPHOCYTE_DN		67	0.264062	0.893077	0.63621	1	1	1048	tags=10%, list=8%, signal=11%
BROWNE_HCMV_INFECTION_30MIN_UP	BROWNE_HCMV_INFECTION_30MIN_UP		44	0.283791	0.892764	0.635514	1	1	2013	tags=23%, list=16%, signal=27%
KUMAR_PATHOGEN_LOAD_BY_MACROPHAGES	KUMAR_PATHOGEN_LOAD_BY_MACROPHAGES		176	0.227206	0.892132	0.716323	1	1	904	tags=11%, list=7%, signal=11%
PEREZ_TP53_AND_TP63_TARGETS	PEREZ_TP53_AND_TP63_TARGETS		160	0.231332	0.891375	0.719298	1	1	1662	tags=19%, list=13%, signal=22%
BIOCARTA_GATA3_PATHWAY	BIOCARTA_GATA3_PATHWAY		15	0.355661	0.891038	0.579256	1	1	1332	tags=27%, list=11%, signal=30%
HUTTMANN_B_CLL_POOR_SURVIVAL_UP	HUTTMANN_B_CLL_POOR_SURVIVAL_UP		212	0.22372	0.89102	0.721003	1	1	3432	tags=34%, list=28%, signal=47%
LIU_CMYB_TARGETS_UP	LIU_CMYB_TARGETS_UP		128	0.237805	0.890895	0.667224	1	1	2535	tags=24%, list=20%, signal=30%
REACTOME_SPHINGOLIPID_METABOLISM	REACTOME_SPHINGOLIPID_METABOLISM		46	0.284642	0.890323	0.648746	1	1	2601	tags=26%, list=21%, signal=33%
PID_AR_TF_PATHWAY	PID_AR_TF_PATHWAY		44	0.283772	0.889893	0.602996	1	1	1062	tags=14%, list=9%, signal=15%
KEGG_PURINE_METABOLISM	KEGG_PURINE_METABOLISM		148	0.23524	0.889883	0.707641	1	1	441	tags=6%, list=4%, signal=6%
LEE_LIVER_CANCER_E2F1_DN	LEE_LIVER_CANCER_E2F1_DN		51	0.275872	0.889607	0.638686	1	1	1328	tags=16%, list=11%, signal=17%
YAO_TEMPORAL_RESPONSE_TO_PROGESTERONE_CLUSTER_14	YAO_TEMPORAL_RESPONSE_TO_PROGESTERONE_CLUSTER_14		113	0.241715	0.888831	0.695584	1	1	2580	tags=19%, list=21%, signal=23%
FERREIRA_EWINGS_SARCOMA_UNSTABLE_VS_STABLE_DN	FERREIRA_EWINGS_SARCOMA_UNSTABLE_VS_STABLE_DN		73	0.260111	0.888676	0.618971	1	1	1836	tags=14%, list=15%, signal=16%
ZHANG_GATA6_TARGETS_DN	ZHANG_GATA6_TARGETS_DN		58	0.270422	0.888143	0.660142	1	1	3026	tags=31%, list=24%, signal=41%
SCHAEFFER_PROSTATE_DEVELOPMENT_48HR_UP	SCHAEFFER_PROSTATE_DEVELOPMENT_48HR_UP		372	0.208026	0.887905	0.79683	1	1	2479	tags=25%, list=20%, signal=30%
MEISSNER_BRAIN_HCP_WITH_H3K4ME2_AND_H3K27ME3	MEISSNER_BRAIN_HCP_WITH_H3K4ME2_AND_H3K27ME3		52	0.275319	0.887826	0.598566	1	1	2902	tags=37%, list=23%, signal=47%
ALFANO_MYC_TARGETS	ALFANO_MYC_TARGETS		201	0.222565	0.887604	0.722135	1	1	1635	tags=14%, list=13%, signal=16%
REACTOME_TIGHT_JUNCTION_INTERACTIONS	REACTOME_TIGHT_JUNCTION_INTERACTIONS		29	0.312952	0.887306	0.629703	1	1	301	tags=7%, list=2%, signal=7%
GALLUZZI_PREVENT_MITOCHONDIAL_PERMEABILIZATION	GALLUZZI_PREVENT_MITOCHONDIAL_PERMEABILIZATION		21	0.330199	0.886981	0.616822	1	1	1727	tags=29%, list=14%, signal=33%
MENSE_HYPOXIA_UP	MENSE_HYPOXIA_UP		73	0.258216	0.886448	0.674868	1	1	2224	tags=27%, list=18%, signal=33%
CHYLA_CBFA2T3_TARGETS_DN	CHYLA_CBFA2T3_TARGETS_DN		170	0.226939	0.88631	0.725732	1	1	2910	tags=28%, list=23%, signal=36%
LIM_MAMMARY_LUMINAL_PROGENITOR_UP	LIM_MAMMARY_LUMINAL_PROGENITOR_UP		43	0.290281	0.885211	0.653409	1	1	2379	tags=40%, list=19%, signal=49%
THUM_SYSTOLIC_HEART_FAILURE_DN	THUM_SYSTOLIC_HEART_FAILURE_DN		160	0.230882	0.884936	0.692308	1	1	1453	tags=13%, list=12%, signal=15%
WUNDER_INFLAMMATORY_RESPONSE_AND_CHOLESTEROL_UP	WUNDER_INFLAMMATORY_RESPONSE_AND_CHOLESTEROL_UP		40	0.292068	0.8846	0.638597	1	1	2225	tags=25%, list=18%, signal=30%
RATTENBACHER_BOUND_BY_CELF1	RATTENBACHER_BOUND_BY_CELF1		297	0.211278	0.884532	0.763848	1	1	2000	tags=18%, list=16%, signal=21%
WEBER_METHYLATED_ICP_IN_FIBROBLAST	WEBER_METHYLATED_ICP_IN_FIBROBLAST		17	0.34312	0.884403	0.609982	1	1	1083	tags=24%, list=9%, signal=26%
ZWANG_EGF_PERSISTENTLY_UP	ZWANG_EGF_PERSISTENTLY_UP		19	0.336651	0.883742	0.608365	1	1	1885	tags=37%, list=15%, signal=43%
COLLER_MYC_TARGETS_UP	COLLER_MYC_TARGETS_UP		22	0.324253	0.883691	0.62292	1	1	3065	tags=36%, list=25%, signal=48%
HELLER_HDAC_TARGETS_SILENCED_BY_METHYLATION_UP	HELLER_HDAC_TARGETS_SILENCED_BY_METHYLATION_UP		331	0.210731	0.883576	0.79063	1	1	1383	tags=13%, list=11%, signal=15%
JOHANSSON_BRAIN_CANCER_EARLY_VS_LATE_DN	JOHANSSON_BRAIN_CANCER_EARLY_VS_LATE_DN		44	0.280949	0.88356	0.630798	1	1	2215	tags=20%, list=18%, signal=25%
BHAT_ESR1_TARGETS_VIA_AKT1_DN	BHAT_ESR1_TARGETS_VIA_AKT1_DN		69	0.263809	0.882939	0.651203	1	1	2159	tags=20%, list=17%, signal=24%
LUI_THYROID_CANCER_CLUSTER_1	LUI_THYROID_CANCER_CLUSTER_1		42	0.287984	0.882933	0.638182	1	1	3758	tags=36%, list=30%, signal=51%
BOYLAN_MULTIPLE_MYELOMA_C_D_DN	BOYLAN_MULTIPLE_MYELOMA_C_D_DN		208	0.222021	0.881752	0.734328	1	1	1247	tags=12%, list=10%, signal=13%
DARWICHE_PAPILLOMA_RISK_LOW_DN	DARWICHE_PAPILLOMA_RISK_LOW_DN		111	0.240407	0.881588	0.69459	1	1	2301	tags=21%, list=18%, signal=25%
NING_CHRONIC_OBSTRUCTIVE_PULMONARY_DISEASE_DN	NING_CHRONIC_OBSTRUCTIVE_PULMONARY_DISEASE_DN		101	0.245389	0.8813	0.701639	1	1	2166	tags=18%, list=17%, signal=21%
BIOCARTA_HDAC_PATHWAY	BIOCARTA_HDAC_PATHWAY		27	0.312975	0.881063	0.617647	1	1	2443	tags=26%, list=20%, signal=32%
PID_RB_1PATHWAY	PID_RB_1PATHWAY		63	0.262899	0.880993	0.667235	1	1	737	tags=8%, list=6%, signal=8%
PID_A6B1_A6B4_INTEGRIN_PATHWAY	PID_A6B1_A6B4_INTEGRIN_PATHWAY		46	0.285696	0.880864	0.654851	1	1	1761	tags=17%, list=14%, signal=20%
MCBRYAN_PUBERTAL_BREAST_6_7WK_DN	MCBRYAN_PUBERTAL_BREAST_6_7WK_DN		61	0.26382	0.880571	0.663823	1	1	862	tags=13%, list=7%, signal=14%
WIERENGA_STAT5A_TARGETS_DN	WIERENGA_STAT5A_TARGETS_DN		156	0.227898	0.879559	0.724026	1	1	2772	tags=25%, list=22%, signal=32%
WANG_CISPLATIN_RESPONSE_AND_XPC_DN	WANG_CISPLATIN_RESPONSE_AND_XPC_DN		179	0.224183	0.879285	0.745223	1	1	2237	tags=21%, list=18%, signal=26%
KEGG_ABC_TRANSPORTERS	KEGG_ABC_TRANSPORTERS		40	0.284971	0.879131	0.623836	1	1	2537	tags=33%, list=20%, signal=41%
REACTOME_CELL_JUNCTION_ORGANIZATION	REACTOME_CELL_JUNCTION_ORGANIZATION		72	0.259702	0.878664	0.667808	1	1	2474	tags=24%, list=20%, signal=29%
PID_SHP2_PATHWAY	PID_SHP2_PATHWAY		53	0.273664	0.877196	0.653985	1	1	2794	tags=32%, list=22%, signal=41%
AGUIRRE_PANCREATIC_CANCER_COPY_NUMBER_UP	AGUIRRE_PANCREATIC_CANCER_COPY_NUMBER_UP		229	0.215227	0.877146	0.773846	1	1	2159	tags=18%, list=17%, signal=22%
CHIARADONNA_NEOPLASTIC_TRANSFORMATION_KRAS_CDC25_UP	CHIARADONNA_NEOPLASTIC_TRANSFORMATION_KRAS_CDC25_UP		48	0.276101	0.876894	0.6625	1	1	1683	tags=17%, list=14%, signal=19%
DAZARD_UV_RESPONSE_CLUSTER_G1	DAZARD_UV_RESPONSE_CLUSTER_G1		56	0.269282	0.876834	0.638408	1	1	1755	tags=16%, list=14%, signal=19%
CLASPER_LYMPHATIC_VESSELS_DURING_METASTASIS_UP	CLASPER_LYMPHATIC_VESSELS_DURING_METASTASIS_UP		19	0.336274	0.876472	0.630885	1	1	2452	tags=32%, list=20%, signal=39%
LU_IL4_SIGNALING	LU_IL4_SIGNALING		77	0.250105	0.875493	0.717042	1	1	1729	tags=16%, list=14%, signal=18%
PLASARI_TGFB1_SIGNALING_VIA_NFIC_10HR_UP	PLASARI_TGFB1_SIGNALING_VIA_NFIC_10HR_UP		42	0.282878	0.875372	0.647602	1	1	1160	tags=14%, list=9%, signal=16%
WESTON_VEGFA_TARGETS_3HR	WESTON_VEGFA_TARGETS_3HR		64	0.259093	0.874527	0.670139	1	1	1882	tags=16%, list=15%, signal=18%
MAGRANGEAS_MULTIPLE_MYELOMA_IGG_VS_IGA_UP	MAGRANGEAS_MULTIPLE_MYELOMA_IGG_VS_IGA_UP		18	0.344376	0.873726	0.62818	1	1	1611	tags=33%, list=13%, signal=38%
BONOME_OVARIAN_CANCER_SURVIVAL_OPTIMAL_DEBULKING	BONOME_OVARIAN_CANCER_SURVIVAL_OPTIMAL_DEBULKING		181	0.223943	0.873076	0.736048	1	1	1563	tags=13%, list=13%, signal=14%
RHEIN_ALL_GLUCOCORTICOID_THERAPY_UP	RHEIN_ALL_GLUCOCORTICOID_THERAPY_UP		58	0.270059	0.872769	0.659889	1	1	3307	tags=38%, list=27%, signal=51%
REACTOME_TAK1_ACTIVATES_NFKB_BY_PHOSPHORYLATION_AND_ACTIVATION_OF_IKKS_COMPLEX	REACTOME_TAK1_ACTIVATES_NFKB_BY_PHOSPHORYLATION_AND_ACTIVATION_OF_IKKS_COMPLEX		17	0.345743	0.872344	0.62069	1	1	3224	tags=35%, list=26%, signal=48%
NIKOLSKY_BREAST_CANCER_11Q12_Q14_AMPLICON	NIKOLSKY_BREAST_CANCER_11Q12_Q14_AMPLICON		117	0.235356	0.872197	0.727422	1	1	1677	tags=19%, list=13%, signal=22%
PID_INTEGRIN3_PATHWAY	PID_INTEGRIN3_PATHWAY		42	0.284503	0.871888	0.673321	1	1	2015	tags=19%, list=16%, signal=23%
HOSHIDA_LIVER_CANCER_SURVIVAL_DN	HOSHIDA_LIVER_CANCER_SURVIVAL_DN		92	0.245223	0.871777	0.697521	1	1	2808	tags=24%, list=23%, signal=31%
SEIDEN_ONCOGENESIS_BY_MET	SEIDEN_ONCOGENESIS_BY_MET		68	0.256587	0.871691	0.665499	1	1	87	tags=3%, list=1%, signal=3%
SHEPARD_CRUSH_AND_BURN_MUTANT_UP	SHEPARD_CRUSH_AND_BURN_MUTANT_UP		153	0.230149	0.871632	0.742765	1	1	2284	tags=22%, list=18%, signal=27%
MCBRYAN_PUBERTAL_TGFB1_TARGETS_UP	MCBRYAN_PUBERTAL_TGFB1_TARGETS_UP		155	0.225743	0.871456	0.76124	1	1	1282	tags=12%, list=10%, signal=13%
PID_ARF6_TRAFFICKING_PATHWAY	PID_ARF6_TRAFFICKING_PATHWAY		43	0.27511	0.871077	0.685252	1	1	1664	tags=19%, list=13%, signal=21%
WU_HBX_TARGETS_1_DN	WU_HBX_TARGETS_1_DN		20	0.323535	0.870867	0.640151	1	1	1882	tags=25%, list=15%, signal=29%
WANG_TARGETS_OF_MLL_CBP_FUSION_UP	WANG_TARGETS_OF_MLL_CBP_FUSION_UP		34	0.290963	0.870283	0.664903	1	1	971	tags=18%, list=8%, signal=19%
KEGG_PROSTATE_CANCER	KEGG_PROSTATE_CANCER		82	0.247881	0.869786	0.711538	1	1	2019	tags=15%, list=16%, signal=17%
PID_TAP63_PATHWAY	PID_TAP63_PATHWAY		50	0.269213	0.869763	0.652021	1	1	2937	tags=28%, list=24%, signal=37%
ZHANG_RESPONSE_TO_CANTHARIDIN_UP	ZHANG_RESPONSE_TO_CANTHARIDIN_UP		16	0.350957	0.869705	0.629779	1	1	2060	tags=25%, list=17%, signal=30%
REACTOME_PKA_MEDIATED_PHOSPHORYLATION_OF_CREB	REACTOME_PKA_MEDIATED_PHOSPHORYLATION_OF_CREB		16	0.348926	0.869132	0.636364	1	1	321	tags=13%, list=3%, signal=13%
RODRIGUES_THYROID_CARCINOMA_ANAPLASTIC_DN	RODRIGUES_THYROID_CARCINOMA_ANAPLASTIC_DN		377	0.202188	0.868225	0.841069	1	1	2551	tags=18%, list=21%, signal=22%
BIOCARTA_EGF_PATHWAY	BIOCARTA_EGF_PATHWAY		30	0.304822	0.868044	0.61982	1	1	3377	tags=33%, list=27%, signal=46%
FONTAINE_THYROID_TUMOR_UNCERTAIN_MALIGNANCY_UP	FONTAINE_THYROID_TUMOR_UNCERTAIN_MALIGNANCY_UP		31	0.297911	0.867913	0.618497	1	1	1381	tags=19%, list=11%, signal=22%
LI_INDUCED_T_TO_NATURAL_KILLER_DN	LI_INDUCED_T_TO_NATURAL_KILLER_DN		99	0.239292	0.867352	0.737274	1	1	2336	tags=20%, list=19%, signal=25%
KEGG_HUNTINGTONS_DISEASE	KEGG_HUNTINGTONS_DISEASE		156	0.225571	0.86713	0.742424	1	1	2337	tags=17%, list=19%, signal=20%
WELCSH_BRCA1_TARGETS_DN	WELCSH_BRCA1_TARGETS_DN		116	0.232966	0.86699	0.731079	1	1	3485	tags=34%, list=28%, signal=46%
TONKS_TARGETS_OF_RUNX1_RUNX1T1_FUSION_HSC_DN	TONKS_TARGETS_OF_RUNX1_RUNX1T1_FUSION_HSC_DN		156	0.224463	0.866654	0.752722	1	1	3010	tags=31%, list=24%, signal=41%
REACTOME_PROLONGED_ERK_ACTIVATION_EVENTS	REACTOME_PROLONGED_ERK_ACTIVATION_EVENTS		16	0.345764	0.866369	0.628253	1	1	2794	tags=31%, list=22%, signal=40%
SHIPP_DLBCL_VS_FOLLICULAR_LYMPHOMA_UP	SHIPP_DLBCL_VS_FOLLICULAR_LYMPHOMA_UP		40	0.278451	0.866283	0.662162	1	1	3110	tags=33%, list=25%, signal=43%
RODRIGUES_NTN1_AND_DCC_TARGETS	RODRIGUES_NTN1_AND_DCC_TARGETS		27	0.302231	0.865877	0.62406	1	1	3015	tags=37%, list=24%, signal=49%
REACTOME_IL_3_5_AND_GM_CSF_SIGNALING	REACTOME_IL_3_5_AND_GM_CSF_SIGNALING		43	0.285278	0.865792	0.662566	1	1	2832	tags=28%, list=23%, signal=36%
REACTOME_NCAM1_INTERACTIONS	REACTOME_NCAM1_INTERACTIONS		36	0.291064	0.865208	0.65725	1	1	767	tags=8%, list=6%, signal=9%
KORKOLA_EMBRYONIC_CARCINOMA_VS_SEMINOMA_DN	KORKOLA_EMBRYONIC_CARCINOMA_VS_SEMINOMA_DN		20	0.3236	0.86506	0.64564	1	1	2138	tags=30%, list=17%, signal=36%
LIU_VMYB_TARGETS_UP	LIU_VMYB_TARGETS_UP		102	0.237883	0.864853	0.721122	1	1	2535	tags=26%, list=20%, signal=33%
BECKER_TAMOXIFEN_RESISTANCE_UP	BECKER_TAMOXIFEN_RESISTANCE_UP		44	0.28132	0.864676	0.672101	1	1	978	tags=9%, list=8%, signal=10%
HANSON_HRAS_SIGNALING_VIA_NFKB	HANSON_HRAS_SIGNALING_VIA_NFKB		19	0.326422	0.863966	0.628742	1	1	3174	tags=47%, list=26%, signal=64%
PARK_APL_PATHOGENESIS_DN	PARK_APL_PATHOGENESIS_DN		38	0.285892	0.863928	0.677122	1	1	2696	tags=26%, list=22%, signal=33%
KAMIKUBO_MYELOID_CEBPA_NETWORK	KAMIKUBO_MYELOID_CEBPA_NETWORK		26	0.310342	0.863833	0.652751	1	1	2516	tags=38%, list=20%, signal=48%
PID_INTEGRIN_CS_PATHWAY	PID_INTEGRIN_CS_PATHWAY		26	0.308065	0.863784	0.669691	1	1	2498	tags=31%, list=20%, signal=38%
DAIRKEE_TERT_TARGETS_DN	DAIRKEE_TERT_TARGETS_DN		79	0.250915	0.86373	0.699507	1	1	2193	tags=19%, list=18%, signal=23%
WORSCHECH_TUMOR_EVASION_AND_TOLEROGENICITY_UP	WORSCHECH_TUMOR_EVASION_AND_TOLEROGENICITY_UP		29	0.301196	0.86285	0.661568	1	1	1625	tags=21%, list=13%, signal=24%
WEINMANN_ADAPTATION_TO_HYPOXIA_UP	WEINMANN_ADAPTATION_TO_HYPOXIA_UP		27	0.311484	0.862792	0.654297	1	1	2732	tags=41%, list=22%, signal=52%
PID_ERBB1_INTERNALIZATION_PATHWAY	PID_ERBB1_INTERNALIZATION_PATHWAY		39	0.284784	0.861119	0.662385	1	1	3927	tags=36%, list=32%, signal=52%
DELACROIX_RAR_BOUND_ES	DELACROIX_RAR_BOUND_ES		353	0.202925	0.860186	0.837341	1	1	1841	tags=15%, list=15%, signal=17%
YOSHIMURA_MAPK8_TARGETS_DN	YOSHIMURA_MAPK8_TARGETS_DN		309	0.206945	0.859843	0.839416	1	1	2143	tags=15%, list=17%, signal=18%
KEGG_ADHERENS_JUNCTION	KEGG_ADHERENS_JUNCTION		73	0.249187	0.859697	0.736283	1	1	3870	tags=33%, list=31%, signal=47%
HEIDENBLAD_AMPLIFIED_IN_PANCREATIC_CANCER	HEIDENBLAD_AMPLIFIED_IN_PANCREATIC_CANCER		23	0.313061	0.859349	0.653409	1	1	2448	tags=30%, list=20%, signal=38%
HUANG_GATA2_TARGETS_DN	HUANG_GATA2_TARGETS_DN		62	0.257002	0.859046	0.698752	1	1	2993	tags=29%, list=24%, signal=38%
RASHI_RESPONSE_TO_IONIZING_RADIATION_6	RASHI_RESPONSE_TO_IONIZING_RADIATION_6		70	0.256683	0.859001	0.716263	1	1	2284	tags=26%, list=18%, signal=31%
NIKOLSKY_BREAST_CANCER_20Q12_Q13_AMPLICON	NIKOLSKY_BREAST_CANCER_20Q12_Q13_AMPLICON		100	0.241045	0.858915	0.721368	1	1	1135	tags=11%, list=9%, signal=12%
FARMER_BREAST_CANCER_APOCRINE_VS_LUMINAL	FARMER_BREAST_CANCER_APOCRINE_VS_LUMINAL		255	0.209636	0.858743	0.815431	1	1	2698	tags=25%, list=22%, signal=31%
WATANABE_COLON_CANCER_MSI_VS_MSS_UP	WATANABE_COLON_CANCER_MSI_VS_MSS_UP		23	0.315222	0.8582	0.66474	1	1	1921	tags=30%, list=15%, signal=36%
UZONYI_RESPONSE_TO_LEUKOTRIENE_AND_THROMBIN	UZONYI_RESPONSE_TO_LEUKOTRIENE_AND_THROMBIN		32	0.292389	0.858147	0.665493	1	1	1987	tags=25%, list=16%, signal=30%
IVANOVA_HEMATOPOIESIS_INTERMEDIATE_PROGENITOR	IVANOVA_HEMATOPOIESIS_INTERMEDIATE_PROGENITOR		107	0.233075	0.857837	0.721232	1	1	2071	tags=20%, list=17%, signal=23%
ZHAN_MULTIPLE_MYELOMA_CD1_AND_CD2_DN	ZHAN_MULTIPLE_MYELOMA_CD1_AND_CD2_DN		39	0.280435	0.85734	0.67446	1	1	2473	tags=23%, list=20%, signal=29%
REACTOME_PI3K_CASCADE	REACTOME_PI3K_CASCADE		60	0.259056	0.857316	0.691638	1	1	3073	tags=33%, list=25%, signal=44%
SHEDDEN_LUNG_CANCER_GOOD_SURVIVAL_A12	SHEDDEN_LUNG_CANCER_GOOD_SURVIVAL_A12		215	0.212539	0.856032	0.830247	1	1	2545	tags=25%, list=20%, signal=30%
KEGG_MELANOGENESIS	KEGG_MELANOGENESIS		95	0.243174	0.855792	0.756055	1	1	3322	tags=28%, list=27%, signal=38%
TOMLINS_PROSTATE_CANCER_DN	TOMLINS_PROSTATE_CANCER_DN		35	0.291497	0.855695	0.672584	1	1	2517	tags=26%, list=20%, signal=32%
ELVIDGE_HYPOXIA_BY_DMOG_UP	ELVIDGE_HYPOXIA_BY_DMOG_UP		106	0.236511	0.855607	0.731466	1	1	2195	tags=20%, list=18%, signal=24%
KEGG_LONG_TERM_POTENTIATION	KEGG_LONG_TERM_POTENTIATION		63	0.258001	0.85539	0.714789	1	1	2729	tags=32%, list=22%, signal=40%
PID_PTP1B_PATHWAY	PID_PTP1B_PATHWAY		49	0.268016	0.855203	0.7	1	1	1016	tags=12%, list=8%, signal=13%
BROWNE_HCMV_INFECTION_4HR_DN	BROWNE_HCMV_INFECTION_4HR_DN		197	0.215863	0.854311	0.809524	1	1	2059	tags=19%, list=17%, signal=22%
FIRESTEIN_CTNNB1_PATHWAY	FIRESTEIN_CTNNB1_PATHWAY		30	0.295467	0.854302	0.647388	1	1	3331	tags=43%, list=27%, signal=59%
RASHI_RESPONSE_TO_IONIZING_RADIATION_5	RASHI_RESPONSE_TO_IONIZING_RADIATION_5		125	0.227918	0.853919	0.767405	1	1	1921	tags=16%, list=15%, signal=19%
GAUSSMANN_MLL_AF4_FUSION_TARGETS_A_DN	GAUSSMANN_MLL_AF4_FUSION_TARGETS_A_DN		66	0.24861	0.853884	0.731147	1	1	1615	tags=20%, list=13%, signal=23%
ZWANG_CLASS_1_TRANSIENTLY_INDUCED_BY_EGF	ZWANG_CLASS_1_TRANSIENTLY_INDUCED_BY_EGF		378	0.202681	0.853368	0.891929	1	1	1801	tags=16%, list=14%, signal=18%
PID_NETRIN_PATHWAY	PID_NETRIN_PATHWAY		31	0.296052	0.85336	0.650624	1	1	3591	tags=35%, list=29%, signal=50%
REACTOME_INSULIN_RECEPTOR_SIGNALLING_CASCADE	REACTOME_INSULIN_RECEPTOR_SIGNALLING_CASCADE		75	0.248589	0.853211	0.698467	1	1	3073	tags=33%, list=25%, signal=44%
PENG_RAPAMYCIN_RESPONSE_DN	PENG_RAPAMYCIN_RESPONSE_DN		206	0.213188	0.852888	0.801178	1	1	3527	tags=33%, list=28%, signal=45%
WOOD_EBV_EBNA1_TARGETS_UP	WOOD_EBV_EBNA1_TARGETS_UP		96	0.235743	0.852098	0.746732	1	1	2936	tags=30%, list=24%, signal=39%
BIOCARTA_IGF1_PATHWAY	BIOCARTA_IGF1_PATHWAY		21	0.31591	0.851889	0.666667	1	1	1505	tags=14%, list=12%, signal=16%
BURTON_ADIPOGENESIS_PEAK_AT_16HR	BURTON_ADIPOGENESIS_PEAK_AT_16HR		37	0.283713	0.851747	0.643739	1	1	3271	tags=32%, list=26%, signal=44%
YANG_BREAST_CANCER_ESR1_UP	YANG_BREAST_CANCER_ESR1_UP		30	0.293511	0.851447	0.641762	1	1	3096	tags=40%, list=25%, signal=53%
NIELSEN_GIST	NIELSEN_GIST		76	0.247808	0.851014	0.721925	1	1	2595	tags=22%, list=21%, signal=28%
KYNG_WERNER_SYNDROM_DN	KYNG_WERNER_SYNDROM_DN		17	0.335293	0.850999	0.642857	1	1	3178	tags=41%, list=26%, signal=55%
REACTOME_PLATELET_AGGREGATION_PLUG_FORMATION	REACTOME_PLATELET_AGGREGATION_PLUG_FORMATION		35	0.280143	0.850097	0.696296	1	1	2733	tags=29%, list=22%, signal=37%
POMEROY_MEDULLOBLASTOMA_DESMOPLASIC_VS_CLASSIC_UP	POMEROY_MEDULLOBLASTOMA_DESMOPLASIC_VS_CLASSIC_UP		52	0.264018	0.850025	0.697674	1	1	2233	tags=27%, list=18%, signal=33%
EPPERT_LSC_R	EPPERT_LSC_R		26	0.2997	0.848353	0.678571	1	1	1999	tags=19%, list=16%, signal=23%
PODAR_RESPONSE_TO_ADAPHOSTIN_UP	PODAR_RESPONSE_TO_ADAPHOSTIN_UP		116	0.227204	0.846705	0.780165	1	1	3084	tags=28%, list=25%, signal=36%
HUMMERICH_SKIN_CANCER_PROGRESSION_UP	HUMMERICH_SKIN_CANCER_PROGRESSION_UP		76	0.246073	0.846342	0.752108	1	1	2768	tags=33%, list=22%, signal=42%
BOQUEST_STEM_CELL_DN	BOQUEST_STEM_CELL_DN		170	0.219881	0.846156	0.8112	1	1	2739	tags=27%, list=22%, signal=34%
JOHNSTONE_PARVB_TARGETS_3_UP	JOHNSTONE_PARVB_TARGETS_3_UP		334	0.20386	0.844432	0.869692	1	1	3369	tags=27%, list=27%, signal=36%
QI_PLASMACYTOMA_UP	QI_PLASMACYTOMA_UP		235	0.206616	0.844189	0.844275	1	1	1415	tags=14%, list=11%, signal=15%
BERENJENO_TRANSFORMED_BY_RHOA_FOREVER_DN	BERENJENO_TRANSFORMED_BY_RHOA_FOREVER_DN		30	0.292684	0.84277	0.693405	1	1	569	tags=10%, list=5%, signal=10%
DOANE_BREAST_CANCER_CLASSES_DN	DOANE_BREAST_CANCER_CLASSES_DN		30	0.296608	0.842019	0.671506	1	1	1933	tags=17%, list=16%, signal=20%
JACKSON_DNMT1_TARGETS_UP	JACKSON_DNMT1_TARGETS_UP		72	0.246307	0.841	0.75	1	1	1332	tags=15%, list=11%, signal=17%
BOYLAN_MULTIPLE_MYELOMA_C_CLUSTER_UP	BOYLAN_MULTIPLE_MYELOMA_C_CLUSTER_UP		29	0.293098	0.839503	0.71374	1	1	4069	tags=52%, list=33%, signal=77%
SIG_PIP3_SIGNALING_IN_B_LYMPHOCYTES	SIG_PIP3_SIGNALING_IN_B_LYMPHOCYTES		32	0.289508	0.839177	0.670818	1	1	2339	tags=28%, list=19%, signal=35%
DARWICHE_PAPILLOMA_RISK_HIGH_VS_LOW_DN	DARWICHE_PAPILLOMA_RISK_HIGH_VS_LOW_DN		26	0.307364	0.838944	0.697417	1	1	1045	tags=12%, list=8%, signal=13%
REACTOME_SIGNALING_BY_CONSTITUTIVELY_ACTIVE_EGFR	REACTOME_SIGNALING_BY_CONSTITUTIVELY_ACTIVE_EGFR		16	0.330986	0.838667	0.646484	1	1	2231	tags=19%, list=18%, signal=23%
DAZARD_UV_RESPONSE_CLUSTER_G2	DAZARD_UV_RESPONSE_CLUSTER_G2		23	0.309493	0.83824	0.673004	1	1	1683	tags=26%, list=14%, signal=30%
ACEVEDO_LIVER_CANCER_WITH_H3K9ME3_DN	ACEVEDO_LIVER_CANCER_WITH_H3K9ME3_DN		53	0.258094	0.838232	0.729282	1	1	1858	tags=26%, list=15%, signal=31%
LE_EGR2_TARGETS_DN	LE_EGR2_TARGETS_DN		92	0.235105	0.838173	0.787338	1	1	959	tags=9%, list=8%, signal=9%
TOOKER_GEMCITABINE_RESISTANCE_DN	TOOKER_GEMCITABINE_RESISTANCE_DN		101	0.234275	0.837902	0.762058	1	1	3214	tags=27%, list=26%, signal=36%
WEINMANN_ADAPTATION_TO_HYPOXIA_DN	WEINMANN_ADAPTATION_TO_HYPOXIA_DN		37	0.277828	0.837693	0.71639	1	1	2920	tags=46%, list=23%, signal=60%
DUTERTRE_ESTRADIOL_RESPONSE_6HR_DN	DUTERTRE_ESTRADIOL_RESPONSE_6HR_DN		73	0.245188	0.837564	0.778333	1	1	2244	tags=23%, list=18%, signal=28%
MULLIGHAN_MLL_SIGNATURE_1_UP	MULLIGHAN_MLL_SIGNATURE_1_UP		296	0.203003	0.837487	0.881674	1	1	2208	tags=18%, list=18%, signal=22%
IWANAGA_CARCINOGENESIS_BY_KRAS_PTEN_DN	IWANAGA_CARCINOGENESIS_BY_KRAS_PTEN_DN		276	0.203689	0.836829	0.853868	1	1	2572	tags=23%, list=21%, signal=29%
CREIGHTON_ENDOCRINE_THERAPY_RESISTANCE_1	CREIGHTON_ENDOCRINE_THERAPY_RESISTANCE_1		385	0.196176	0.83618	0.92022	1	1	2335	tags=21%, list=19%, signal=25%
KUUSELO_PANCREATIC_CANCER_19Q13_AMPLIFICATION	KUUSELO_PANCREATIC_CANCER_19Q13_AMPLIFICATION		18	0.334898	0.835284	0.683594	1	1	81	tags=6%, list=1%, signal=6%
MUELLER_METHYLATED_IN_GLIOBLASTOMA	MUELLER_METHYLATED_IN_GLIOBLASTOMA		31	0.287484	0.835211	0.704251	1	1	1631	tags=16%, list=13%, signal=19%
LI_DCP2_BOUND_MRNA	LI_DCP2_BOUND_MRNA		76	0.244274	0.834828	0.751252	1	1	3265	tags=32%, list=26%, signal=43%
GARGALOVIC_RESPONSE_TO_OXIDIZED_PHOSPHOLIPIDS_BLUE_UP	GARGALOVIC_RESPONSE_TO_OXIDIZED_PHOSPHOLIPIDS_BLUE_UP		93	0.234002	0.834282	0.759494	1	1	2968	tags=32%, list=24%, signal=42%
ZHAN_MULTIPLE_MYELOMA_CD1_VS_CD2_UP	ZHAN_MULTIPLE_MYELOMA_CD1_VS_CD2_UP		56	0.258631	0.833938	0.71831	1	1	2171	tags=30%, list=17%, signal=37%
PID_AVB3_OPN_PATHWAY	PID_AVB3_OPN_PATHWAY		31	0.291905	0.832735	0.703499	1	1	2866	tags=26%, list=23%, signal=33%
BIOCARTA_NO2IL12_PATHWAY	BIOCARTA_NO2IL12_PATHWAY		16	0.337718	0.832044	0.663968	1	1	1793	tags=25%, list=14%, signal=29%
REACTOME_ADHERENS_JUNCTIONS_INTERACTIONS	REACTOME_ADHERENS_JUNCTIONS_INTERACTIONS		25	0.301539	0.831004	0.692982	1	1	2100	tags=28%, list=17%, signal=34%
SWEET_KRAS_ONCOGENIC_SIGNATURE	SWEET_KRAS_ONCOGENIC_SIGNATURE		77	0.239493	0.830913	0.788462	1	1	2133	tags=19%, list=17%, signal=23%
PID_FOXO_PATHWAY	PID_FOXO_PATHWAY		43	0.26254	0.830515	0.733216	1	1	1683	tags=14%, list=14%, signal=16%
LIU_SMARCA4_TARGETS	LIU_SMARCA4_TARGETS		47	0.264988	0.830488	0.732865	1	1	1906	tags=19%, list=15%, signal=23%
ODONNELL_TFRC_TARGETS_UP	ODONNELL_TFRC_TARGETS_UP		297	0.200475	0.830429	0.90176	1	1	2067	tags=18%, list=17%, signal=21%
MURAKAMI_UV_RESPONSE_6HR_DN	MURAKAMI_UV_RESPONSE_6HR_DN		19	0.322776	0.830205	0.653775	1	1	1553	tags=26%, list=12%, signal=30%
CUI_GLUCOSE_DEPRIVATION	CUI_GLUCOSE_DEPRIVATION		55	0.255105	0.829114	0.73638	1	1	2262	tags=24%, list=18%, signal=29%
LEIN_MIDBRAIN_MARKERS	LEIN_MIDBRAIN_MARKERS		68	0.246945	0.829047	0.757627	1	1	2637	tags=31%, list=21%, signal=39%
BOYLAN_MULTIPLE_MYELOMA_D_DN	BOYLAN_MULTIPLE_MYELOMA_D_DN		57	0.251748	0.82871	0.742609	1	1	2302	tags=25%, list=19%, signal=30%
BOGNI_TREATMENT_RELATED_MYELOID_LEUKEMIA_UP	BOGNI_TREATMENT_RELATED_MYELOID_LEUKEMIA_UP		23	0.303689	0.828676	0.688889	1	1	2352	tags=35%, list=19%, signal=43%
REACTOME_AXON_GUIDANCE	REACTOME_AXON_GUIDANCE		224	0.20328	0.828469	0.882083	1	1	866	tags=8%, list=7%, signal=8%
REACTOME_INTEGRIN_ALPHAIIB_BETA3_SIGNALING	REACTOME_INTEGRIN_ALPHAIIB_BETA3_SIGNALING		27	0.290542	0.828391	0.69084	1	1	2733	tags=26%, list=22%, signal=33%
LINDGREN_BLADDER_CANCER_CLUSTER_3_DN	LINDGREN_BLADDER_CANCER_CLUSTER_3_DN		176	0.212735	0.828037	0.852359	1	1	1992	tags=15%, list=16%, signal=17%
REACTOME_MITOCHONDRIAL_TRNA_AMINOACYLATION	REACTOME_MITOCHONDRIAL_TRNA_AMINOACYLATION		16	0.327002	0.827222	0.669231	1	1	2347	tags=31%, list=19%, signal=38%
ELVIDGE_HIF1A_AND_HIF2A_TARGETS_DN	ELVIDGE_HIF1A_AND_HIF2A_TARGETS_DN		82	0.239477	0.827022	0.754296	1	1	2163	tags=21%, list=17%, signal=25%
DAIRKEE_TERT_TARGETS_UP	DAIRKEE_TERT_TARGETS_UP		285	0.199776	0.825903	0.908696	1	1	2090	tags=17%, list=17%, signal=20%
YORDY_RECIPROCAL_REGULATION_BY_ETS1_AND_SP100_DN	YORDY_RECIPROCAL_REGULATION_BY_ETS1_AND_SP100_DN		62	0.249249	0.825874	0.741379	1	1	3442	tags=37%, list=28%, signal=51%
RODWELL_AGING_KIDNEY_DN	RODWELL_AGING_KIDNEY_DN		106	0.227783	0.825813	0.805792	1	1	1375	tags=14%, list=11%, signal=16%
MCDOWELL_ACUTE_LUNG_INJURY_UP	MCDOWELL_ACUTE_LUNG_INJURY_UP		41	0.268954	0.825584	0.745487	1	1	2328	tags=24%, list=19%, signal=30%
HOQUE_METHYLATED_IN_CANCER	HOQUE_METHYLATED_IN_CANCER		53	0.256715	0.825435	0.729204	1	1	2523	tags=32%, list=20%, signal=40%
PELLICCIOTTA_HDAC_IN_ANTIGEN_PRESENTATION_UP	PELLICCIOTTA_HDAC_IN_ANTIGEN_PRESENTATION_UP		56	0.251897	0.824956	0.763303	1	1	51	tags=2%, list=0%, signal=2%
BLALOCK_ALZHEIMERS_DISEASE_INCIPIENT_UP	BLALOCK_ALZHEIMERS_DISEASE_INCIPIENT_UP		311	0.198295	0.823615	0.892655	1	1	2677	tags=21%, list=22%, signal=26%
KORKOLA_TERATOMA	KORKOLA_TERATOMA		35	0.272675	0.823429	0.740741	1	1	632	tags=11%, list=5%, signal=12%
HELLER_HDAC_TARGETS_UP	HELLER_HDAC_TARGETS_UP		228	0.203091	0.821163	0.892489	1	1	2562	tags=22%, list=21%, signal=28%
ELVIDGE_HYPOXIA_UP	ELVIDGE_HYPOXIA_UP		138	0.214355	0.82103	0.833611	1	1	2224	tags=19%, list=18%, signal=23%
PID_UPA_UPAR_PATHWAY	PID_UPA_UPAR_PATHWAY		38	0.271824	0.820088	0.722892	1	1	1564	tags=16%, list=13%, signal=18%
LE_SKI_TARGETS_UP	LE_SKI_TARGETS_UP		15	0.343375	0.819539	0.68472	1	1	306	tags=13%, list=2%, signal=14%
GOTTWEIN_TARGETS_OF_KSHV_MIR_K12_11	GOTTWEIN_TARGETS_OF_KSHV_MIR_K12_11		46	0.261351	0.819426	0.736661	1	1	3585	tags=35%, list=29%, signal=49%
KANG_DOXORUBICIN_RESISTANCE_DN	KANG_DOXORUBICIN_RESISTANCE_DN		15	0.326211	0.818675	0.67167	1	1	3870	tags=47%, list=31%, signal=68%
REACTOME_GOLGI_ASSOCIATED_VESICLE_BIOGENESIS	REACTOME_GOLGI_ASSOCIATED_VESICLE_BIOGENESIS		46	0.254368	0.818657	0.734177	1	1	2364	tags=20%, list=19%, signal=24%
REACTOME_TRAF6_MEDIATED_NFKB_ACTIVATION	REACTOME_TRAF6_MEDIATED_NFKB_ACTIVATION		19	0.311075	0.818655	0.672764	1	1	3519	tags=37%, list=28%, signal=51%
BROWNE_HCMV_INFECTION_48HR_UP	BROWNE_HCMV_INFECTION_48HR_UP		147	0.212712	0.818581	0.877419	1	1	1767	tags=18%, list=14%, signal=21%
SCHRAETS_MLL_TARGETS_DN	SCHRAETS_MLL_TARGETS_DN		31	0.279663	0.817832	0.735883	1	1	3132	tags=45%, list=25%, signal=60%
MARSON_FOXP3_TARGETS_UP	MARSON_FOXP3_TARGETS_UP		54	0.250883	0.817529	0.742215	1	1	2179	tags=19%, list=18%, signal=22%
KEGG_PRIMARY_BILE_ACID_BIOSYNTHESIS	KEGG_PRIMARY_BILE_ACID_BIOSYNTHESIS		15	0.333916	0.817391	0.699797	1	1	1317	tags=27%, list=11%, signal=30%
REACTOME_RESPIRATORY_ELECTRON_TRANSPORT	REACTOME_RESPIRATORY_ELECTRON_TRANSPORT		61	0.240076	0.817298	0.763668	1	1	3314	tags=31%, list=27%, signal=42%
PID_AJDISS_2PATHWAY	PID_AJDISS_2PATHWAY		47	0.260945	0.817076	0.749129	1	1	3768	tags=36%, list=30%, signal=52%
REACTOME_SYNTHESIS_AND_INTERCONVERSION_OF_NUCLEOTIDE_DI_AND_TRIPHOSPHATES	REACTOME_SYNTHESIS_AND_INTERCONVERSION_OF_NUCLEOTIDE_DI_AND_TRIPHOSPHATES		16	0.324922	0.817071	0.706612	1	1	1791	tags=25%, list=14%, signal=29%
REACTOME_SULFUR_AMINO_ACID_METABOLISM	REACTOME_SULFUR_AMINO_ACID_METABOLISM		21	0.307584	0.816643	0.693204	1	1	1395	tags=19%, list=11%, signal=21%
GROSS_HYPOXIA_VIA_ELK3_UP	GROSS_HYPOXIA_VIA_ELK3_UP		171	0.209479	0.816353	0.870048	1	1	2513	tags=20%, list=20%, signal=25%
ZWANG_DOWN_BY_2ND_EGF_PULSE	ZWANG_DOWN_BY_2ND_EGF_PULSE		108	0.222481	0.815978	0.836634	1	1	2171	tags=19%, list=17%, signal=23%
SHEDDEN_LUNG_CANCER_GOOD_SURVIVAL_A5	SHEDDEN_LUNG_CANCER_GOOD_SURVIVAL_A5		41	0.267501	0.81592	0.765478	1	1	2833	tags=34%, list=23%, signal=44%
APPIERTO_RESPONSE_TO_FENRETINIDE_UP	APPIERTO_RESPONSE_TO_FENRETINIDE_UP		33	0.275657	0.814572	0.735812	1	1	2242	tags=21%, list=18%, signal=26%
NING_CHRONIC_OBSTRUCTIVE_PULMONARY_DISEASE_UP	NING_CHRONIC_OBSTRUCTIVE_PULMONARY_DISEASE_UP		133	0.21511	0.813421	0.810606	1	1	1413	tags=11%, list=11%, signal=12%
RASHI_RESPONSE_TO_IONIZING_RADIATION_2	RASHI_RESPONSE_TO_IONIZING_RADIATION_2		110	0.220665	0.813227	0.833066	1	1	1840	tags=17%, list=15%, signal=20%
CREIGHTON_ENDOCRINE_THERAPY_RESISTANCE_5	CREIGHTON_ENDOCRINE_THERAPY_RESISTANCE_5		354	0.191856	0.813054	0.938395	1	1	1961	tags=15%, list=16%, signal=17%
BIOCARTA_CHREBP2_PATHWAY	BIOCARTA_CHREBP2_PATHWAY		40	0.26834	0.812898	0.758684	1	1	1727	tags=15%, list=14%, signal=17%
WANG_BARRETTS_ESOPHAGUS_AND_ESOPHAGUS_CANCER_UP	WANG_BARRETTS_ESOPHAGUS_AND_ESOPHAGUS_CANCER_UP		23	0.299476	0.812883	0.719925	1	1	672	tags=13%, list=5%, signal=14%
KYNG_WERNER_SYNDROM_AND_NORMAL_AGING_DN	KYNG_WERNER_SYNDROM_AND_NORMAL_AGING_DN		171	0.209639	0.811781	0.862275	1	1	388	tags=4%, list=3%, signal=4%
MULLIGHAN_NPM1_MUTATED_SIGNATURE_2_UP	MULLIGHAN_NPM1_MUTATED_SIGNATURE_2_UP		110	0.222893	0.81159	0.843643	1	1	2701	tags=26%, list=22%, signal=33%
JOHNSTONE_PARVB_TARGETS_2_UP	JOHNSTONE_PARVB_TARGETS_2_UP		116	0.214595	0.811393	0.855118	1	1	1282	tags=9%, list=10%, signal=10%
CHANDRAN_METASTASIS_TOP50_UP	CHANDRAN_METASTASIS_TOP50_UP		27	0.283865	0.811229	0.719852	1	1	3525	tags=30%, list=28%, signal=41%
REACTOME_THE_ROLE_OF_NEF_IN_HIV1_REPLICATION_AND_DISEASE_PATHOGENESIS	REACTOME_THE_ROLE_OF_NEF_IN_HIV1_REPLICATION_AND_DISEASE_PATHOGENESIS		25	0.294515	0.811012	0.711956	1	1	1768	tags=24%, list=14%, signal=28%
REACTOME_SIGNALING_BY_INSULIN_RECEPTOR	REACTOME_SIGNALING_BY_INSULIN_RECEPTOR		82	0.233004	0.810904	0.802345	1	1	3073	tags=32%, list=25%, signal=42%
BIOCARTA_IGF1R_PATHWAY	BIOCARTA_IGF1R_PATHWAY		22	0.295691	0.810648	0.705323	1	1	474	tags=9%, list=4%, signal=9%
KANG_GIST_WITH_PDGFRA_UP	KANG_GIST_WITH_PDGFRA_UP		42	0.259738	0.810631	0.739209	1	1	1370	tags=14%, list=11%, signal=16%
GAUSSMANN_MLL_AF4_FUSION_TARGETS_D_UP	GAUSSMANN_MLL_AF4_FUSION_TARGETS_D_UP		29	0.288263	0.810066	0.739212	1	1	1933	tags=28%, list=16%, signal=33%
BIOCARTA_GPCR_PATHWAY	BIOCARTA_GPCR_PATHWAY		32	0.275706	0.809009	0.739526	1	1	2729	tags=25%, list=22%, signal=32%
SMID_BREAST_CANCER_RELAPSE_IN_BRAIN_UP	SMID_BREAST_CANCER_RELAPSE_IN_BRAIN_UP		37	0.265253	0.808987	0.746858	1	1	1473	tags=24%, list=12%, signal=28%
YAMAZAKI_TCEB3_TARGETS_DN	YAMAZAKI_TCEB3_TARGETS_DN		171	0.206308	0.808942	0.89039	1	1	2293	tags=20%, list=18%, signal=25%
BILD_MYC_ONCOGENIC_SIGNATURE	BILD_MYC_ONCOGENIC_SIGNATURE		149	0.214321	0.808653	0.861111	1	1	1441	tags=13%, list=12%, signal=14%
MEISSNER_NPC_HCP_WITH_H3K27ME3	MEISSNER_NPC_HCP_WITH_H3K27ME3		66	0.241257	0.808352	0.78634	1	1	1893	tags=23%, list=15%, signal=27%
MCCABE_HOXC6_TARGETS_CANCER_DN	MCCABE_HOXC6_TARGETS_CANCER_DN		17	0.318443	0.80725	0.726214	1	1	2939	tags=29%, list=24%, signal=38%
REACTOME_MEMBRANE_TRAFFICKING	REACTOME_MEMBRANE_TRAFFICKING		108	0.222356	0.806769	0.827869	1	1	2063	tags=16%, list=17%, signal=19%
WILLIAMS_ESR1_TARGETS_UP	WILLIAMS_ESR1_TARGETS_UP		23	0.29278	0.806701	0.701521	1	1	3203	tags=35%, list=26%, signal=47%
MCCLUNG_DELTA_FOSB_TARGETS_2WK	MCCLUNG_DELTA_FOSB_TARGETS_2WK		39	0.266249	0.806487	0.746717	1	1	1181	tags=18%, list=9%, signal=20%
MENSSEN_MYC_TARGETS	MENSSEN_MYC_TARGETS		42	0.263373	0.805247	0.78125	1	1	3458	tags=36%, list=28%, signal=49%
OLSSON_E2F3_TARGETS_UP	OLSSON_E2F3_TARGETS_UP		21	0.298324	0.804536	0.734375	1	1	2170	tags=24%, list=17%, signal=29%
GYORFFY_DOXORUBICIN_RESISTANCE	GYORFFY_DOXORUBICIN_RESISTANCE		39	0.269735	0.804146	0.744954	1	1	1027	tags=15%, list=8%, signal=17%
YOSHIOKA_LIVER_CANCER_EARLY_RECURRENCE_UP	YOSHIOKA_LIVER_CANCER_EARLY_RECURRENCE_UP		29	0.273607	0.803121	0.734201	1	1	1330	tags=10%, list=11%, signal=12%
HOFMANN_CELL_LYMPHOMA_DN	HOFMANN_CELL_LYMPHOMA_DN		32	0.274769	0.802701	0.758123	1	1	2072	tags=25%, list=17%, signal=30%
REACTOME_TRIF_MEDIATED_TLR3_SIGNALING	REACTOME_TRIF_MEDIATED_TLR3_SIGNALING		63	0.240068	0.802423	0.791172	1	1	1696	tags=17%, list=14%, signal=20%
BAE_BRCA1_TARGETS_DN	BAE_BRCA1_TARGETS_DN		29	0.276495	0.801532	0.729572	1	1	939	tags=14%, list=8%, signal=15%
THEODOROU_MAMMARY_TUMORIGENESIS	THEODOROU_MAMMARY_TUMORIGENESIS		28	0.280402	0.800794	0.736842	1	1	1144	tags=18%, list=9%, signal=20%
FARMER_BREAST_CANCER_CLUSTER_7	FARMER_BREAST_CANCER_CLUSTER_7		16	0.314402	0.799881	0.7154	1	1	1468	tags=25%, list=12%, signal=28%
LI_INDUCED_T_TO_NATURAL_KILLER_UP	LI_INDUCED_T_TO_NATURAL_KILLER_UP		235	0.198943	0.799616	0.918639	1	1	3119	tags=30%, list=25%, signal=40%
REACTOME_ABC_FAMILY_PROTEINS_MEDIATED_TRANSPORT	REACTOME_ABC_FAMILY_PROTEINS_MEDIATED_TRANSPORT		29	0.286845	0.798621	0.736243	1	1	2408	tags=31%, list=19%, signal=38%
JIANG_AGING_CEREBRAL_CORTEX_DN	JIANG_AGING_CEREBRAL_CORTEX_DN		46	0.253235	0.797964	0.761221	1	1	1755	tags=15%, list=14%, signal=18%
VANTVEER_BREAST_CANCER_ESR1_DN	VANTVEER_BREAST_CANCER_ESR1_DN		194	0.202198	0.79794	0.911215	1	1	1803	tags=18%, list=14%, signal=20%
PURBEY_TARGETS_OF_CTBP1_AND_SATB1_DN	PURBEY_TARGETS_OF_CTBP1_AND_SATB1_DN		138	0.20811	0.797493	0.872814	1	1	1425	tags=14%, list=11%, signal=16%
IRITANI_MAD1_TARGETS_DN	IRITANI_MAD1_TARGETS_DN		38	0.268489	0.79745	0.732743	1	1	3163	tags=32%, list=25%, signal=42%
PID_CDC42_PATHWAY	PID_CDC42_PATHWAY		68	0.235712	0.797115	0.811828	1	1	647	tags=4%, list=5%, signal=5%
BREDEMEYER_RAG_SIGNALING_VIA_ATM_NOT_VIA_NFKB_UP	BREDEMEYER_RAG_SIGNALING_VIA_ATM_NOT_VIA_NFKB_UP		33	0.272668	0.797096	0.751838	1	1	1698	tags=18%, list=14%, signal=21%
PID_HIF1_TFPATHWAY	PID_HIF1_TFPATHWAY		55	0.242413	0.796726	0.809608	1	1	2544	tags=29%, list=20%, signal=36%
HOFFMANN_PRE_BI_TO_LARGE_PRE_BII_LYMPHOCYTE_UP	HOFFMANN_PRE_BI_TO_LARGE_PRE_BII_LYMPHOCYTE_UP		30	0.277262	0.796017	0.763941	1	1	2546	tags=30%, list=20%, signal=38%
MARSON_FOXP3_TARGETS_STIMULATED_UP	MARSON_FOXP3_TARGETS_STIMULATED_UP		22	0.298537	0.79577	0.735125	1	1	638	tags=14%, list=5%, signal=14%
IGARASHI_ATF4_TARGETS_DN	IGARASHI_ATF4_TARGETS_DN		72	0.232546	0.795592	0.819865	1	1	2509	tags=25%, list=20%, signal=31%
MOLENAAR_TARGETS_OF_CCND1_AND_CDK4_DN	MOLENAAR_TARGETS_OF_CCND1_AND_CDK4_DN		40	0.255429	0.795414	0.786539	1	1	2088	tags=28%, list=17%, signal=33%
KEGG_BIOSYNTHESIS_OF_UNSATURATED_FATTY_ACIDS	KEGG_BIOSYNTHESIS_OF_UNSATURATED_FATTY_ACIDS		15	0.324867	0.795104	0.70428	1	1	1030	tags=20%, list=8%, signal=22%
LINDGREN_BLADDER_CANCER_CLUSTER_2B	LINDGREN_BLADDER_CANCER_CLUSTER_2B		315	0.190045	0.794795	0.960294	1	1	1708	tags=14%, list=14%, signal=16%
HARRIS_HYPOXIA	HARRIS_HYPOXIA		71	0.230698	0.794495	0.827869	1	1	2679	tags=32%, list=22%, signal=41%
IVANOVSKA_MIR106B_TARGETS	IVANOVSKA_MIR106B_TARGETS		71	0.235839	0.793659	0.821239	1	1	3304	tags=35%, list=27%, signal=48%
KEGG_NEUROTROPHIN_SIGNALING_PATHWAY	KEGG_NEUROTROPHIN_SIGNALING_PATHWAY		115	0.214806	0.792695	0.871921	1	1	2803	tags=23%, list=23%, signal=29%
SMIRNOV_RESPONSE_TO_IR_2HR_UP	SMIRNOV_RESPONSE_TO_IR_2HR_UP		40	0.257643	0.792182	0.767918	1	1	2115	tags=20%, list=17%, signal=24%
SHIN_B_CELL_LYMPHOMA_CLUSTER_5	SHIN_B_CELL_LYMPHOMA_CLUSTER_5		17	0.310921	0.792009	0.743689	1	1	579	tags=12%, list=5%, signal=12%
BIOCARTA_CARDIACEGF_PATHWAY	BIOCARTA_CARDIACEGF_PATHWAY		16	0.311628	0.791975	0.707031	1	1	2374	tags=31%, list=19%, signal=39%
RIZKI_TUMOR_INVASIVENESS_2D_UP	RIZKI_TUMOR_INVASIVENESS_2D_UP		58	0.240143	0.791546	0.815878	1	1	113	tags=3%, list=1%, signal=3%
CHANDRAN_METASTASIS_UP	CHANDRAN_METASTASIS_UP		147	0.20506	0.791397	0.876405	1	1	2501	tags=20%, list=20%, signal=25%
BOYAULT_LIVER_CANCER_SUBCLASS_G1_DN	BOYAULT_LIVER_CANCER_SUBCLASS_G1_DN		30	0.269029	0.791182	0.759704	1	1	3206	tags=40%, list=26%, signal=54%
HAHTOLA_MYCOSIS_FUNGOIDES_SKIN_DN	HAHTOLA_MYCOSIS_FUNGOIDES_SKIN_DN		23	0.291105	0.791013	0.743068	1	1	3081	tags=30%, list=25%, signal=40%
IWANAGA_CARCINOGENESIS_BY_KRAS_PTEN_UP	IWANAGA_CARCINOGENESIS_BY_KRAS_PTEN_UP		134	0.211508	0.789688	0.882255	1	1	381	tags=6%, list=3%, signal=6%
PID_NOTCH_PATHWAY	PID_NOTCH_PATHWAY		55	0.241948	0.788954	0.80705	1	1	4036	tags=49%, list=32%, signal=72%
AMBROSINI_FLAVOPIRIDOL_TREATMENT_TP53	AMBROSINI_FLAVOPIRIDOL_TREATMENT_TP53		88	0.221864	0.788905	0.876689	1	1	1285	tags=11%, list=10%, signal=13%
WEIGEL_OXIDATIVE_STRESS_BY_HNE_AND_TBH	WEIGEL_OXIDATIVE_STRESS_BY_HNE_AND_TBH		53	0.245241	0.787883	0.808118	1	1	2005	tags=19%, list=16%, signal=22%
DORN_ADENOVIRUS_INFECTION_24HR_DN	DORN_ADENOVIRUS_INFECTION_24HR_DN		37	0.260867	0.78756	0.772727	1	1	2562	tags=24%, list=21%, signal=31%
AMIT_SERUM_RESPONSE_120_MCF10A	AMIT_SERUM_RESPONSE_120_MCF10A		54	0.24301	0.78708	0.812174	1	1	1837	tags=22%, list=15%, signal=26%
HOLLEMAN_PREDNISOLONE_RESISTANCE_B_ALL_UP	HOLLEMAN_PREDNISOLONE_RESISTANCE_B_ALL_UP		18	0.30663	0.785634	0.738703	1	1	1572	tags=17%, list=13%, signal=19%
BORLAK_LIVER_CANCER_EGF_UP	BORLAK_LIVER_CANCER_EGF_UP		48	0.24743	0.785104	0.809353	1	1	1685	tags=17%, list=14%, signal=19%
GARY_CD5_TARGETS_UP	GARY_CD5_TARGETS_UP		387	0.184347	0.78507	0.973088	1	1	3016	tags=25%, list=24%, signal=32%
TONKS_TARGETS_OF_RUNX1_RUNX1T1_FUSION_MONOCYTE_UP	TONKS_TARGETS_OF_RUNX1_RUNX1T1_FUSION_MONOCYTE_UP		161	0.20416	0.784588	0.913928	1	1	1301	tags=9%, list=10%, signal=10%
SU_LIVER	SU_LIVER		39	0.252722	0.784467	0.802657	1	1	2094	tags=26%, list=17%, signal=31%
BROWNE_HCMV_INFECTION_16HR_DN	BROWNE_HCMV_INFECTION_16HR_DN		66	0.234109	0.784301	0.819298	1	1	1756	tags=17%, list=14%, signal=19%
SCHLOSSER_SERUM_RESPONSE_AUGMENTED_BY_MYC	SCHLOSSER_SERUM_RESPONSE_AUGMENTED_BY_MYC		82	0.22404	0.783866	0.866221	1	1	282	tags=4%, list=2%, signal=4%
PID_KIT_PATHWAY	PID_KIT_PATHWAY		49	0.2442	0.783254	0.809689	1	1	3127	tags=31%, list=25%, signal=41%
ABRAHAM_ALPC_VS_MULTIPLE_MYELOMA_UP	ABRAHAM_ALPC_VS_MULTIPLE_MYELOMA_UP		24	0.286474	0.782617	0.757299	1	1	1437	tags=21%, list=12%, signal=24%
KEGG_TRYPTOPHAN_METABOLISM	KEGG_TRYPTOPHAN_METABOLISM		36	0.261844	0.78243	0.792982	1	1	1885	tags=19%, list=15%, signal=23%
FAELT_B_CLL_WITH_VH3_21_UP	FAELT_B_CLL_WITH_VH3_21_UP		37	0.261158	0.782044	0.804554	1	1	2811	tags=27%, list=23%, signal=35%
LEE_EARLY_T_LYMPHOCYTE_DN	LEE_EARLY_T_LYMPHOCYTE_DN		35	0.264776	0.781798	0.771698	1	1	1383	tags=17%, list=11%, signal=19%
BIOCARTA_CDMAC_PATHWAY	BIOCARTA_CDMAC_PATHWAY		15	0.32198	0.781394	0.7393	1	1	1505	tags=20%, list=12%, signal=23%
SMIRNOV_CIRCULATING_ENDOTHELIOCYTES_IN_CANCER_UP	SMIRNOV_CIRCULATING_ENDOTHELIOCYTES_IN_CANCER_UP		129	0.208366	0.781359	0.876254	1	1	1199	tags=12%, list=10%, signal=14%
GOTZMANN_EPITHELIAL_TO_MESENCHYMAL_TRANSITION_DN	GOTZMANN_EPITHELIAL_TO_MESENCHYMAL_TRANSITION_DN		185	0.197294	0.781329	0.930556	1	1	1328	tags=11%, list=11%, signal=13%
ICHIBA_GRAFT_VERSUS_HOST_DISEASE_35D_UP	ICHIBA_GRAFT_VERSUS_HOST_DISEASE_35D_UP		108	0.214962	0.781122	0.86872	1	1	2563	tags=26%, list=21%, signal=32%
HERNANDEZ_ABERRANT_MITOSIS_BY_DOCETACEL_4NM_UP	HERNANDEZ_ABERRANT_MITOSIS_BY_DOCETACEL_4NM_UP		15	0.313759	0.781029	0.727634	1	1	2160	tags=33%, list=17%, signal=40%
CHOW_RASSF1_TARGETS_DN	CHOW_RASSF1_TARGETS_DN		25	0.273547	0.780726	0.778	1	1	470	tags=8%, list=4%, signal=8%
GARGALOVIC_RESPONSE_TO_OXIDIZED_PHOSPHOLIPIDS_GREEN_UP	GARGALOVIC_RESPONSE_TO_OXIDIZED_PHOSPHOLIPIDS_GREEN_UP		18	0.299514	0.780343	0.747495	1	1	1737	tags=22%, list=14%, signal=26%
VALK_AML_CLUSTER_8	VALK_AML_CLUSTER_8		19	0.297299	0.778779	0.743327	1	1	122	tags=5%, list=1%, signal=5%
REACTOME_SIGNALING_BY_EGFR_IN_CANCER	REACTOME_SIGNALING_BY_EGFR_IN_CANCER		96	0.216514	0.777937	0.874603	1	1	2729	tags=25%, list=22%, signal=32%
KEGG_PROPANOATE_METABOLISM	KEGG_PROPANOATE_METABOLISM		30	0.263071	0.777873	0.766603	1	1	3248	tags=43%, list=26%, signal=59%
YANG_BREAST_CANCER_ESR1_DN	YANG_BREAST_CANCER_ESR1_DN		23	0.288598	0.777334	0.765478	1	1	1151	tags=22%, list=9%, signal=24%
TERAO_AOX4_TARGETS_SKIN_UP	TERAO_AOX4_TARGETS_SKIN_UP		34	0.26574	0.777285	0.783217	1	1	852	tags=12%, list=7%, signal=13%
CONCANNON_APOPTOSIS_BY_EPOXOMICIN_UP	CONCANNON_APOPTOSIS_BY_EPOXOMICIN_UP		193	0.198989	0.776495	0.936364	1	1	2161	tags=18%, list=17%, signal=21%
BIOCARTA_P38MAPK_PATHWAY	BIOCARTA_P38MAPK_PATHWAY		37	0.256066	0.776374	0.806452	1	1	1930	tags=19%, list=16%, signal=22%
KIM_WT1_TARGETS_8HR_DN	KIM_WT1_TARGETS_8HR_DN		100	0.217638	0.775166	0.882353	1	1	1662	tags=14%, list=13%, signal=16%
KEGG_PARKINSONS_DISEASE	KEGG_PARKINSONS_DISEASE		103	0.213558	0.775081	0.888889	1	1	2594	tags=22%, list=21%, signal=28%
REACTOME_NFKB_AND_MAP_KINASES_ACTIVATION_MEDIATED_BY_TLR4_SIGNALING_REPERTOIRE	REACTOME_NFKB_AND_MAP_KINASES_ACTIVATION_MEDIATED_BY_TLR4_SIGNALING_REPERTOIRE		61	0.231497	0.773943	0.854054	1	1	1696	tags=18%, list=14%, signal=21%
BROWNE_HCMV_INFECTION_10HR_UP	BROWNE_HCMV_INFECTION_10HR_UP		79	0.22434	0.773863	0.868637	1	1	3924	tags=39%, list=32%, signal=57%
KYNG_NORMAL_AGING_DN	KYNG_NORMAL_AGING_DN		20	0.289441	0.773833	0.76834	1	1	2171	tags=25%, list=17%, signal=30%
KIM_WT1_TARGETS_12HR_UP	KIM_WT1_TARGETS_12HR_UP		124	0.205339	0.772728	0.904682	1	1	3037	tags=27%, list=24%, signal=35%
LIU_PROSTATE_CANCER_UP	LIU_PROSTATE_CANCER_UP		68	0.227209	0.772232	0.850615	1	1	2488	tags=26%, list=20%, signal=33%
KEGG_GLYCOSPHINGOLIPID_BIOSYNTHESIS_LACTO_AND_NEOLACTO_SERIES	KEGG_GLYCOSPHINGOLIPID_BIOSYNTHESIS_LACTO_AND_NEOLACTO_SERIES		22	0.28165	0.771786	0.777563	1	1	257	tags=9%, list=2%, signal=9%
KEGG_GLYCEROLIPID_METABOLISM	KEGG_GLYCEROLIPID_METABOLISM		36	0.260918	0.771662	0.834234	1	1	1719	tags=19%, list=14%, signal=22%
KYNG_RESPONSE_TO_H2O2_VIA_ERCC6_UP	KYNG_RESPONSE_TO_H2O2_VIA_ERCC6_UP		31	0.264574	0.77161	0.774254	1	1	1968	tags=23%, list=16%, signal=27%
AIYAR_COBRA1_TARGETS_UP	AIYAR_COBRA1_TARGETS_UP		33	0.264619	0.771507	0.773832	1	1	2786	tags=36%, list=22%, signal=47%
KEGG_NOTCH_SIGNALING_PATHWAY	KEGG_NOTCH_SIGNALING_PATHWAY		42	0.251628	0.771109	0.814882	1	1	3515	tags=36%, list=28%, signal=50%
SIMBULAN_UV_RESPONSE_NORMAL_DN	SIMBULAN_UV_RESPONSE_NORMAL_DN		28	0.274015	0.771021	0.788462	1	1	4449	tags=57%, list=36%, signal=89%
SCHLOSSER_MYC_AND_SERUM_RESPONSE_SYNERGY	SCHLOSSER_MYC_AND_SERUM_RESPONSE_SYNERGY		30	0.269583	0.770885	0.811918	1	1	4375	tags=50%, list=35%, signal=77%
MACAEVA_PBMC_RESPONSE_TO_IR	MACAEVA_PBMC_RESPONSE_TO_IR		73	0.224606	0.770799	0.861403	1	1	1841	tags=14%, list=15%, signal=16%
TIEN_INTESTINE_PROBIOTICS_24HR_DN	TIEN_INTESTINE_PROBIOTICS_24HR_DN		179	0.197521	0.770309	0.950995	1	1	3014	tags=22%, list=24%, signal=28%
SANSOM_APC_TARGETS_REQUIRE_MYC	SANSOM_APC_TARGETS_REQUIRE_MYC		155	0.199985	0.770059	0.912621	1	1	1481	tags=12%, list=12%, signal=13%
NAKAYAMA_FRA2_TARGETS	NAKAYAMA_FRA2_TARGETS		37	0.257252	0.769861	0.807292	1	1	2294	tags=24%, list=18%, signal=30%
JISON_SICKLE_CELL_DISEASE_DN	JISON_SICKLE_CELL_DISEASE_DN		136	0.203263	0.769443	0.906621	1	1	893	tags=6%, list=7%, signal=6%
KANG_AR_TARGETS_UP	KANG_AR_TARGETS_UP		17	0.30038	0.769305	0.759296	1	1	1662	tags=12%, list=13%, signal=14%
BERENJENO_TRANSFORMED_BY_RHOA_UP	BERENJENO_TRANSFORMED_BY_RHOA_UP		446	0.177628	0.769245	0.993298	1	1	2135	tags=16%, list=17%, signal=18%
HWANG_PROSTATE_CANCER_MARKERS	HWANG_PROSTATE_CANCER_MARKERS		24	0.275309	0.769154	0.781008	1	1	1946	tags=21%, list=16%, signal=25%
PID_REG_GR_PATHWAY	PID_REG_GR_PATHWAY		75	0.222224	0.767635	0.876923	1	1	2895	tags=25%, list=23%, signal=33%
YANG_BREAST_CANCER_ESR1_BULK_DN	YANG_BREAST_CANCER_ESR1_BULK_DN		20	0.290694	0.766187	0.77907	1	1	3294	tags=45%, list=26%, signal=61%
REACTOME_INTEGRIN_CELL_SURFACE_INTERACTIONS	REACTOME_INTEGRIN_CELL_SURFACE_INTERACTIONS		78	0.221588	0.76597	0.863958	1	1	1564	tags=15%, list=13%, signal=17%
TAVOR_CEBPA_TARGETS_UP	TAVOR_CEBPA_TARGETS_UP		39	0.250788	0.765725	0.836502	1	1	2517	tags=26%, list=20%, signal=32%
BIOCARTA_SPPA_PATHWAY	BIOCARTA_SPPA_PATHWAY		20	0.291989	0.765697	0.745098	1	1	2729	tags=35%, list=22%, signal=45%
XU_HGF_TARGETS_REPRESSED_BY_AKT1_DN	XU_HGF_TARGETS_REPRESSED_BY_AKT1_DN		69	0.226992	0.765121	0.859766	1	1	1565	tags=14%, list=13%, signal=16%
MORI_LARGE_PRE_BII_LYMPHOCYTE_DN	MORI_LARGE_PRE_BII_LYMPHOCYTE_DN		45	0.24003	0.764543	0.851648	1	1	1016	tags=11%, list=8%, signal=12%
HOSHIDA_LIVER_CANCER_SUBCLASS_S1	HOSHIDA_LIVER_CANCER_SUBCLASS_S1		209	0.19267	0.763759	0.947839	1	1	1226	tags=9%, list=10%, signal=9%
DELACROIX_RAR_TARGETS_UP	DELACROIX_RAR_TARGETS_UP		42	0.245399	0.762349	0.844291	1	1	2054	tags=21%, list=17%, signal=26%
DELLA_RESPONSE_TO_TSA_AND_BUTYRATE	DELLA_RESPONSE_TO_TSA_AND_BUTYRATE		21	0.283774	0.762105	0.806569	1	1	1683	tags=19%, list=14%, signal=22%
GRUETZMANN_PANCREATIC_CANCER_DN	GRUETZMANN_PANCREATIC_CANCER_DN		171	0.198638	0.761001	0.948438	1	1	2566	tags=25%, list=21%, signal=31%
DUTERTRE_ESTRADIOL_RESPONSE_24HR_DN	DUTERTRE_ESTRADIOL_RESPONSE_24HR_DN		401	0.178767	0.760932	0.997211	1	1	2176	tags=18%, list=17%, signal=21%
NABA_BASEMENT_MEMBRANES	NABA_BASEMENT_MEMBRANES		34	0.253357	0.76082	0.81903	1	1	1230	tags=18%, list=10%, signal=20%
ONDER_CDH1_SIGNALING_VIA_CTNNB1	ONDER_CDH1_SIGNALING_VIA_CTNNB1		64	0.226778	0.76073	0.864528	1	1	2460	tags=27%, list=20%, signal=33%
NGUYEN_NOTCH1_TARGETS_DN	NGUYEN_NOTCH1_TARGETS_DN		76	0.220972	0.760485	0.875217	1	1	1921	tags=18%, list=15%, signal=22%
CROONQUIST_NRAS_VS_STROMAL_STIMULATION_DN	CROONQUIST_NRAS_VS_STROMAL_STIMULATION_DN		81	0.21722	0.760372	0.870861	1	1	1192	tags=9%, list=10%, signal=9%
WOO_LIVER_CANCER_RECURRENCE_UP	WOO_LIVER_CANCER_RECURRENCE_UP		92	0.215065	0.759983	0.89916	1	1	811	tags=11%, list=7%, signal=12%
BERTUCCI_MEDULLARY_VS_DUCTAL_BREAST_CANCER_UP	BERTUCCI_MEDULLARY_VS_DUCTAL_BREAST_CANCER_UP		144	0.20015	0.759526	0.924883	1	1	2918	tags=28%, list=23%, signal=36%
PID_CASPASE_PATHWAY	PID_CASPASE_PATHWAY		48	0.237386	0.759354	0.837687	1	1	1629	tags=15%, list=13%, signal=17%
FRASOR_RESPONSE_TO_SERM_OR_FULVESTRANT_DN	FRASOR_RESPONSE_TO_SERM_OR_FULVESTRANT_DN		47	0.237571	0.758978	0.864726	1	1	1613	tags=17%, list=13%, signal=19%
LANDIS_ERBB2_BREAST_TUMORS_65_DN	LANDIS_ERBB2_BREAST_TUMORS_65_DN		34	0.25436	0.758334	0.79646	1	1	3475	tags=41%, list=28%, signal=57%
LUI_THYROID_CANCER_PAX8_PPARG_UP	LUI_THYROID_CANCER_PAX8_PPARG_UP		34	0.251302	0.75644	0.800357	1	1	1437	tags=15%, list=12%, signal=17%
STARK_PREFRONTAL_CORTEX_22Q11_DELETION_UP	STARK_PREFRONTAL_CORTEX_22Q11_DELETION_UP		158	0.198024	0.75593	0.955414	1	1	1963	tags=15%, list=16%, signal=18%
SEKI_INFLAMMATORY_RESPONSE_LPS_DN	SEKI_INFLAMMATORY_RESPONSE_LPS_DN		22	0.281663	0.754234	0.793651	1	1	1903	tags=27%, list=15%, signal=32%
LEE_CALORIE_RESTRICTION_NEOCORTEX_UP	LEE_CALORIE_RESTRICTION_NEOCORTEX_UP		69	0.224199	0.754229	0.8656	1	1	601	tags=7%, list=5%, signal=8%
HAHTOLA_SEZARY_SYNDROM_DN	HAHTOLA_SEZARY_SYNDROM_DN		32	0.257335	0.753122	0.814414	1	1	1826	tags=25%, list=15%, signal=29%
JI_METASTASIS_REPRESSED_BY_STK11	JI_METASTASIS_REPRESSED_BY_STK11		23	0.285263	0.753005	0.802239	1	1	1450	tags=22%, list=12%, signal=25%
LU_EZH2_TARGETS_UP	LU_EZH2_TARGETS_UP		191	0.18927	0.751721	0.965679	1	1	2070	tags=15%, list=17%, signal=18%
KEGG_VASOPRESSIN_REGULATED_WATER_REABSORPTION	KEGG_VASOPRESSIN_REGULATED_WATER_REABSORPTION		39	0.247885	0.750891	0.841155	1	1	4569	tags=41%, list=37%, signal=65%
KEGG_NATURAL_KILLER_CELL_MEDIATED_CYTOTOXICITY	KEGG_NATURAL_KILLER_CELL_MEDIATED_CYTOTOXICITY		99	0.20915	0.750632	0.910806	1	1	2866	tags=30%, list=23%, signal=39%
KIM_MYC_AMPLIFICATION_TARGETS_DN	KIM_MYC_AMPLIFICATION_TARGETS_DN		67	0.221119	0.749891	0.848325	1	1	1057	tags=13%, list=8%, signal=15%
BIOCARTA_VIP_PATHWAY	BIOCARTA_VIP_PATHWAY		25	0.27677	0.748921	0.809804	1	1	348	tags=8%, list=3%, signal=8%
KEGG_ASTHMA	KEGG_ASTHMA		15	0.305142	0.747617	0.756148	1	1	1521	tags=33%, list=12%, signal=38%
BROWNE_HCMV_INFECTION_1HR_DN	BROWNE_HCMV_INFECTION_1HR_DN		180	0.189105	0.747569	0.966507	1	1	2293	tags=19%, list=18%, signal=23%
BHAT_ESR1_TARGETS_NOT_VIA_AKT1_DN	BHAT_ESR1_TARGETS_NOT_VIA_AKT1_DN		77	0.220372	0.747358	0.883527	1	1	2159	tags=21%, list=17%, signal=25%
NATSUME_RESPONSE_TO_INTERFERON_BETA_UP	NATSUME_RESPONSE_TO_INTERFERON_BETA_UP		61	0.223651	0.747326	0.889483	1	1	1390	tags=15%, list=11%, signal=17%
MULLIGHAN_NPM1_MUTATED_SIGNATURE_2_DN	MULLIGHAN_NPM1_MUTATED_SIGNATURE_2_DN		59	0.227778	0.747318	0.875	1	1	2386	tags=22%, list=19%, signal=27%
REACTOME_PI3K_EVENTS_IN_ERBB4_SIGNALING	REACTOME_PI3K_EVENTS_IN_ERBB4_SIGNALING		30	0.258338	0.747207	0.838951	1	1	2341	tags=23%, list=19%, signal=29%
KYNG_WERNER_SYNDROM_AND_NORMAL_AGING_UP	KYNG_WERNER_SYNDROM_AND_NORMAL_AGING_UP		72	0.21981	0.747045	0.874552	1	1	2168	tags=24%, list=17%, signal=28%
REACTOME_BASIGIN_INTERACTIONS	REACTOME_BASIGIN_INTERACTIONS		23	0.278334	0.746212	0.803774	1	1	853	tags=9%, list=7%, signal=9%
LU_AGING_BRAIN_UP	LU_AGING_BRAIN_UP		216	0.186994	0.745585	0.968182	1	1	2475	tags=19%, list=20%, signal=24%
XU_RESPONSE_TO_TRETINOIN_UP	XU_RESPONSE_TO_TRETINOIN_UP		15	0.299295	0.745282	0.786822	1	1	4230	tags=60%, list=34%, signal=91%
REACTOME_SIGNALING_BY_ERBB2	REACTOME_SIGNALING_BY_ERBB2		88	0.210109	0.74523	0.896082	1	1	2729	tags=24%, list=22%, signal=30%
KASLER_HDAC7_TARGETS_2_DN	KASLER_HDAC7_TARGETS_2_DN		27	0.263276	0.745008	0.813559	1	1	2171	tags=26%, list=17%, signal=31%
ROSS_LEUKEMIA_WITH_MLL_FUSIONS	ROSS_LEUKEMIA_WITH_MLL_FUSIONS		64	0.222066	0.744816	0.891459	1	1	1116	tags=11%, list=9%, signal=12%
PUIFFE_INVASION_INHIBITED_BY_ASCITES_UP	PUIFFE_INVASION_INHIBITED_BY_ASCITES_UP		67	0.21803	0.743802	0.877193	1	1	3273	tags=28%, list=26%, signal=38%
JOSEPH_RESPONSE_TO_SODIUM_BUTYRATE_UP	JOSEPH_RESPONSE_TO_SODIUM_BUTYRATE_UP		26	0.267057	0.74378	0.824324	1	1	146	tags=4%, list=1%, signal=4%
PID_SMAD2_3PATHWAY	PID_SMAD2_3PATHWAY		16	0.297134	0.743374	0.791253	1	1	8746	tags=100%, list=70%, signal=336%
REACTOME_TRAF6_MEDIATED_INDUCTION_OF_NFKB_AND_MAP_KINASES_UPON_TLR7_8_OR_9_ACTIVATION	REACTOME_TRAF6_MEDIATED_INDUCTION_OF_NFKB_AND_MAP_KINASES_UPON_TLR7_8_OR_9_ACTIVATION		65	0.21981	0.742921	0.872232	1	1	1696	tags=15%, list=14%, signal=18%
GUILLAUMOND_KLF10_TARGETS_DN	GUILLAUMOND_KLF10_TARGETS_DN		24	0.267191	0.742684	0.812992	1	1	1894	tags=21%, list=15%, signal=25%
CAIRO_PML_TARGETS_BOUND_BY_MYC_UP	CAIRO_PML_TARGETS_BOUND_BY_MYC_UP		22	0.273441	0.742285	0.79771	1	1	2303	tags=23%, list=19%, signal=28%
BIOCARTA_NDKDYNAMIN_PATHWAY	BIOCARTA_NDKDYNAMIN_PATHWAY		18	0.288536	0.742209	0.791165	1	1	2237	tags=22%, list=18%, signal=27%
BHATI_G2M_ARREST_BY_2METHOXYESTRADIOL_DN	BHATI_G2M_ARREST_BY_2METHOXYESTRADIOL_DN		100	0.204541	0.74214	0.937705	1	1	1841	tags=16%, list=15%, signal=19%
HOFMANN_MYELODYSPLASTIC_SYNDROM_LOW_RISK_UP	HOFMANN_MYELODYSPLASTIC_SYNDROM_LOW_RISK_UP		19	0.289492	0.74213	0.806216	1	1	3399	tags=37%, list=27%, signal=51%
HEDENFALK_BREAST_CANCER_BRACX_UP	HEDENFALK_BREAST_CANCER_BRACX_UP		18	0.288584	0.741162	0.795229	1	1	1293	tags=17%, list=10%, signal=19%
PLASARI_TGFB1_SIGNALING_VIA_NFIC_1HR_UP	PLASARI_TGFB1_SIGNALING_VIA_NFIC_1HR_UP		27	0.260546	0.741055	0.797323	1	1	799	tags=11%, list=6%, signal=12%
LIU_LIVER_CANCER	LIU_LIVER_CANCER		27	0.263471	0.740458	0.839223	1	1	1460	tags=22%, list=12%, signal=25%
ROVERSI_GLIOMA_COPY_NUMBER_UP	ROVERSI_GLIOMA_COPY_NUMBER_UP		78	0.210472	0.739755	0.902098	1	1	2573	tags=26%, list=21%, signal=32%
URS_ADIPOCYTE_DIFFERENTIATION_DN	URS_ADIPOCYTE_DIFFERENTIATION_DN		26	0.264442	0.739667	0.835907	1	1	4073	tags=38%, list=33%, signal=57%
WU_ALZHEIMER_DISEASE_DN	WU_ALZHEIMER_DISEASE_DN		15	0.299825	0.738418	0.789168	1	1	1308	tags=20%, list=11%, signal=22%
BILBAN_B_CLL_LPL_UP	BILBAN_B_CLL_LPL_UP		48	0.231559	0.738195	0.870438	1	1	2208	tags=21%, list=18%, signal=25%
NAKAMURA_METASTASIS_MODEL_UP	NAKAMURA_METASTASIS_MODEL_UP		36	0.24894	0.737254	0.844365	1	1	3024	tags=31%, list=24%, signal=40%
GARGALOVIC_RESPONSE_TO_OXIDIZED_PHOSPHOLIPIDS_GREY_DN	GARGALOVIC_RESPONSE_TO_OXIDIZED_PHOSPHOLIPIDS_GREY_DN		44	0.238262	0.736777	0.869565	1	1	994	tags=16%, list=8%, signal=17%
KIM_MYCL1_AMPLIFICATION_TARGETS_DN	KIM_MYCL1_AMPLIFICATION_TARGETS_DN		16	0.295195	0.736066	0.787431	1	1	3699	tags=44%, list=30%, signal=62%
LI_AMPLIFIED_IN_LUNG_CANCER	LI_AMPLIFIED_IN_LUNG_CANCER		163	0.188129	0.735893	0.96072	1	1	1945	tags=13%, list=16%, signal=15%
KEGG_FC_GAMMA_R_MEDIATED_PHAGOCYTOSIS	KEGG_FC_GAMMA_R_MEDIATED_PHAGOCYTOSIS		81	0.21095	0.735704	0.901478	1	1	3273	tags=27%, list=26%, signal=37%
JIANG_TIP30_TARGETS_UP	JIANG_TIP30_TARGETS_UP		38	0.242225	0.735576	0.86116	1	1	219	tags=5%, list=2%, signal=5%
WIKMAN_ASBESTOS_LUNG_CANCER_UP	WIKMAN_ASBESTOS_LUNG_CANCER_UP		15	0.29766	0.735185	0.779874	1	1	305	tags=7%, list=2%, signal=7%
PACHER_TARGETS_OF_IGF1_AND_IGF2_UP	PACHER_TARGETS_OF_IGF1_AND_IGF2_UP		30	0.252104	0.733777	0.869643	1	1	2544	tags=33%, list=20%, signal=42%
REACTOME_IL_RECEPTOR_SHC_SIGNALING	REACTOME_IL_RECEPTOR_SHC_SIGNALING		27	0.262854	0.733485	0.842105	1	1	2832	tags=33%, list=23%, signal=43%
BROWNE_HCMV_INFECTION_24HR_DN	BROWNE_HCMV_INFECTION_24HR_DN		126	0.195804	0.73341	0.948553	1	1	1698	tags=13%, list=14%, signal=15%
SIG_PIP3_SIGNALING_IN_CARDIAC_MYOCTES	SIG_PIP3_SIGNALING_IN_CARDIAC_MYOCTES		63	0.219289	0.732876	0.900344	1	1	3092	tags=29%, list=25%, signal=38%
PETROVA_ENDOTHELIUM_LYMPHATIC_VS_BLOOD_DN	PETROVA_ENDOTHELIUM_LYMPHATIC_VS_BLOOD_DN		133	0.194248	0.73246	0.952	1	1	1348	tags=12%, list=11%, signal=13%
DANG_REGULATED_BY_MYC_DN	DANG_REGULATED_BY_MYC_DN		225	0.181678	0.731965	0.986567	1	1	1990	tags=16%, list=16%, signal=19%
BIOCARTA_KERATINOCYTE_PATHWAY	BIOCARTA_KERATINOCYTE_PATHWAY		42	0.237444	0.731479	0.862197	1	1	1523	tags=17%, list=12%, signal=19%
WANG_RESPONSE_TO_BEXAROTENE_DN	WANG_RESPONSE_TO_BEXAROTENE_DN		21	0.277004	0.731334	0.813084	1	1	3053	tags=38%, list=25%, signal=50%
STEARMAN_TUMOR_FIELD_EFFECT_UP	STEARMAN_TUMOR_FIELD_EFFECT_UP		30	0.259718	0.730249	0.834275	1	1	620	tags=10%, list=5%, signal=10%
KEGG_DORSO_VENTRAL_AXIS_FORMATION	KEGG_DORSO_VENTRAL_AXIS_FORMATION		22	0.273158	0.72907	0.820037	1	1	1505	tags=18%, list=12%, signal=21%
REACTOME_TRANS_GOLGI_NETWORK_VESICLE_BUDDING	REACTOME_TRANS_GOLGI_NETWORK_VESICLE_BUDDING		51	0.22366	0.728934	0.894366	1	1	2364	tags=18%, list=19%, signal=22%
TORCHIA_TARGETS_OF_EWSR1_FLI1_FUSION_UP	TORCHIA_TARGETS_OF_EWSR1_FLI1_FUSION_UP		209	0.183105	0.728235	0.971976	1	1	2357	tags=21%, list=19%, signal=25%
LIU_SOX4_TARGETS_DN	LIU_SOX4_TARGETS_DN		243	0.180044	0.728166	0.992548	1	1	3016	tags=25%, list=24%, signal=32%
BHATTACHARYA_EMBRYONIC_STEM_CELL	BHATTACHARYA_EMBRYONIC_STEM_CELL		74	0.209422	0.727709	0.926635	1	1	1790	tags=15%, list=14%, signal=17%
LEE_METASTASIS_AND_ALTERNATIVE_SPLICING_UP	LEE_METASTASIS_AND_ALTERNATIVE_SPLICING_UP		63	0.216675	0.727071	0.911347	1	1	3337	tags=27%, list=27%, signal=37%
CHEN_LVAD_SUPPORT_OF_FAILING_HEART_DN	CHEN_LVAD_SUPPORT_OF_FAILING_HEART_DN		35	0.237621	0.726938	0.870909	1	1	3560	tags=46%, list=29%, signal=64%
HEDENFALK_BREAST_CANCER_HEREDITARY_VS_SPORADIC	HEDENFALK_BREAST_CANCER_HEREDITARY_VS_SPORADIC		41	0.240942	0.726621	0.895327	1	1	2121	tags=20%, list=17%, signal=23%
GRAESSMANN_RESPONSE_TO_MC_AND_SERUM_DEPRIVATION_DN	GRAESSMANN_RESPONSE_TO_MC_AND_SERUM_DEPRIVATION_DN		65	0.218336	0.72641	0.890815	1	1	2364	tags=23%, list=19%, signal=28%
MARIADASON_RESPONSE_TO_CURCUMIN_SULINDAC_5	MARIADASON_RESPONSE_TO_CURCUMIN_SULINDAC_5		22	0.273944	0.726391	0.810345	1	1	2923	tags=32%, list=24%, signal=42%
PID_RXR_VDR_PATHWAY	PID_RXR_VDR_PATHWAY		25	0.267375	0.725813	0.817326	1	1	3447	tags=40%, list=28%, signal=55%
REACTOME_NGF_SIGNALLING_VIA_TRKA_FROM_THE_PLASMA_MEMBRANE	REACTOME_NGF_SIGNALLING_VIA_TRKA_FROM_THE_PLASMA_MEMBRANE		121	0.194235	0.725524	0.951789	1	1	2794	tags=23%, list=22%, signal=30%
REACTOME_SIGNALLING_TO_ERKS	REACTOME_SIGNALLING_TO_ERKS		31	0.248664	0.72514	0.880783	1	1	2794	tags=23%, list=22%, signal=29%
BIOCARTA_IL2RB_PATHWAY	BIOCARTA_IL2RB_PATHWAY		37	0.238185	0.724402	0.875233	1	1	2944	tags=24%, list=24%, signal=32%
PEDERSEN_METASTASIS_BY_ERBB2_ISOFORM_1	PEDERSEN_METASTASIS_BY_ERBB2_ISOFORM_1		36	0.245853	0.724356	0.87766	1	1	2500	tags=28%, list=20%, signal=35%
PID_TELOMERASE_PATHWAY	PID_TELOMERASE_PATHWAY		62	0.215481	0.724279	0.886478	1	1	1726	tags=15%, list=14%, signal=17%
DORSEY_GAB2_TARGETS	DORSEY_GAB2_TARGETS		28	0.256336	0.723102	0.835271	1	1	897	tags=14%, list=7%, signal=15%
HUANG_FOXA2_TARGETS_DN	HUANG_FOXA2_TARGETS_DN		35	0.243085	0.722511	0.862963	1	1	1232	tags=14%, list=10%, signal=16%
MOREIRA_RESPONSE_TO_TSA_DN	MOREIRA_RESPONSE_TO_TSA_DN		18	0.27844	0.722472	0.817476	1	1	536	tags=11%, list=4%, signal=12%
GRADE_COLON_AND_RECTAL_CANCER_DN	GRADE_COLON_AND_RECTAL_CANCER_DN		75	0.207649	0.722249	0.927242	1	1	2160	tags=19%, list=17%, signal=22%
PID_TGFBR_PATHWAY	PID_TGFBR_PATHWAY		50	0.225911	0.721994	0.888489	1	1	502	tags=4%, list=4%, signal=4%
REACTOME_SPHINGOLIPID_DE_NOVO_BIOSYNTHESIS	REACTOME_SPHINGOLIPID_DE_NOVO_BIOSYNTHESIS		15	0.295776	0.721808	0.789474	1	1	2437	tags=33%, list=20%, signal=41%
WHITFIELD_CELL_CYCLE_G2	WHITFIELD_CELL_CYCLE_G2		131	0.191378	0.720728	0.939815	1	1	2025	tags=15%, list=16%, signal=17%
LEIN_CEREBELLUM_MARKERS	LEIN_CEREBELLUM_MARKERS		69	0.209168	0.72056	0.929508	1	1	2321	tags=22%, list=19%, signal=27%
HENDRICKS_SMARCA4_TARGETS_DN	HENDRICKS_SMARCA4_TARGETS_DN		44	0.231691	0.720176	0.889546	1	1	2051	tags=18%, list=16%, signal=22%
QI_HYPOXIA	QI_HYPOXIA		115	0.193342	0.71879	0.964052	1	1	2175	tags=19%, list=17%, signal=23%
KEGG_PROGESTERONE_MEDIATED_OOCYTE_MATURATION	KEGG_PROGESTERONE_MEDIATED_OOCYTE_MATURATION		79	0.205996	0.718655	0.93086	1	1	1727	tags=14%, list=14%, signal=16%
PID_PI3KCI_AKT_PATHWAY	PID_PI3KCI_AKT_PATHWAY		29	0.251497	0.718307	0.860687	1	1	3708	tags=41%, list=30%, signal=59%
HEIDENBLAD_AMPLICON_8Q24_DN	HEIDENBLAD_AMPLICON_8Q24_DN		35	0.240741	0.71814	0.871795	1	1	1555	tags=14%, list=13%, signal=16%
ROZANOV_MMP14_TARGETS_UP	ROZANOV_MMP14_TARGETS_UP		208	0.18099	0.717299	0.979814	1	1	1549	tags=12%, list=12%, signal=13%
REACTOME_ASPARAGINE_N_LINKED_GLYCOSYLATION	REACTOME_ASPARAGINE_N_LINKED_GLYCOSYLATION		70	0.211089	0.716895	0.922939	1	1	2310	tags=17%, list=19%, signal=21%
DER_IFN_GAMMA_RESPONSE_UP	DER_IFN_GAMMA_RESPONSE_UP		62	0.217184	0.716477	0.903281	1	1	811	tags=5%, list=7%, signal=5%
SESTO_RESPONSE_TO_UV_C4	SESTO_RESPONSE_TO_UV_C4		15	0.293398	0.715144	0.825651	1	1	998	tags=13%, list=8%, signal=14%
REACTOME_DOWNSTREAM_SIGNAL_TRANSDUCTION	REACTOME_DOWNSTREAM_SIGNAL_TRANSDUCTION		83	0.203111	0.713925	0.951219	1	1	2814	tags=25%, list=23%, signal=32%
RICKMAN_TUMOR_DIFFERENTIATED_MODERATELY_VS_POORLY_UP	RICKMAN_TUMOR_DIFFERENTIATED_MODERATELY_VS_POORLY_UP		93	0.200055	0.713798	0.9472	1	1	3787	tags=38%, list=30%, signal=54%
IGLESIAS_E2F_TARGETS_UP	IGLESIAS_E2F_TARGETS_UP		134	0.188529	0.712789	0.9744	1	1	1708	tags=10%, list=14%, signal=12%
PID_ARF6_PATHWAY	PID_ARF6_PATHWAY		26	0.26013	0.712355	0.865497	1	1	1564	tags=23%, list=13%, signal=26%
LIN_APC_TARGETS	LIN_APC_TARGETS		63	0.216124	0.71042	0.923358	1	1	3463	tags=33%, list=28%, signal=46%
XU_HGF_SIGNALING_NOT_VIA_AKT1_48HR_UP	XU_HGF_SIGNALING_NOT_VIA_AKT1_48HR_UP		30	0.241734	0.709398	0.871747	1	1	2304	tags=23%, list=19%, signal=29%
BIOCARTA_TGFB_PATHWAY	BIOCARTA_TGFB_PATHWAY		18	0.274859	0.706427	0.842505	1	1	3515	tags=28%, list=28%, signal=39%
GRESHOCK_CANCER_COPY_NUMBER_UP	GRESHOCK_CANCER_COPY_NUMBER_UP		287	0.170844	0.706317	0.995702	1	1	2063	tags=15%, list=17%, signal=18%
THILLAINADESAN_ZNF217_TARGETS_UP	THILLAINADESAN_ZNF217_TARGETS_UP		33	0.238215	0.704979	0.881919	1	1	845	tags=9%, list=7%, signal=10%
BROWNE_HCMV_INFECTION_8HR_UP	BROWNE_HCMV_INFECTION_8HR_UP		84	0.204212	0.704671	0.947552	1	1	2497	tags=21%, list=20%, signal=27%
REACTOME_SYNTHESIS_OF_PIPS_AT_THE_PLASMA_MEMBRANE	REACTOME_SYNTHESIS_OF_PIPS_AT_THE_PLASMA_MEMBRANE		23	0.259954	0.704332	0.850095	1	1	3194	tags=30%, list=26%, signal=41%
IVANOVA_HEMATOPOIESIS_LATE_PROGENITOR	IVANOVA_HEMATOPOIESIS_LATE_PROGENITOR		404	0.164773	0.703938	1	1	1	2724	tags=18%, list=22%, signal=23%
REACTOME_SMAD2_SMAD3_SMAD4_HETEROTRIMER_REGULATES_TRANSCRIPTION	REACTOME_SMAD2_SMAD3_SMAD4_HETEROTRIMER_REGULATES_TRANSCRIPTION		23	0.259341	0.702117	0.856874	1	1	1441	tags=13%, list=12%, signal=15%
SABATES_COLORECTAL_ADENOMA_SIZE_UP	SABATES_COLORECTAL_ADENOMA_SIZE_UP		15	0.284843	0.701968	0.83237	1	1	219	tags=7%, list=2%, signal=7%
IIZUKA_LIVER_CANCER_PROGRESSION_G1_G2_DN	IIZUKA_LIVER_CANCER_PROGRESSION_G1_G2_DN		21	0.263386	0.701614	0.84375	1	1	4468	tags=43%, list=36%, signal=67%
REACTOME_RORA_ACTIVATES_CIRCADIAN_EXPRESSION	REACTOME_RORA_ACTIVATES_CIRCADIAN_EXPRESSION		20	0.262077	0.701295	0.862453	1	1	3515	tags=40%, list=28%, signal=56%
WANG_LMO4_TARGETS_DN	WANG_LMO4_TARGETS_DN		255	0.169887	0.701209	0.992847	1	1	3223	tags=25%, list=26%, signal=34%
REACTOME_CELL_SURFACE_INTERACTIONS_AT_THE_VASCULAR_WALL	REACTOME_CELL_SURFACE_INTERACTIONS_AT_THE_VASCULAR_WALL		79	0.204643	0.70017	0.940068	1	1	1985	tags=16%, list=16%, signal=19%
PROVENZANI_METASTASIS_DN	PROVENZANI_METASTASIS_DN		114	0.189529	0.698927	0.975207	1	1	2003	tags=15%, list=16%, signal=18%
GINESTIER_BREAST_CANCER_ZNF217_AMPLIFIED_DN	GINESTIER_BREAST_CANCER_ZNF217_AMPLIFIED_DN		219	0.175046	0.698848	0.993985	1	1	4067	tags=36%, list=33%, signal=52%
BALDWIN_PRKCI_TARGETS_UP	BALDWIN_PRKCI_TARGETS_UP		29	0.245338	0.698472	0.867424	1	1	620	tags=10%, list=5%, signal=11%
SCHLOSSER_SERUM_RESPONSE_UP	SCHLOSSER_SERUM_RESPONSE_UP		107	0.191167	0.69819	0.966346	1	1	3590	tags=33%, list=29%, signal=46%
WONG_MITOCHONDRIA_GENE_MODULE	WONG_MITOCHONDRIA_GENE_MODULE		195	0.176894	0.697728	0.993789	1	1	2497	tags=18%, list=20%, signal=22%
GRADE_COLON_CANCER_DN	GRADE_COLON_CANCER_DN		22	0.258674	0.697605	0.88694	1	1	842	tags=9%, list=7%, signal=10%
KYNG_ENVIRONMENTAL_STRESS_RESPONSE_DN	KYNG_ENVIRONMENTAL_STRESS_RESPONSE_DN		16	0.275341	0.697399	0.837573	1	1	4036	tags=56%, list=32%, signal=83%
VANOEVELEN_MYOGENESIS_SIN3A_TARGETS	VANOEVELEN_MYOGENESIS_SIN3A_TARGETS		162	0.178859	0.697019	0.992331	1	1	2848	tags=23%, list=23%, signal=29%
RAHMAN_TP53_TARGETS_PHOSPHORYLATED	RAHMAN_TP53_TARGETS_PHOSPHORYLATED		19	0.26818	0.696707	0.862669	1	1	3668	tags=47%, list=29%, signal=67%
MOREAUX_B_LYMPHOCYTE_MATURATION_BY_TACI_UP	MOREAUX_B_LYMPHOCYTE_MATURATION_BY_TACI_UP		67	0.20813	0.696057	0.939551	1	1	1480	tags=15%, list=12%, signal=17%
REACTOME_INTERFERON_SIGNALING	REACTOME_INTERFERON_SIGNALING		121	0.19072	0.695001	0.968543	1	1	2225	tags=17%, list=18%, signal=20%
BIOCARTA_BAD_PATHWAY	BIOCARTA_BAD_PATHWAY		24	0.249648	0.694872	0.872958	1	1	474	tags=8%, list=4%, signal=9%
GUO_TARGETS_OF_IRS1_AND_IRS2	GUO_TARGETS_OF_IRS1_AND_IRS2		81	0.200623	0.694082	0.95993	1	1	3033	tags=28%, list=24%, signal=37%
BURTON_ADIPOGENESIS_4	BURTON_ADIPOGENESIS_4		39	0.226655	0.693469	0.914855	1	1	2640	tags=21%, list=21%, signal=26%
GARGALOVIC_RESPONSE_TO_OXIDIZED_PHOSPHOLIPIDS_RED_UP	GARGALOVIC_RESPONSE_TO_OXIDIZED_PHOSPHOLIPIDS_RED_UP		15	0.284897	0.692922	0.852612	1	1	3203	tags=53%, list=26%, signal=72%
PID_ECADHERIN_NASCENT_AJ_PATHWAY	PID_ECADHERIN_NASCENT_AJ_PATHWAY		39	0.225469	0.691389	0.924429	1	1	3870	tags=31%, list=31%, signal=45%
BROWNE_HCMV_INFECTION_12HR_UP	BROWNE_HCMV_INFECTION_12HR_UP		82	0.198835	0.691295	0.961083	1	1	1126	tags=10%, list=9%, signal=11%
REACTOME_SHC_RELATED_EVENTS	REACTOME_SHC_RELATED_EVENTS		15	0.283104	0.689673	0.865546	1	1	2729	tags=33%, list=22%, signal=43%
REACTOME_SIGNALING_BY_PDGF	REACTOME_SIGNALING_BY_PDGF		110	0.188684	0.689552	0.983361	1	1	3044	tags=26%, list=24%, signal=35%
VALK_AML_CLUSTER_2	VALK_AML_CLUSTER_2		22	0.258973	0.689207	0.875	1	1	2523	tags=36%, list=20%, signal=46%
FINETTI_BREAST_CANCER_KINOME_GREEN	FINETTI_BREAST_CANCER_KINOME_GREEN		15	0.272552	0.688526	0.837895	1	1	2868	tags=40%, list=23%, signal=52%
WARTERS_IR_RESPONSE_5GY	WARTERS_IR_RESPONSE_5GY		35	0.234098	0.68824	0.914122	1	1	3513	tags=40%, list=28%, signal=56%
VERRECCHIA_RESPONSE_TO_TGFB1_C2	VERRECCHIA_RESPONSE_TO_TGFB1_C2		22	0.253201	0.687717	0.868275	1	1	205	tags=5%, list=2%, signal=5%
LIU_BREAST_CANCER	LIU_BREAST_CANCER		19	0.261706	0.6876	0.839695	1	1	2619	tags=21%, list=21%, signal=27%
CERIBELLI_GENES_INACTIVE_AND_BOUND_BY_NFY	CERIBELLI_GENES_INACTIVE_AND_BOUND_BY_NFY		23	0.256924	0.686596	0.867816	1	1	2262	tags=30%, list=18%, signal=37%
PENG_LEUCINE_DEPRIVATION_DN	PENG_LEUCINE_DEPRIVATION_DN		159	0.179318	0.686308	0.991896	1	1	3527	tags=26%, list=28%, signal=36%
MARTENS_BOUND_BY_PML_RARA_FUSION	MARTENS_BOUND_BY_PML_RARA_FUSION		358	0.163434	0.685327	1	1	1	3375	tags=28%, list=27%, signal=37%
BIOCARTA_CCR5_PATHWAY	BIOCARTA_CCR5_PATHWAY		16	0.275897	0.684866	0.839921	1	1	1121	tags=13%, list=9%, signal=14%
HOWLIN_CITED1_TARGETS_2_DN	HOWLIN_CITED1_TARGETS_2_DN		15	0.273572	0.684796	0.856867	1	1	2171	tags=27%, list=17%, signal=32%
BURTON_ADIPOGENESIS_10	BURTON_ADIPOGENESIS_10		25	0.246317	0.684379	0.888258	1	1	2518	tags=24%, list=20%, signal=30%
BIOCARTA_CXCR4_PATHWAY	BIOCARTA_CXCR4_PATHWAY		23	0.251844	0.683158	0.88	1	1	3273	tags=26%, list=26%, signal=35%
LINDGREN_BLADDER_CANCER_CLUSTER_1_DN	LINDGREN_BLADDER_CANCER_CLUSTER_1_DN		305	0.16475	0.683061	1	1	1	2954	tags=23%, list=24%, signal=30%
AMIT_EGF_RESPONSE_480_HELA	AMIT_EGF_RESPONSE_480_HELA		130	0.182807	0.681496	0.989028	1	1	1967	tags=15%, list=16%, signal=18%
SANA_RESPONSE_TO_IFNG_UP	SANA_RESPONSE_TO_IFNG_UP		44	0.21694	0.680989	0.920775	1	1	2538	tags=25%, list=20%, signal=31%
LUCAS_HNF4A_TARGETS_UP	LUCAS_HNF4A_TARGETS_UP		46	0.214049	0.680093	0.928814	1	1	1871	tags=22%, list=15%, signal=25%
REACTOME_MEIOTIC_SYNAPSIS	REACTOME_MEIOTIC_SYNAPSIS		29	0.23901	0.67969	0.917647	1	1	1246	tags=17%, list=10%, signal=19%
KIM_ALL_DISORDERS_DURATION_CORR_DN	KIM_ALL_DISORDERS_DURATION_CORR_DN		122	0.181323	0.678774	0.986864	1	1	2028	tags=12%, list=16%, signal=15%
REACTOME_PPARA_ACTIVATES_GENE_EXPRESSION	REACTOME_PPARA_ACTIVATES_GENE_EXPRESSION		79	0.19696	0.678481	0.954545	1	1	2508	tags=24%, list=20%, signal=30%
SIG_IL4RECEPTOR_IN_B_LYPHOCYTES	SIG_IL4RECEPTOR_IN_B_LYPHOCYTES		25	0.238958	0.676971	0.885768	1	1	2814	tags=28%, list=23%, signal=36%
GARGALOVIC_RESPONSE_TO_OXIDIZED_PHOSPHOLIPIDS_YELLOW_UP	GARGALOVIC_RESPONSE_TO_OXIDIZED_PHOSPHOLIPIDS_YELLOW_UP		22	0.248592	0.676363	0.887641	1	1	1541	tags=14%, list=12%, signal=16%
PID_P53_DOWNSTREAM_PATHWAY	PID_P53_DOWNSTREAM_PATHWAY		110	0.185781	0.674953	0.973154	1	1	1683	tags=14%, list=14%, signal=16%
GALLUZZI_PERMEABILIZE_MITOCHONDRIA	GALLUZZI_PERMEABILIZE_MITOCHONDRIA		38	0.218957	0.674896	0.937163	1	1	2068	tags=21%, list=17%, signal=25%
GRADE_COLON_VS_RECTAL_CANCER_UP	GRADE_COLON_VS_RECTAL_CANCER_UP		28	0.233274	0.673377	0.907692	1	1	2961	tags=32%, list=24%, signal=42%
ONDER_CDH1_TARGETS_3_UP	ONDER_CDH1_TARGETS_3_UP		15	0.269846	0.672817	0.839506	1	1	2171	tags=33%, list=17%, signal=40%
PID_SMAD2_3NUCLEAR_PATHWAY	PID_SMAD2_3NUCLEAR_PATHWAY		71	0.197506	0.670954	0.964539	1	1	1628	tags=11%, list=13%, signal=13%
MATTIOLI_MULTIPLE_MYELOMA_WITH_14Q32_TRANSLOCATIONS	MATTIOLI_MULTIPLE_MYELOMA_WITH_14Q32_TRANSLOCATIONS		32	0.228554	0.670679	0.919499	1	1	2531	tags=28%, list=20%, signal=35%
MOREIRA_RESPONSE_TO_TSA_UP	MOREIRA_RESPONSE_TO_TSA_UP		25	0.244337	0.670584	0.908425	1	1	2679	tags=28%, list=22%, signal=36%
LUI_THYROID_CANCER_PAX8_PPARG_DN	LUI_THYROID_CANCER_PAX8_PPARG_DN		37	0.222819	0.669746	0.905357	1	1	1480	tags=14%, list=12%, signal=15%
WATANABE_ULCERATIVE_COLITIS_WITH_CANCER_UP	WATANABE_ULCERATIVE_COLITIS_WITH_CANCER_UP		17	0.258904	0.669027	0.877083	1	1	2015	tags=24%, list=16%, signal=28%
YAGI_AML_WITH_T_8_21_TRANSLOCATION	YAGI_AML_WITH_T_8_21_TRANSLOCATION		290	0.160657	0.667467	1	1	1	2605	tags=19%, list=21%, signal=24%
BIOCARTA_NGF_PATHWAY	BIOCARTA_NGF_PATHWAY		17	0.263765	0.667465	0.860324	1	1	1505	tags=12%, list=12%, signal=13%
WIERENGA_PML_INTERACTOME	WIERENGA_PML_INTERACTOME		35	0.220318	0.667412	0.92365	1	1	3263	tags=31%, list=26%, signal=42%
FRIDMAN_SENESCENCE_UP	FRIDMAN_SENESCENCE_UP		67	0.197826	0.667168	0.965695	1	1	2302	tags=21%, list=19%, signal=26%
WINTER_HYPOXIA_UP	WINTER_HYPOXIA_UP		73	0.194392	0.66701	0.972835	1	1	1755	tags=18%, list=14%, signal=21%
LIAO_HAVE_SOX4_BINDING_SITES	LIAO_HAVE_SOX4_BINDING_SITES		35	0.224989	0.666801	0.908925	1	1	1445	tags=14%, list=12%, signal=16%
PROVENZANI_METASTASIS_UP	PROVENZANI_METASTASIS_UP		149	0.1738	0.666562	0.9936	1	1	1225	tags=9%, list=10%, signal=10%
PID_IL6_7_PATHWAY	PID_IL6_7_PATHWAY		45	0.208457	0.666187	0.945283	1	1	3068	tags=27%, list=25%, signal=35%
LASTOWSKA_NEUROBLASTOMA_COPY_NUMBER_UP	LASTOWSKA_NEUROBLASTOMA_COPY_NUMBER_UP		137	0.176796	0.665831	0.991625	1	1	3165	tags=26%, list=25%, signal=34%
HUNSBERGER_EXERCISE_REGULATED_GENES	HUNSBERGER_EXERCISE_REGULATED_GENES		29	0.234164	0.664995	0.90293	1	1	2699	tags=38%, list=22%, signal=48%
ROYLANCE_BREAST_CANCER_16Q_COPY_NUMBER_UP	ROYLANCE_BREAST_CANCER_16Q_COPY_NUMBER_UP		37	0.219076	0.664638	0.939806	1	1	1108	tags=11%, list=9%, signal=12%
ZWANG_EGF_PERSISTENTLY_DN	ZWANG_EGF_PERSISTENTLY_DN		40	0.222726	0.664626	0.930368	1	1	2955	tags=33%, list=24%, signal=42%
XU_GH1_AUTOCRINE_TARGETS_DN	XU_GH1_AUTOCRINE_TARGETS_DN		110	0.180986	0.661805	0.990196	1	1	2788	tags=21%, list=22%, signal=27%
COLLIS_PRKDC_REGULATORS	COLLIS_PRKDC_REGULATORS		15	0.264034	0.660906	0.886	1	1	410	tags=7%, list=3%, signal=7%
LINDSTEDT_DENDRITIC_CELL_MATURATION_D	LINDSTEDT_DENDRITIC_CELL_MATURATION_D		57	0.201602	0.660694	0.969425	1	1	1361	tags=14%, list=11%, signal=16%
PID_VEGFR1_2_PATHWAY	PID_VEGFR1_2_PATHWAY		63	0.200139	0.660474	0.967245	1	1	2958	tags=24%, list=24%, signal=31%
MARIADASON_RESPONSE_TO_BUTYRATE_SULINDAC_6	MARIADASON_RESPONSE_TO_BUTYRATE_SULINDAC_6		39	0.217736	0.660401	0.935543	1	1	2336	tags=21%, list=19%, signal=25%
VALK_AML_WITH_FLT3_ITD	VALK_AML_WITH_FLT3_ITD		34	0.224009	0.66015	0.934087	1	1	1381	tags=15%, list=11%, signal=16%
BIOCARTA_INFLAM_PATHWAY	BIOCARTA_INFLAM_PATHWAY		26	0.233995	0.659559	0.927565	1	1	1914	tags=27%, list=15%, signal=32%
FLECHNER_BIOPSY_KIDNEY_TRANSPLANT_OK_VS_DONOR_DN	FLECHNER_BIOPSY_KIDNEY_TRANSPLANT_OK_VS_DONOR_DN		22	0.250125	0.659397	0.909263	1	1	1487	tags=14%, list=12%, signal=15%
PEART_HDAC_PROLIFERATION_CLUSTER_UP	PEART_HDAC_PROLIFERATION_CLUSTER_UP		53	0.2054	0.659005	0.928444	1	1	2231	tags=23%, list=18%, signal=27%
BIOCARTA_RAS_PATHWAY	BIOCARTA_RAS_PATHWAY		22	0.242212	0.658201	0.901887	1	1	1666	tags=14%, list=13%, signal=16%
HOFMANN_CELL_LYMPHOMA_UP	HOFMANN_CELL_LYMPHOMA_UP		42	0.212023	0.657678	0.93797	1	1	1985	tags=21%, list=16%, signal=25%
BIOCARTA_EIF4_PATHWAY	BIOCARTA_EIF4_PATHWAY		21	0.240441	0.657162	0.888483	1	1	1729	tags=14%, list=14%, signal=17%
DITTMER_PTHLH_TARGETS_DN	DITTMER_PTHLH_TARGETS_DN		58	0.199138	0.656321	0.970332	1	1	2645	tags=21%, list=21%, signal=26%
SESTO_RESPONSE_TO_UV_C7	SESTO_RESPONSE_TO_UV_C7		59	0.198619	0.656311	0.959731	1	1	2423	tags=20%, list=19%, signal=25%
SHAFFER_IRF4_TARGETS_IN_ACTIVATED_DENDRITIC_CELL	SHAFFER_IRF4_TARGETS_IN_ACTIVATED_DENDRITIC_CELL		57	0.197755	0.656272	0.964093	1	1	1977	tags=16%, list=16%, signal=19%
GENTILE_UV_LOW_DOSE_UP	GENTILE_UV_LOW_DOSE_UP		25	0.240392	0.655569	0.902574	1	1	2333	tags=24%, list=19%, signal=29%
REACTOME_ADAPTIVE_IMMUNE_SYSTEM	REACTOME_ADAPTIVE_IMMUNE_SYSTEM		439	0.152375	0.65543	1	1	1	2657	tags=18%, list=21%, signal=22%
LEIN_LOCALIZED_TO_PROXIMAL_DENDRITES	LEIN_LOCALIZED_TO_PROXIMAL_DENDRITES		32	0.223193	0.654273	0.923497	1	1	2151	tags=22%, list=17%, signal=26%
DER_IFN_ALPHA_RESPONSE_UP	DER_IFN_ALPHA_RESPONSE_UP		61	0.19894	0.654251	0.972461	1	1	811	tags=5%, list=7%, signal=5%
JIANG_HYPOXIA_NORMAL	JIANG_HYPOXIA_NORMAL		256	0.160173	0.654173	1	1	1	3057	tags=24%, list=25%, signal=31%
HOLLMANN_APOPTOSIS_VIA_CD40_UP	HOLLMANN_APOPTOSIS_VIA_CD40_UP		161	0.169006	0.652353	0.995253	1	1	2497	tags=18%, list=20%, signal=22%
LEIN_MEDULLA_MARKERS	LEIN_MEDULLA_MARKERS		69	0.192773	0.651814	0.968386	1	1	1492	tags=13%, list=12%, signal=15%
REACTOME_ERK_MAPK_TARGETS	REACTOME_ERK_MAPK_TARGETS		21	0.24484	0.650811	0.896226	1	1	2443	tags=19%, list=20%, signal=24%
OHM_METHYLATED_IN_ADULT_CANCERS	OHM_METHYLATED_IN_ADULT_CANCERS		26	0.233307	0.648698	0.915905	1	1	3400	tags=42%, list=27%, signal=58%
PID_AVB3_INTEGRIN_PATHWAY	PID_AVB3_INTEGRIN_PATHWAY		70	0.191707	0.647505	0.979094	1	1	3044	tags=24%, list=24%, signal=32%
LI_WILMS_TUMOR_VS_FETAL_KIDNEY_1_UP	LI_WILMS_TUMOR_VS_FETAL_KIDNEY_1_UP		162	0.167219	0.64711	0.995392	1	1	3400	tags=30%, list=27%, signal=41%
BIOCARTA_AT1R_PATHWAY	BIOCARTA_AT1R_PATHWAY		30	0.221642	0.646034	0.913131	1	1	3565	tags=37%, list=29%, signal=51%
WANG_METHYLATED_IN_BREAST_CANCER	WANG_METHYLATED_IN_BREAST_CANCER		29	0.225253	0.645963	0.930108	1	1	1789	tags=21%, list=14%, signal=24%
REACTOME_SYNTHESIS_SECRETION_AND_INACTIVATION_OF_GLP1	REACTOME_SYNTHESIS_SECRETION_AND_INACTIVATION_OF_GLP1		15	0.261724	0.645838	0.88588	1	1	1947	tags=27%, list=16%, signal=32%
MYLLYKANGAS_AMPLIFICATION_HOT_SPOT_23	MYLLYKANGAS_AMPLIFICATION_HOT_SPOT_23		15	0.260939	0.645529	0.884	1	1	1437	tags=13%, list=12%, signal=15%
REACTOME_ACTIVATED_NOTCH1_TRANSMITS_SIGNAL_TO_THE_NUCLEUS	REACTOME_ACTIVATED_NOTCH1_TRANSMITS_SIGNAL_TO_THE_NUCLEUS		25	0.234154	0.644799	0.936567	1	1	2988	tags=32%, list=24%, signal=42%
LEE_AGING_CEREBELLUM_UP	LEE_AGING_CEREBELLUM_UP		74	0.188477	0.643968	0.980668	1	1	2528	tags=18%, list=20%, signal=22%
SHIN_B_CELL_LYMPHOMA_CLUSTER_8	SHIN_B_CELL_LYMPHOMA_CLUSTER_8		34	0.214966	0.643773	0.944144	1	1	1205	tags=12%, list=10%, signal=13%
HOUSTIS_ROS	HOUSTIS_ROS		31	0.221681	0.641034	0.931532	1	1	1955	tags=19%, list=16%, signal=23%
REACTOME_MAPK_TARGETS_NUCLEAR_EVENTS_MEDIATED_BY_MAP_KINASES	REACTOME_MAPK_TARGETS_NUCLEAR_EVENTS_MEDIATED_BY_MAP_KINASES		29	0.22418	0.63957	0.913534	1	1	1696	tags=14%, list=14%, signal=16%
SESTO_RESPONSE_TO_UV_C2	SESTO_RESPONSE_TO_UV_C2		43	0.206076	0.638029	0.971537	1	1	2392	tags=23%, list=19%, signal=29%
BOYAULT_LIVER_CANCER_SUBCLASS_G6_DN	BOYAULT_LIVER_CANCER_SUBCLASS_G6_DN		18	0.245705	0.636309	0.919476	1	1	4518	tags=61%, list=36%, signal=96%
PID_CERAMIDE_PATHWAY	PID_CERAMIDE_PATHWAY		46	0.201744	0.633947	0.961538	1	1	2010	tags=22%, list=16%, signal=26%
GAJATE_RESPONSE_TO_TRABECTEDIN_UP	GAJATE_RESPONSE_TO_TRABECTEDIN_UP		56	0.195764	0.633372	0.982877	1	1	3382	tags=36%, list=27%, signal=49%
REACTOME_TRANSCRIPTIONAL_ACTIVITY_OF_SMAD2_SMAD3_SMAD4_HETEROTRIMER	REACTOME_TRANSCRIPTIONAL_ACTIVITY_OF_SMAD2_SMAD3_SMAD4_HETEROTRIMER		34	0.210804	0.632023	0.950355	1	1	1833	tags=12%, list=15%, signal=14%
JI_RESPONSE_TO_FSH_UP	JI_RESPONSE_TO_FSH_UP		56	0.189532	0.630672	0.975089	1	1	361	tags=4%, list=3%, signal=4%
WIKMAN_ASBESTOS_LUNG_CANCER_DN	WIKMAN_ASBESTOS_LUNG_CANCER_DN		23	0.230531	0.630134	0.936902	1	1	2140	tags=22%, list=17%, signal=26%
ST_PHOSPHOINOSITIDE_3_KINASE_PATHWAY	ST_PHOSPHOINOSITIDE_3_KINASE_PATHWAY		34	0.207941	0.6298	0.964151	1	1	2944	tags=26%, list=24%, signal=35%
REACTOME_ACTIVATION_OF_CHAPERONE_GENES_BY_XBP1S	REACTOME_ACTIVATION_OF_CHAPERONE_GENES_BY_XBP1S		41	0.207361	0.628443	0.962193	1	1	4055	tags=39%, list=33%, signal=58%
JEON_SMAD6_TARGETS_DN	JEON_SMAD6_TARGETS_DN		18	0.243373	0.628158	0.929825	1	1	1411	tags=22%, list=11%, signal=25%
YAO_TEMPORAL_RESPONSE_TO_PROGESTERONE_CLUSTER_15	YAO_TEMPORAL_RESPONSE_TO_PROGESTERONE_CLUSTER_15		29	0.217348	0.625941	0.931734	1	1	1048	tags=14%, list=8%, signal=15%
PID_TCPTP_PATHWAY	PID_TCPTP_PATHWAY		41	0.205494	0.625774	0.952555	1	1	2814	tags=27%, list=23%, signal=35%
SAGIV_CD24_TARGETS_UP	SAGIV_CD24_TARGETS_UP		21	0.235665	0.625227	0.907843	1	1	3913	tags=48%, list=31%, signal=69%
PID_ERA_GENOMIC_PATHWAY	PID_ERA_GENOMIC_PATHWAY		60	0.188142	0.625005	0.97084	1	1	2172	tags=17%, list=17%, signal=20%
BARIS_THYROID_CANCER_DN	BARIS_THYROID_CANCER_DN		57	0.192028	0.623986	0.965338	1	1	3081	tags=30%, list=25%, signal=39%
ST_JNK_MAPK_PATHWAY	ST_JNK_MAPK_PATHWAY		37	0.206804	0.623085	0.96929	1	1	903	tags=11%, list=7%, signal=12%
NEMETH_INFLAMMATORY_RESPONSE_LPS_DN	NEMETH_INFLAMMATORY_RESPONSE_LPS_DN		28	0.219475	0.623011	0.950943	1	1	4435	tags=50%, list=36%, signal=78%
TSENG_ADIPOGENIC_POTENTIAL_UP	TSENG_ADIPOGENIC_POTENTIAL_UP		28	0.218799	0.622567	0.954286	1	1	1732	tags=18%, list=14%, signal=21%
BIOCARTA_PDGF_PATHWAY	BIOCARTA_PDGF_PATHWAY		31	0.207734	0.621132	0.961832	1	1	3377	tags=29%, list=27%, signal=40%
STREICHER_LSM1_TARGETS_UP	STREICHER_LSM1_TARGETS_UP		40	0.203804	0.619111	0.97075	1	1	3377	tags=38%, list=27%, signal=51%
BERENJENO_ROCK_SIGNALING_NOT_VIA_RHOA_DN	BERENJENO_ROCK_SIGNALING_NOT_VIA_RHOA_DN		39	0.202545	0.618384	0.970856	1	1	738	tags=8%, list=6%, signal=8%
PENG_GLUCOSE_DEPRIVATION_DN	PENG_GLUCOSE_DEPRIVATION_DN		140	0.162991	0.61716	0.998459	1	1	1788	tags=13%, list=14%, signal=15%
KOBAYASHI_EGFR_SIGNALING_6HR_DN	KOBAYASHI_EGFR_SIGNALING_6HR_DN		16	0.247357	0.616977	0.924603	1	1	1914	tags=19%, list=15%, signal=22%
CHANGOLKAR_H2AFY_TARGETS_DN	CHANGOLKAR_H2AFY_TARGETS_DN		29	0.220541	0.614334	0.946984	1	1	792	tags=10%, list=6%, signal=11%
YAO_TEMPORAL_RESPONSE_TO_PROGESTERONE_CLUSTER_11	YAO_TEMPORAL_RESPONSE_TO_PROGESTERONE_CLUSTER_11		80	0.176838	0.614254	0.991394	1	1	3437	tags=30%, list=28%, signal=41%
REACTOME_ENDOSOMAL_SORTING_COMPLEX_REQUIRED_FOR_TRANSPORT_ESCRT	REACTOME_ENDOSOMAL_SORTING_COMPLEX_REQUIRED_FOR_TRANSPORT_ESCRT		23	0.221057	0.613587	0.925466	1	1	4779	tags=48%, list=38%, signal=78%
DIRMEIER_LMP1_RESPONSE_LATE_UP	DIRMEIER_LMP1_RESPONSE_LATE_UP		48	0.192902	0.612724	0.96595	1	1	1651	tags=13%, list=13%, signal=14%
CHNG_MULTIPLE_MYELOMA_HYPERPLOID_DN	CHNG_MULTIPLE_MYELOMA_HYPERPLOID_DN		25	0.218951	0.612678	0.947177	1	1	4548	tags=52%, list=37%, signal=82%
BARRIER_CANCER_RELAPSE_NORMAL_SAMPLE_DN	BARRIER_CANCER_RELAPSE_NORMAL_SAMPLE_DN		22	0.22755	0.612211	0.91	1	1	2616	tags=32%, list=21%, signal=40%
PID_MYC_REPRESS_PATHWAY	PID_MYC_REPRESS_PATHWAY		60	0.181621	0.611182	0.981132	1	1	1683	tags=12%, list=14%, signal=13%
LINDSTEDT_DENDRITIC_CELL_MATURATION_B	LINDSTEDT_DENDRITIC_CELL_MATURATION_B		48	0.19379	0.611083	0.976661	1	1	1051	tags=10%, list=8%, signal=11%
GUENTHER_GROWTH_SPHERICAL_VS_ADHERENT_DN	GUENTHER_GROWTH_SPHERICAL_VS_ADHERENT_DN		24	0.225047	0.610422	0.954802	1	1	4825	tags=54%, list=39%, signal=88%
REACTOME_NUCLEAR_EVENTS_KINASE_AND_TRANSCRIPTION_FACTOR_ACTIVATION	REACTOME_NUCLEAR_EVENTS_KINASE_AND_TRANSCRIPTION_FACTOR_ACTIVATION		23	0.224578	0.609604	0.944954	1	1	1696	tags=13%, list=14%, signal=15%
PID_BETA_CATENIN_DEG_PATHWAY	PID_BETA_CATENIN_DEG_PATHWAY		17	0.240399	0.609089	0.918447	1	1	9451	tags=100%, list=76%, signal=416%
REACTOME_DARPP_32_EVENTS	REACTOME_DARPP_32_EVENTS		23	0.221386	0.608833	0.930841	1	1	2237	tags=22%, list=18%, signal=26%
UDAYAKUMAR_MED1_TARGETS_UP	UDAYAKUMAR_MED1_TARGETS_UP		113	0.163557	0.607841	0.99839	1	1	3989	tags=40%, list=32%, signal=58%
PID_MAPK_TRK_PATHWAY	PID_MAPK_TRK_PATHWAY		33	0.206567	0.607571	0.969019	1	1	2729	tags=27%, list=22%, signal=35%
MAHAJAN_RESPONSE_TO_IL1A_DN	MAHAJAN_RESPONSE_TO_IL1A_DN		62	0.181572	0.607524	0.977586	1	1	2995	tags=24%, list=24%, signal=32%
AMUNDSON_GENOTOXIC_SIGNATURE	AMUNDSON_GENOTOXIC_SIGNATURE		89	0.169896	0.607456	0.991597	1	1	3110	tags=29%, list=25%, signal=39%
KAYO_AGING_MUSCLE_DN	KAYO_AGING_MUSCLE_DN		106	0.16552	0.6069	0.998387	1	1	1843	tags=10%, list=15%, signal=12%
DANG_REGULATED_BY_MYC_UP	DANG_REGULATED_BY_MYC_UP		58	0.183781	0.606605	0.980565	1	1	3229	tags=31%, list=26%, signal=42%
TSENG_IRS1_TARGETS_UP	TSENG_IRS1_TARGETS_UP		94	0.172367	0.606437	0.991438	1	1	2892	tags=26%, list=23%, signal=33%
WATANABE_RECTAL_CANCER_RADIOTHERAPY_RESPONSIVE_UP	WATANABE_RECTAL_CANCER_RADIOTHERAPY_RESPONSIVE_UP		83	0.173455	0.604792	0.991335	1	1	3837	tags=31%, list=31%, signal=45%
MORI_SMALL_PRE_BII_LYMPHOCYTE_DN	MORI_SMALL_PRE_BII_LYMPHOCYTE_DN		68	0.17784	0.604614	0.986755	1	1	4701	tags=53%, list=38%, signal=85%
ROSS_AML_WITH_CBFB_MYH11_FUSION	ROSS_AML_WITH_CBFB_MYH11_FUSION		42	0.196174	0.604416	0.971429	1	1	1036	tags=12%, list=8%, signal=13%
STREICHER_LSM1_TARGETS_DN	STREICHER_LSM1_TARGETS_DN		16	0.239479	0.60425	0.919132	1	1	3399	tags=44%, list=27%, signal=60%
REACTOME_SIGNALING_BY_HIPPO	REACTOME_SIGNALING_BY_HIPPO		18	0.238608	0.604196	0.920664	1	1	3060	tags=33%, list=25%, signal=44%
BIOCARTA_MTOR_PATHWAY	BIOCARTA_MTOR_PATHWAY		20	0.227938	0.603328	0.939922	1	1	1729	tags=15%, list=14%, signal=17%
HEDENFALK_BREAST_CANCER_BRCA1_VS_BRCA2	HEDENFALK_BREAST_CANCER_BRCA1_VS_BRCA2		134	0.161385	0.602837	1	1	1	1956	tags=14%, list=16%, signal=17%
ALCALA_APOPTOSIS	ALCALA_APOPTOSIS		71	0.175683	0.600961	0.993496	1	1	1658	tags=17%, list=13%, signal=19%
IVANOVA_HEMATOPOIESIS_STEM_CELL_SHORT_TERM	IVANOVA_HEMATOPOIESIS_STEM_CELL_SHORT_TERM		24	0.218969	0.600604	0.955854	1	1	1673	tags=17%, list=13%, signal=19%
SMIRNOV_RESPONSE_TO_IR_2HR_DN	SMIRNOV_RESPONSE_TO_IR_2HR_DN		45	0.189925	0.599649	0.975265	1	1	1744	tags=20%, list=14%, signal=23%
ST_GAQ_PATHWAY	ST_GAQ_PATHWAY		26	0.215506	0.598412	0.946043	1	1	3225	tags=42%, list=26%, signal=57%
GENTILE_UV_RESPONSE_CLUSTER_D7	GENTILE_UV_RESPONSE_CLUSTER_D7		33	0.200781	0.597049	0.967971	1	1	2733	tags=21%, list=22%, signal=27%
BILANGES_RAPAMYCIN_SENSITIVE_VIA_TSC1_AND_TSC2	BILANGES_RAPAMYCIN_SENSITIVE_VIA_TSC1_AND_TSC2		55	0.183219	0.596241	0.990909	1	1	1917	tags=15%, list=15%, signal=17%
FIGUEROA_AML_METHYLATION_CLUSTER_3_UP	FIGUEROA_AML_METHYLATION_CLUSTER_3_UP		112	0.162291	0.596192	0.998342	1	1	2486	tags=18%, list=20%, signal=22%
KORKOLA_YOLK_SAC_TUMOR_UP	KORKOLA_YOLK_SAC_TUMOR_UP		17	0.232501	0.595895	0.928571	1	1	2209	tags=24%, list=18%, signal=29%
KEGG_WNT_SIGNALING_PATHWAY	KEGG_WNT_SIGNALING_PATHWAY		138	0.158354	0.594927	1	1	1	877	tags=6%, list=7%, signal=6%
HEIDENBLAD_AMPLICON_8Q24_UP	HEIDENBLAD_AMPLICON_8Q24_UP		27	0.214977	0.59267	0.942699	1	1	3900	tags=41%, list=31%, signal=59%
SCIAN_CELL_CYCLE_TARGETS_OF_TP53_AND_TP73_DN	SCIAN_CELL_CYCLE_TARGETS_OF_TP53_AND_TP73_DN		22	0.223512	0.591775	0.94685	1	1	1441	tags=14%, list=12%, signal=15%
REACTOME_YAP1_AND_WWTR1_TAZ_STIMULATED_GENE_EXPRESSION	REACTOME_YAP1_AND_WWTR1_TAZ_STIMULATED_GENE_EXPRESSION		20	0.223766	0.591754	0.94636	1	1	1918	tags=20%, list=15%, signal=24%
NAKAMURA_CANCER_MICROENVIRONMENT_UP	NAKAMURA_CANCER_MICROENVIRONMENT_UP		15	0.233327	0.591395	0.920849	1	1	713	tags=7%, list=6%, signal=7%
DEMAGALHAES_AGING_UP	DEMAGALHAES_AGING_UP		40	0.196049	0.591141	0.976015	1	1	3934	tags=40%, list=32%, signal=58%
WEST_ADRENOCORTICAL_TUMOR_MARKERS_DN	WEST_ADRENOCORTICAL_TUMOR_MARKERS_DN		18	0.228598	0.588662	0.939623	1	1	3480	tags=39%, list=28%, signal=54%
KEGG_VALINE_LEUCINE_AND_ISOLEUCINE_DEGRADATION	KEGG_VALINE_LEUCINE_AND_ISOLEUCINE_DEGRADATION		40	0.192165	0.587434	0.980357	1	1	3680	tags=40%, list=30%, signal=57%
BIOCARTA_PYK2_PATHWAY	BIOCARTA_PYK2_PATHWAY		27	0.208199	0.586808	0.953668	1	1	1505	tags=15%, list=12%, signal=17%
GOBERT_CORE_OLIGODENDROCYTE_DIFFERENTIATION	GOBERT_CORE_OLIGODENDROCYTE_DIFFERENTIATION		35	0.198825	0.586525	0.967078	1	1	1962	tags=17%, list=16%, signal=20%
PID_INTEGRIN1_PATHWAY	PID_INTEGRIN1_PATHWAY		65	0.174419	0.585119	0.992844	1	1	1376	tags=12%, list=11%, signal=14%
MORI_MATURE_B_LYMPHOCYTE_DN	MORI_MATURE_B_LYMPHOCYTE_DN		66	0.1748	0.583561	0.978799	1	1	1455	tags=11%, list=12%, signal=12%
VANASSE_BCL2_TARGETS_UP	VANASSE_BCL2_TARGETS_UP		28	0.202901	0.582607	0.971098	1	1	1367	tags=18%, list=11%, signal=20%
REACTOME_TRANSPORT_OF_MATURE_MRNA_DERIVED_FROM_AN_INTRONLESS_TRANSCRIPT	REACTOME_TRANSPORT_OF_MATURE_MRNA_DERIVED_FROM_AN_INTRONLESS_TRANSCRIPT		31	0.2011	0.58244	0.967985	1	1	2945	tags=23%, list=24%, signal=30%
LOCKWOOD_AMPLIFIED_IN_LUNG_CANCER	LOCKWOOD_AMPLIFIED_IN_LUNG_CANCER		169	0.151329	0.582059	1	1	1	2642	tags=17%, list=21%, signal=21%
DER_IFN_BETA_RESPONSE_UP	DER_IFN_BETA_RESPONSE_UP		85	0.166362	0.581173	0.998288	1	1	573	tags=4%, list=5%, signal=4%
KANG_FLUOROURACIL_RESISTANCE_UP	KANG_FLUOROURACIL_RESISTANCE_UP		20	0.216958	0.580615	0.94291	1	1	766	tags=10%, list=6%, signal=11%
REACTOME_SIGNALING_BY_SCF_KIT	REACTOME_SIGNALING_BY_SCF_KIT		67	0.175183	0.580166	0.993043	1	1	2729	tags=24%, list=22%, signal=30%
REACTOME_PI3K_AKT_ACTIVATION	REACTOME_PI3K_AKT_ACTIVATION		29	0.200017	0.579742	0.969981	1	1	2794	tags=24%, list=22%, signal=31%
KOKKINAKIS_METHIONINE_DEPRIVATION_96HR_UP	KOKKINAKIS_METHIONINE_DEPRIVATION_96HR_UP		110	0.157344	0.5791	1	1	1	1300	tags=11%, list=10%, signal=12%
FLECHNER_PBL_KIDNEY_TRANSPLANT_REJECTED_VS_OK_UP	FLECHNER_PBL_KIDNEY_TRANSPLANT_REJECTED_VS_OK_UP		55	0.174112	0.578621	0.992945	1	1	1713	tags=15%, list=14%, signal=17%
GERHOLD_ADIPOGENESIS_DN	GERHOLD_ADIPOGENESIS_DN		55	0.180667	0.578104	0.992982	1	1	1502	tags=13%, list=12%, signal=14%
HONMA_DOCETAXEL_RESISTANCE	HONMA_DOCETAXEL_RESISTANCE		27	0.207896	0.578008	0.940631	1	1	2579	tags=26%, list=21%, signal=33%
ZHOU_TNF_SIGNALING_30MIN	ZHOU_TNF_SIGNALING_30MIN		46	0.182891	0.577922	0.988868	1	1	1624	tags=13%, list=13%, signal=15%
WIEDERSCHAIN_TARGETS_OF_BMI1_AND_PCGF2	WIEDERSCHAIN_TARGETS_OF_BMI1_AND_PCGF2		50	0.183548	0.576214	0.994773	1	1	858	tags=10%, list=7%, signal=11%
TERAMOTO_OPN_TARGETS_CLUSTER_6	TERAMOTO_OPN_TARGETS_CLUSTER_6		24	0.205181	0.575611	0.97093	1	1	3137	tags=38%, list=25%, signal=50%
XU_RESPONSE_TO_TRETINOIN_AND_NSC682994_UP	XU_RESPONSE_TO_TRETINOIN_AND_NSC682994_UP		15	0.237168	0.575228	0.951076	1	1	3081	tags=40%, list=25%, signal=53%
ZHAN_MULTIPLE_MYELOMA_LB_UP	ZHAN_MULTIPLE_MYELOMA_LB_UP		32	0.195119	0.574069	0.973535	1	1	3623	tags=38%, list=29%, signal=53%
SESTO_RESPONSE_TO_UV_C5	SESTO_RESPONSE_TO_UV_C5		42	0.184008	0.573316	0.981917	1	1	3968	tags=33%, list=32%, signal=49%
TIEN_INTESTINE_PROBIOTICS_6HR_DN	TIEN_INTESTINE_PROBIOTICS_6HR_DN		135	0.151511	0.572805	1	1	1	2633	tags=22%, list=21%, signal=28%
KARLSSON_TGFB1_TARGETS_UP	KARLSSON_TGFB1_TARGETS_UP		95	0.159768	0.571451	0.99827	1	1	2845	tags=23%, list=23%, signal=30%
BIOCARTA_CALCINEURIN_PATHWAY	BIOCARTA_CALCINEURIN_PATHWAY		17	0.224592	0.569902	0.958333	1	1	348	tags=6%, list=3%, signal=6%
IIZUKA_LIVER_CANCER_PROGRESSION_G2_G3_UP	IIZUKA_LIVER_CANCER_PROGRESSION_G2_G3_UP		24	0.207426	0.568978	0.967054	1	1	2479	tags=25%, list=20%, signal=31%
CAFFAREL_RESPONSE_TO_THC_UP	CAFFAREL_RESPONSE_TO_THC_UP		26	0.20204	0.567939	0.951673	1	1	2543	tags=23%, list=20%, signal=29%
ST_INTERLEUKIN_4_PATHWAY	ST_INTERLEUKIN_4_PATHWAY		22	0.211268	0.567464	0.959108	1	1	3735	tags=41%, list=30%, signal=58%
MAGRANGEAS_MULTIPLE_MYELOMA_IGLL_VS_IGLK_DN	MAGRANGEAS_MULTIPLE_MYELOMA_IGLL_VS_IGLK_DN		21	0.211838	0.566637	0.973025	1	1	895	tags=10%, list=7%, signal=10%
CHIBA_RESPONSE_TO_TSA_DN	CHIBA_RESPONSE_TO_TSA_DN		20	0.21828	0.566263	0.953535	1	1	2498	tags=25%, list=20%, signal=31%
SANSOM_APC_TARGETS_UP	SANSOM_APC_TARGETS_UP		98	0.158392	0.564766	1	1	1	2231	tags=18%, list=18%, signal=22%
WONG_PROTEASOME_GENE_MODULE	WONG_PROTEASOME_GENE_MODULE		44	0.179022	0.56244	0.978723	1	1	110	tags=2%, list=1%, signal=2%
LA_MEN1_TARGETS	LA_MEN1_TARGETS		22	0.213277	0.560837	0.983178	1	1	1314	tags=14%, list=11%, signal=15%
PID_RET_PATHWAY	PID_RET_PATHWAY		39	0.183548	0.559143	0.975525	1	1	1727	tags=10%, list=14%, signal=12%
COLLIS_PRKDC_SUBSTRATES	COLLIS_PRKDC_SUBSTRATES		17	0.219895	0.556679	0.97076	1	1	1441	tags=18%, list=12%, signal=20%
LEE_AGING_NEOCORTEX_UP	LEE_AGING_NEOCORTEX_UP		81	0.1584	0.553562	0.99665	1	1	2301	tags=16%, list=18%, signal=20%
ZHU_SKIL_TARGETS_UP	ZHU_SKIL_TARGETS_UP		17	0.217212	0.553526	0.967546	1	1	2936	tags=35%, list=24%, signal=46%
ZHAN_V2_LATE_DIFFERENTIATION_GENES	ZHAN_V2_LATE_DIFFERENTIATION_GENES		36	0.184488	0.553482	0.989286	1	1	3450	tags=31%, list=28%, signal=42%
KEGG_ECM_RECEPTOR_INTERACTION	KEGG_ECM_RECEPTOR_INTERACTION		81	0.159685	0.552862	0.996497	1	1	1723	tags=12%, list=14%, signal=14%
ZHAN_VARIABLE_EARLY_DIFFERENTIATION_GENES_DN	ZHAN_VARIABLE_EARLY_DIFFERENTIATION_GENES_DN		28	0.193983	0.552831	0.990689	1	1	2678	tags=21%, list=22%, signal=27%
REACTOME_GAB1_SIGNALOSOME	REACTOME_GAB1_SIGNALOSOME		30	0.189327	0.552118	0.979516	1	1	4512	tags=47%, list=36%, signal=73%
HU_GENOTOXIC_DAMAGE_4HR	HU_GENOTOXIC_DAMAGE_4HR		33	0.186685	0.551618	0.984877	1	1	1047	tags=9%, list=8%, signal=10%
PID_NFKAPPAB_ATYPICAL_PATHWAY	PID_NFKAPPAB_ATYPICAL_PATHWAY		17	0.214005	0.551583	0.950851	1	1	4031	tags=41%, list=32%, signal=61%
REACTOME_CTNNB1_PHOSPHORYLATION_CASCADE	REACTOME_CTNNB1_PHOSPHORYLATION_CASCADE		15	0.224181	0.551353	0.96737	1	1	9652	tags=100%, list=78%, signal=446%
LOPEZ_EPITHELIOID_MESOTHELIOMA	LOPEZ_EPITHELIOID_MESOTHELIOMA		16	0.221992	0.551269	0.956685	1	1	1954	tags=25%, list=16%, signal=30%
REACTOME_PI_METABOLISM	REACTOME_PI_METABOLISM		35	0.178186	0.549436	0.988806	1	1	3380	tags=29%, list=27%, signal=39%
KYNG_ENVIRONMENTAL_STRESS_RESPONSE_NOT_BY_4NQO_IN_WS	KYNG_ENVIRONMENTAL_STRESS_RESPONSE_NOT_BY_4NQO_IN_WS		32	0.189657	0.548904	0.981719	1	1	2474	tags=25%, list=20%, signal=31%
DACOSTA_UV_RESPONSE_VIA_ERCC3_UP	DACOSTA_UV_RESPONSE_VIA_ERCC3_UP		255	0.134764	0.548124	1	1	1	2337	tags=16%, list=19%, signal=19%
CHOI_ATL_STAGE_PREDICTOR	CHOI_ATL_STAGE_PREDICTOR		31	0.187717	0.547374	0.979167	1	1	10108	tags=100%, list=81%, signal=532%
PID_S1P_META_PATHWAY	PID_S1P_META_PATHWAY		16	0.217016	0.546936	0.957661	1	1	2859	tags=25%, list=23%, signal=32%
OXFORD_RALA_OR_RALB_TARGETS_UP	OXFORD_RALA_OR_RALB_TARGETS_UP		42	0.17818	0.542233	0.989071	1	1	3850	tags=40%, list=31%, signal=58%
TERAO_AOX4_TARGETS_HG_UP	TERAO_AOX4_TARGETS_HG_UP		20	0.200144	0.540188	0.971483	1	1	3706	tags=30%, list=30%, signal=43%
KEGG_BLADDER_CANCER	KEGG_BLADDER_CANCER		37	0.177977	0.53768	0.985267	1	1	2948	tags=27%, list=24%, signal=35%
BILD_SRC_ONCOGENIC_SIGNATURE	BILD_SRC_ONCOGENIC_SIGNATURE		48	0.16917	0.531145	0.996169	1	1	3565	tags=42%, list=29%, signal=58%
KENNY_CTNNB1_TARGETS_DN	KENNY_CTNNB1_TARGETS_DN		40	0.173236	0.530265	0.992767	1	1	4262	tags=40%, list=34%, signal=61%
KAMIKUBO_MYELOID_MN1_NETWORK	KAMIKUBO_MYELOID_MN1_NETWORK		18	0.201655	0.529744	0.980354	1	1	2551	tags=28%, list=21%, signal=35%
WANG_TUMOR_INVASIVENESS_DN	WANG_TUMOR_INVASIVENESS_DN		176	0.133205	0.527896	1	1	1	2012	tags=11%, list=16%, signal=13%
LIN_MELANOMA_COPY_NUMBER_UP	LIN_MELANOMA_COPY_NUMBER_UP		57	0.162475	0.526718	0.996337	1	1	1525	tags=12%, list=12%, signal=14%
BIOCARTA_GSK3_PATHWAY	BIOCARTA_GSK3_PATHWAY		27	0.189944	0.526104	0.988528	1	1	3335	tags=37%, list=27%, signal=50%
KEGG_BASE_EXCISION_REPAIR	KEGG_BASE_EXCISION_REPAIR		33	0.177417	0.524293	0.986487	1	1	3402	tags=30%, list=27%, signal=42%
MCGOWAN_RSP6_TARGETS_UP	MCGOWAN_RSP6_TARGETS_UP		16	0.207041	0.522974	0.956848	1	1	2837	tags=38%, list=23%, signal=49%
BAKER_HEMATOPOIESIS_STAT3_TARGETS	BAKER_HEMATOPOIESIS_STAT3_TARGETS		15	0.209293	0.522017	0.969819	1	1	2424	tags=27%, list=19%, signal=33%
MEINHOLD_OVARIAN_CANCER_LOW_GRADE_DN	MEINHOLD_OVARIAN_CANCER_LOW_GRADE_DN		19	0.200499	0.520674	0.978	1	1	9947	tags=100%, list=80%, signal=499%
MORI_MATURE_B_LYMPHOCYTE_UP	MORI_MATURE_B_LYMPHOCYTE_UP		70	0.152249	0.518909	1	1	1	2508	tags=16%, list=20%, signal=20%
CREIGHTON_AKT1_SIGNALING_VIA_MTOR_UP	CREIGHTON_AKT1_SIGNALING_VIA_MTOR_UP		31	0.175886	0.517494	0.992793	1	1	3424	tags=26%, list=28%, signal=36%
MACLACHLAN_BRCA1_TARGETS_DN	MACLACHLAN_BRCA1_TARGETS_DN		15	0.209214	0.516485	0.984095	1	1	4217	tags=40%, list=34%, signal=60%
GAZDA_DIAMOND_BLACKFAN_ANEMIA_MYELOID_DN	GAZDA_DIAMOND_BLACKFAN_ANEMIA_MYELOID_DN		31	0.177449	0.515006	0.991023	1	1	2822	tags=26%, list=23%, signal=33%
NUNODA_RESPONSE_TO_DASATINIB_IMATINIB_UP	NUNODA_RESPONSE_TO_DASATINIB_IMATINIB_UP		28	0.181987	0.514272	0.986717	1	1	2428	tags=21%, list=20%, signal=27%
PID_NECTIN_PATHWAY	PID_NECTIN_PATHWAY		30	0.180013	0.511725	0.994671	1	1	1564	tags=10%, list=13%, signal=11%
BIOCARTA_BARRESTIN_SRC_PATHWAY	BIOCARTA_BARRESTIN_SRC_PATHWAY		15	0.207607	0.509941	0.974757	1	1	2729	tags=27%, list=22%, signal=34%
REACTOME_METABOLISM_OF_NON_CODING_RNA	REACTOME_METABOLISM_OF_NON_CODING_RNA		42	0.166507	0.509837	1	1	1	2940	tags=24%, list=24%, signal=31%
PID_WNT_CANONICAL_PATHWAY	PID_WNT_CANONICAL_PATHWAY		19	0.193008	0.509251	0.971888	1	1	8557	tags=95%, list=69%, signal=303%
SUNG_METASTASIS_STROMA_DN	SUNG_METASTASIS_STROMA_DN		35	0.169802	0.508935	1	1	1	3130	tags=23%, list=25%, signal=30%
KEGG_PATHOGENIC_ESCHERICHIA_COLI_INFECTION	KEGG_PATHOGENIC_ESCHERICHIA_COLI_INFECTION		43	0.164229	0.50888	0.994575	1	1	2578	tags=19%, list=21%, signal=23%
PID_RETINOIC_ACID_PATHWAY	PID_RETINOIC_ACID_PATHWAY		28	0.179876	0.508317	0.987976	1	1	3515	tags=32%, list=28%, signal=45%
SCIAN_INVERSED_TARGETS_OF_TP53_AND_TP73_DN	SCIAN_INVERSED_TARGETS_OF_TP53_AND_TP73_DN		25	0.183255	0.507946	0.982759	1	1	795	tags=8%, list=6%, signal=9%
FARDIN_HYPOXIA_11	FARDIN_HYPOXIA_11		25	0.181068	0.507841	0.988658	1	1	2309	tags=20%, list=19%, signal=25%
PID_INSULIN_PATHWAY	PID_INSULIN_PATHWAY		41	0.165795	0.507523	0.996416	1	1	3002	tags=24%, list=24%, signal=32%
ST_GA12_PATHWAY	ST_GA12_PATHWAY		22	0.188759	0.506163	0.990602	1	1	663	tags=9%, list=5%, signal=10%
WONG_IFNA2_RESISTANCE_DN	WONG_IFNA2_RESISTANCE_DN		28	0.172123	0.49513	0.990741	1	1	3141	tags=29%, list=25%, signal=38%
MILI_PSEUDOPODIA_CHEMOTAXIS_DN	MILI_PSEUDOPODIA_CHEMOTAXIS_DN		369	0.11707	0.491646	1	1	1	3302	tags=21%, list=27%, signal=28%
JIANG_TIP30_TARGETS_DN	JIANG_TIP30_TARGETS_DN		22	0.179394	0.491228	0.990099	1	1	3220	tags=27%, list=26%, signal=37%
REACTOME_DOWNREGULATION_OF_SMAD2_3_SMAD4_TRANSCRIPTIONAL_ACTIVITY	REACTOME_DOWNREGULATION_OF_SMAD2_3_SMAD4_TRANSCRIPTIONAL_ACTIVITY		18	0.184863	0.488584	0.984344	1	1	10141	tags=100%, list=82%, signal=541%
REACTOME_APOPTOTIC_CLEAVAGE_OF_CELLULAR_PROTEINS	REACTOME_APOPTOTIC_CLEAVAGE_OF_CELLULAR_PROTEINS		34	0.162063	0.480242	0.996416	1	1	3870	tags=35%, list=31%, signal=51%
PID_LYMPH_ANGIOGENESIS_PATHWAY	PID_LYMPH_ANGIOGENESIS_PATHWAY		25	0.172269	0.479816	0.990403	1	1	474	tags=4%, list=4%, signal=4%
REACTOME_REGULATION_OF_IFNA_SIGNALING	REACTOME_REGULATION_OF_IFNA_SIGNALING		20	0.176732	0.477848	0.988395	1	1	3068	tags=35%, list=25%, signal=46%
GROSS_HYPOXIA_VIA_HIF1A_UP	GROSS_HYPOXIA_VIA_HIF1A_UP		62	0.141881	0.475527	0.998282	1	1	3576	tags=31%, list=29%, signal=43%
LINSLEY_MIR16_TARGETS	LINSLEY_MIR16_TARGETS		157	0.125437	0.474843	1	1	1	3348	tags=25%, list=27%, signal=34%
BIOCARTA_IGF1MTOR_PATHWAY	BIOCARTA_IGF1MTOR_PATHWAY		17	0.192094	0.474565	0.983838	1	1	10051	tags=100%, list=81%, signal=520%
SCHEIDEREIT_IKK_TARGETS	SCHEIDEREIT_IKK_TARGETS		15	0.196076	0.473985	0.983871	1	1	3293	tags=33%, list=26%, signal=45%
YIH_RESPONSE_TO_ARSENITE_C2	YIH_RESPONSE_TO_ARSENITE_C2		17	0.186781	0.473516	0.978346	1	1	10117	tags=100%, list=81%, signal=535%
SA_TRKA_RECEPTOR	SA_TRKA_RECEPTOR		16	0.191553	0.473353	0.984405	1	1	2794	tags=25%, list=22%, signal=32%
SESTO_RESPONSE_TO_UV_C0	SESTO_RESPONSE_TO_UV_C0		94	0.130934	0.472495	1	1	1	3625	tags=31%, list=29%, signal=43%
GUO_HEX_TARGETS_DN	GUO_HEX_TARGETS_DN		56	0.14162	0.467217	1	1	1	3446	tags=27%, list=28%, signal=37%
PID_CDC42_REG_PATHWAY	PID_CDC42_REG_PATHWAY		28	0.166377	0.465789	0.994424	1	1	1666	tags=14%, list=13%, signal=16%
JOSEPH_RESPONSE_TO_SODIUM_BUTYRATE_DN	JOSEPH_RESPONSE_TO_SODIUM_BUTYRATE_DN		53	0.143646	0.464903	0.996416	1	1	3093	tags=25%, list=25%, signal=33%
BIOCARTA_PAR1_PATHWAY	BIOCARTA_PAR1_PATHWAY		26	0.168236	0.464504	0.99434	1	1	1679	tags=12%, list=13%, signal=13%
ST_FAS_SIGNALING_PATHWAY	ST_FAS_SIGNALING_PATHWAY		52	0.142354	0.459601	1	1	1	3987	tags=38%, list=32%, signal=56%
PETRETTO_CARDIAC_HYPERTROPHY	PETRETTO_CARDIAC_HYPERTROPHY		31	0.158896	0.458458	0.992754	1	1	964	tags=6%, list=8%, signal=7%
PID_LYSOPHOSPHOLIPID_PATHWAY	PID_LYSOPHOSPHOLIPID_PATHWAY		60	0.137356	0.456074	1	1	1	2971	tags=20%, list=24%, signal=26%
REACTOME_INTERACTIONS_OF_VPR_WITH_HOST_CELLULAR_PROTEINS	REACTOME_INTERACTIONS_OF_VPR_WITH_HOST_CELLULAR_PROTEINS		30	0.156538	0.45529	0.998192	1	1	1911	tags=13%, list=15%, signal=16%
YIH_RESPONSE_TO_ARSENITE_C4	YIH_RESPONSE_TO_ARSENITE_C4		17	0.173056	0.442041	1	1	1	610	tags=6%, list=5%, signal=6%
COLIN_PILOCYTIC_ASTROCYTOMA_VS_GLIOBLASTOMA_DN	COLIN_PILOCYTIC_ASTROCYTOMA_VS_GLIOBLASTOMA_DN		25	0.156846	0.441577	1	1	1	3210	tags=28%, list=26%, signal=38%
BIOCARTA_VEGF_PATHWAY	BIOCARTA_VEGF_PATHWAY		26	0.154769	0.435454	1	1	1	10516	tags=100%, list=85%, signal=646%
REACTOME_TRANSPORT_OF_MATURE_TRANSCRIPT_TO_CYTOPLASM	REACTOME_TRANSPORT_OF_MATURE_TRANSCRIPT_TO_CYTOPLASM		42	0.140742	0.434198	0.998264	1	1	2945	tags=19%, list=24%, signal=25%
PID_PLK1_PATHWAY	PID_PLK1_PATHWAY		37	0.145357	0.433991	0.996296	1	1	2852	tags=22%, list=23%, signal=28%
SMIRNOV_RESPONSE_TO_IR_6HR_UP	SMIRNOV_RESPONSE_TO_IR_6HR_UP		120	0.116349	0.433141	1	1	1	1237	tags=7%, list=10%, signal=7%
GUTIERREZ_MULTIPLE_MYELOMA_UP	GUTIERREZ_MULTIPLE_MYELOMA_UP		30	0.151358	0.43202	1	1	1	2493	tags=20%, list=20%, signal=25%
ABRAMSON_INTERACT_WITH_AIRE	ABRAMSON_INTERACT_WITH_AIRE		37	0.14133	0.43129	1	1	1	4540	tags=38%, list=37%, signal=59%
STEIN_ESRRA_TARGETS_DN	STEIN_ESRRA_TARGETS_DN		75	0.120045	0.419917	1	1	1	1178	tags=7%, list=9%, signal=7%
REACTOME_TRANSPORT_OF_RIBONUCLEOPROTEINS_INTO_THE_HOST_NUCLEUS	REACTOME_TRANSPORT_OF_RIBONUCLEOPROTEINS_INTO_THE_HOST_NUCLEUS		26	0.148161	0.414298	0.996086	1	1	1911	tags=12%, list=15%, signal=14%
REACTOME_REGULATION_OF_GLUCOKINASE_BY_GLUCOKINASE_REGULATORY_PROTEIN	REACTOME_REGULATION_OF_GLUCOKINASE_BY_GLUCOKINASE_REGULATORY_PROTEIN		26	0.148842	0.41341	0.998155	1	1	2837	tags=19%, list=23%, signal=25%
PID_ARF_3PATHWAY	PID_ARF_3PATHWAY		16	0.167101	0.412735	0.995918	1	1	3316	tags=25%, list=27%, signal=34%
GROSS_HYPOXIA_VIA_ELK3_ONLY_DN	GROSS_HYPOXIA_VIA_ELK3_ONLY_DN		36	0.137168	0.405983	1	1	1	3649	tags=25%, list=29%, signal=35%
TOMIDA_METASTASIS_UP	TOMIDA_METASTASIS_UP		18	0.158306	0.405767	0.998073	1	1	4375	tags=44%, list=35%, signal=68%
PID_NFAT_3PATHWAY	PID_NFAT_3PATHWAY		50	0.125607	0.4031	1	1	1	3515	tags=24%, list=28%, signal=33%
YUAN_ZNF143_PARTNERS	YUAN_ZNF143_PARTNERS		16	0.155128	0.389182	0.998	1	1	10510	tags=100%, list=84%, signal=644%
REACTOME_UNFOLDED_PROTEIN_RESPONSE	REACTOME_UNFOLDED_PROTEIN_RESPONSE		70	0.10568	0.362524	1	1	1	4072	tags=31%, list=33%, signal=46%
KEGG_N_GLYCAN_BIOSYNTHESIS	KEGG_N_GLYCAN_BIOSYNTHESIS		41	0.11529	0.355165	1	1	1	3388	tags=22%, list=27%, signal=30%
WEIGEL_OXIDATIVE_STRESS_RESPONSE	WEIGEL_OXIDATIVE_STRESS_RESPONSE		31	0.112433	0.323411	1	0.999972	1	2624	tags=16%, list=21%, signal=20%
