# Supplementary material for: Type I Interferon Potentiates IgA Immunity to Respiratory Syncytial Virus Infection During Infancy
Source: Sci Rep. 2018 Jul 23;8:11034. doi: 10.1038/s41598-018-29456-w (PMC6056463; doi:10.1038/s41598-018-29456-w)
Supplement: Supplementary file 4 — Dataset 3 [file 41598_2018_29456_MOESM4_ESM.xlsx]

## Sheet: Sheet1
ColumnID	GeneSymbol	pvalue	t	MeanIFN	MeanPalivizumab	score	logFC	FDR
TC0100001048.mm.2	Cntnap5a	7.05214e-10	-124.169	2.77112	5.05789	9.15168	-2.28677	8.57083e-06
TC1300002146.mm.2	Ctsq	7.71938e-10	-122.067	2.51872	5.04397	9.11242	-2.52525	8.57083e-06
TC0500002065.mm.2	Tomm7	2.74899e-09	-94.3515	8.32509	12.5881	8.56083	-4.26301	2.0348e-05
TC0800000929.mm.2	Dnajb1	4.1486e-09	-125.106	6.60005	9.26109	8.3821	-2.66104	2.3031e-05
TC0100001254.mm.2	Phlda3	1.13931e-08	-70.1382	5.99985	9.53	7.94336	-3.53015	5.0599e-05
TC1900000864.mm.2	Nanos1	1.72254e-08	-87.3904	3.15698	6.91048	7.76383	-3.7535	5.45241e-05
TC1900000774.mm.2	Tectb	1.90994e-08	-73.2314	2.89123	4.52148	7.71898	-1.63025	5.45241e-05
TC0200005464.mm.2	Egfl7	2.13991e-08	-62.6439	8.79879	12.3844	7.6696	-3.58561	5.45241e-05
TC0500002170.mm.2	Slc5a6	2.523e-08	-59.9965	4.69386	7.30106	7.59808	-2.6072	5.45241e-05
TC0700000852.mm.2	Hsd17b14	2.61021e-08	-59.7534	3.00238	4.95904	7.58332	-1.95666	5.45241e-05
TC1600000460.mm.2	Rpl35a	2.88269e-08	-59.2265	9.08648	12.2314	7.5402	-3.14492	5.45241e-05
TC0700004525.mm.2	Hras	2.94645e-08	-65.9637	7.81558	10.9719	7.5307	-3.15632	5.45241e-05
TC0400000018.mm.2	Chchd7	5.36183e-08	-51.2329	6.09804	11.0642	7.27069	-4.96616	8.08988e-05
TC0900000511.mm.2	Rps25	5.41608e-08	-61.9711	10.0526	12.4527	7.26631	-2.4001	8.08988e-05
TC1600001203.mm.2	Prm1	5.46466e-08	-51.3039	3.18428	5.65794	7.26244	-2.47366	8.08988e-05
TC0100003349.mm.2	4930562F07Rik	6.26166e-08	-50.8164	3.75203	9.01376	7.20331	-5.26173	8.6904e-05
TC0200003204.mm.2	Surf1	7.45488e-08	-48.9077	6.78258	8.76178	7.12756	-1.9792	9.40879e-05
TC0200000303.mm.2	Spag6l	7.62669e-08	-50.6563	4.76469	7.4033	7.11766	-2.63861	9.40879e-05
TC0300000156.mm.2	Spata16	8.55835e-08	-46.9195	3.3468	6.36347	7.06761	-3.01667	0.000100025
TC0700004526.mm.2	Lmntd2	9.14784e-08	-46.171	3.64157	5.98481	7.03868	-2.34324	0.000101568
TC1500000865.mm.2	Ppp6r2	1.08576e-07	-48.3848	5.66219	8.39831	6.96427	-2.73612	0.000110726
TC1800000616.mm.2	Rps14	1.11371e-07	-44.3326	10.5269	12.6986	6.95323	-2.1717	0.000110726
TC1700000014.mm.2	Cldn20	1.14685e-07	-49.9001	2.90651	6.52866	6.94049	-3.62215	0.000110726
TC0500000075.mm.2	Gm6460	1.2413e-07	-44.9123	2.85988	5.77181	6.90612	-2.91193	0.000114851
TC0900003331.mm.2	Bcl2a1b	1.33867e-07	-44.9157	6.11529	11.8612	6.87333	-5.74591	0.000116472
TC1600000692.mm.2	Dppa4	1.38029e-07	-56.1646	3.26036	6.9204	6.86003	-3.66004	0.000116472
TC1100003787.mm.2	Stat5b	1.41617e-07	-42.5393	5.93074	8.70605	6.84888	-2.77531	0.000116472
TC1700001388.mm.2	Dynlt1f	1.5327e-07	-43.9339	10.1638	12.2399	6.81454	-2.0761	0.000118252
TC0200005504.mm.2	Serinc4	1.6038e-07	-51.0417	4.36487	8.22293	6.79485	-3.85806	0.000118252
TC0100001268.mm.2	Ddx59	1.62999e-07	-40.9946	5.82229	7.87775	6.78782	-2.05546	0.000118252
TC0900002806.mm.2	Bcl2a1d	1.7013e-07	-51.0177	5.22204	11.4942	6.76922	-6.27216	0.000118252
TC0400002474.mm.2	Enho	1.81765e-07	-42.8638	4.95164	7.90854	6.74049	-2.9569	0.000118252
TC1800000071.mm.2	Thoc1	1.83241e-07	-48.7522	6.69447	9.25315	6.73698	-2.55868	0.000118252
TC0900001374.mm.2	Tusc2	2.00631e-07	-39.5797	5.90464	8.27805	6.6976	-2.37341	0.000118252
TC0200004951.mm.2	Eif2s2	2.05714e-07	-42.8544	9.05484	11.8397	6.68674	-2.78486	0.000118252
TC1700000828.mm.2	Gm5978	2.05764e-07	-39.2915	9.03716	10.6818	6.68663	-1.64464	0.000118252
TC1800001745.mm.2	Ier3ip1	2.06915e-07	-40.8304	7.70086	11.5824	6.68421	-3.88154	0.000118252
TC1200001072.mm.2	Papola	2.08234e-07	-40.1823	7.72814	10.5303	6.68145	-2.80216	0.000118252
TC1800001579.mm.2	Elac1	2.12826e-07	-41.7651	4.67592	7.41044	6.67198	-2.73452	0.000118252
TC0300001260.mm.2	Tram1l1	2.1301e-07	-40.5	3.47899	5.60142	6.6716	-2.12243	0.000118252
TC0600001126.mm.2	Fam19a1	2.18679e-07	-44.3087	7.41065	9.30404	6.66019	-1.89339	0.000118439
TC0100001996.mm.2	Rpl7	2.35532e-07	-39.4154	10.984	12.6832	6.62795	-1.6992	0.000121791
TC0100003282.mm.2	Rgsl1	2.49357e-07	-38.0033	2.65659	5.63244	6.60318	-2.97585	0.000121791
TC0200002237.mm.2	Gm14151	2.77654e-07	-37.8073	4.32874	7.27344	6.5565	-2.9447	0.000121791
TC0600002225.mm.2	Rarres2	2.85481e-07	-37.1256	6.65296	11.5628	6.54442	-4.90984	0.000121791
TC1900000052.mm.2	Brms1	2.85771e-07	-37.806	5.14031	8.7907	6.54398	-3.65039	0.000121791
TC0900000821.mm.2	Megf11	2.87198e-07	-41.2409	3.05199	5.44851	6.54182	-2.39652	0.000121791
TC0100000456.mm.2	Nop58	2.95432e-07	-36.5324	6.22123	9.37576	6.52954	-3.15453	0.000121791
TC0X00003067.mm.2	Rbm41	2.96519e-07	-38.9926	6.19934	7.52173	6.52795	-1.32239	0.000121791
TC1500001093.mm.2	Mfsd5	2.99197e-07	-38.4237	6.00759	9.47913	6.52404	-3.47154	0.000121791
TC1600000149.mm.2	Ercc4	3.08896e-07	-76.994	6.40248	8.26168	6.51019	-1.8592	0.000121791
TC1800001198.mm.2	Ndufa2	3.26566e-07	-38.0494	8.37695	12.4457	6.48603	-4.06875	0.000121791
TC0400003597.mm.2	Tssk3	3.28709e-07	-44.6793	2.79232	5.22786	6.48319	-2.43554	0.000121791
TC1000002434.mm.2	Gm9507	3.38131e-07	-47.147	5.13125	7.41687	6.47091	-2.28562	0.000121791
TC0600002492.mm.2	Tgoln1	3.47132e-07	-38.3229	8.28219	10.0893	6.45951	-1.80711	0.000121791
TC1900000240.mm.2	Olfr235	3.49202e-07	-36.1979	2.83771	5.14652	6.45692	-2.30881	0.000121791
TC0600003491.mm.2	Ndufb2	3.49451e-07	-35.1752	8.47994	12.0012	6.45661	-3.52126	0.000121791
TC0900000560.mm.2	Apoa4	3.53235e-07	-35.1829	4.86956	6.78094	6.45194	-1.91138	0.000121791
TC1100001395.mm.2	Tmem100	3.64206e-07	-35.3306	9.7822	11.1623	6.43865	-1.3801	0.000121791
TC0300000894.mm.2	Cdc42se1	3.65124e-07	-34.8912	7.02462	9.23964	6.43756	-2.21502	0.000121791
TC0200004087.mm.2	Olfr1272	3.66271e-07	-36.7684	3.06242	5.38506	6.4362	-2.32264	0.000121791
TC0200001375.mm.2	Arfgap2	3.69875e-07	-57.863	7.51559	11.1617	6.43194	-3.64611	0.000121791
TC0200004711.mm.2	Mkks	3.74796e-07	-37.8476	6.70073	10.4873	6.42621	-3.78657	0.000121791
TC0700004648.mm.2	Rpl13a	3.75141e-07	-34.768	12.0882	13.3909	6.42581	-1.3027	0.000121791
TC1300000743.mm.2	LOC100861626	3.81975e-07	-34.5522	2.84353	4.61373	6.41796	-1.7702	0.000121791
TC0300001366.mm.2	Slc9b2	3.83074e-07	-34.7036	3.97602	5.7226	6.41672	-1.74658	0.000121791
TC1900001683.mm.2	Bbip1	3.92948e-07	-75.1976	5.2099	9.19429	6.40566	-3.98439	0.000121791
TC0500000455.mm.2	Gm16223	3.96655e-07	-34.9914	3.3989	6.1407	6.40159	-2.7418	0.000121791
TC1100002766.mm.2	Cdc42se2	4.01171e-07	-38.2381	7.43201	9.72573	6.39667	-2.29372	0.000121791
TC1700002404.mm.2	AU016765	4.06123e-07	-35.7807	3.60594	5.75977	6.39134	-2.15383	0.000121791
TC1100001400.mm.2	Cox11	4.0786e-07	-34.6057	6.19023	9.59651	6.38949	-3.40628	0.000121791
TC0200005494.mm.2	Phpt1	4.10435e-07	-37.2821	7.58919	11.968	6.38676	-4.37881	0.000121791
TC0300000223.mm.2	Zfp639	4.10583e-07	-39.4929	6.29788	10.0665	6.3866	-3.76862	0.000121791
TC0700000292.mm.2	Gpr4	4.11056e-07	-38.1447	4.2231	7.57387	6.3861	-3.35077	0.000121791
TC0700002422.mm.2	C5ar1	4.16852e-07	-38.9145	3.90557	6.65766	6.38002	-2.75209	0.000121791
TC0200000223.mm.2	Ankrd16	4.19779e-07	-34.1314	4.03413	7.81455	6.37698	-3.78042	0.000121791
TC0600003045.mm.2	Atp6v1e1	4.27212e-07	-36.1396	7.48186	9.73365	6.36936	-2.25179	0.000121791
TC1900001188.mm.2	Olfr1499	4.27986e-07	-35.9688	2.51735	5.0161	6.36857	-2.49875	0.000121791
TC0800001609.mm.2	Pex11g	4.33853e-07	-35.1614	5.30767	8.05263	6.36266	-2.74496	0.000121791
TC0800001501.mm.2	Cdh15	4.42104e-07	-33.557	3.08245	5.70474	6.35448	-2.62229	0.000121791
TC0800000370.mm.2	Tti2	4.4935e-07	-33.5438	4.92477	7.79666	6.34742	-2.87189	0.000121791
TC0500000214.mm.2	Asic3	4.54267e-07	-35.531	3.81994	6.62218	6.34269	-2.80224	0.000121791
TC0800002620.mm.2	Itfg1	4.61002e-07	-41.5156	6.88267	9.59238	6.3363	-2.70971	0.000121791
TC0900000810.mm.2	Rpl4	4.66806e-07	-33.3757	10.8128	11.9718	6.33086	-1.159	0.000121791
TC1100001154.mm.2	BC030499	4.71612e-07	-44.8568	2.5627	4.71803	6.32642	-2.15533	0.000121791
TC0900002875.mm.2	Atp1b3	4.81964e-07	-33.8359	9.03851	11.5736	6.31699	-2.53509	0.000121791
TC0X00001316.mm.2	Arxes2	4.85919e-07	-36.635	5.76539	9.72264	6.31344	-3.95725	0.000121791
TC1900001019.mm.2	Prdx5	4.91104e-07	-37.6395	9.01908	12.1831	6.30883	-3.16402	0.000121791
TC1300000162.mm.2	Gpx6	4.93365e-07	-33.6017	3.12379	5.4209	6.30683	-2.29711	0.000121791
TC1300000392.mm.2	Psmg4	4.93612e-07	-32.9061	4.96098	9.9481	6.30661	-4.98712	0.000121791
TC0400003215.mm.2	Mrpl37	5.00756e-07	-34.213	6.80371	10.9161	6.30037	-4.11239	0.000122195
TC0400002129.mm.2	Rps20	5.08221e-07	-41.3113	10.4352	12.4023	6.29395	-1.9671	0.000122669
TC0700000769.mm.2	Klk14	5.18707e-07	-33.6272	3.86577	6.29453	6.28508	-2.42876	0.000123213
TC1700001928.mm.2	Stk19	5.2157e-07	-32.6008	5.482	9.27796	6.28269	-3.79596	0.000123213
TC0700000762.mm.2	Etfb	5.30286e-07	-32.4622	7.26421	11.5365	6.27549	-4.27229	0.000123953
TC0900002239.mm.2	Nnmt	5.53821e-07	-32.6943	5.71712	9.19291	6.25663	-3.47579	0.00012714
TC0600003216.mm.2	BC035044	5.55372e-07	-32.0509	2.70855	5.31671	6.25542	-2.60816	0.00012714
TC1700001381.mm.2	Dynlt1a	5.69639e-07	-33.4473	10.3508	12.3475	6.2444	-1.9967	0.000128003
TC1700002782.mm.2	H2-Eb1	5.70669e-07	-36.7227	7.01676	9.72046	6.24362	-2.7037	0.000128003
TC1000000889.mm.2	Matk	5.83389e-07	-32.1708	4.6872	7.09093	6.23404	-2.40373	0.000129093
TC1400000813.mm.2	Zmym2	5.87156e-07	-33.2844	7.83185	10.3335	6.23125	-2.50165	0.000129093
TC0X00002738.mm.2	Rps4x	6.01498e-07	-33.5365	9.33165	11.3924	6.22077	-2.06075	0.00013095
TC0500001734.mm.2	Daglb	6.13808e-07	-36.2597	6.12347	8.54359	6.21197	-2.42012	0.000132332
TC1200001051.mm.2	Glrx5	6.3089e-07	-36.1545	8.16797	9.69081	6.20005	-1.52284	0.000134707
TC0500000656.mm.2	Gm5108	6.43316e-07	-33.4491	5.4044	7.58613	6.19158	-2.18173	0.000135344
TC0200002485.mm.2	Gdap1l1	6.77146e-07	-35.7889	4.2428	5.97396	6.16932	-1.73116	0.000135344
TC1200000878.mm.2	Slirp	6.90824e-07	-31.7706	7.26081	11.1549	6.16063	-3.89409	0.000135344
TC1700000157.mm.2	Smok4a	6.95337e-07	-32.1131	2.61311	5.17296	6.1578	-2.55985	0.000135344
TC0500000176.mm.2	Pmpcb	7.01628e-07	-49.2739	8.29544	11.7017	6.15389	-3.40626	0.000135344
TC1400000486.mm.2	Styx	7.02952e-07	-48.5104	6.65339	8.75501	6.15307	-2.10162	0.000135344
TC1100002240.mm.2	Sec61g	7.04782e-07	-37.6411	9.53019	12.6016	6.15195	-3.07141	0.000135344
TC0800003219.mm.2	Tgfbr3l	7.05147e-07	-30.8016	5.24602	8.69494	6.15172	-3.44892	0.000135344
TC0900003306.mm.2	Slc6a20b	7.1083e-07	-31.0385	4.20982	6.91656	6.14823	-2.70674	0.000135344
TC0700004039.mm.2	Ovch2	7.17373e-07	-31.057	2.6139	4.24402	6.14426	-1.63012	0.000135344
TC1400000542.mm.2	Naa30	7.38545e-07	-32.342	6.02105	9.27359	6.13162	-3.25254	0.000135344
TC0700003010.mm.2	Ppp1r15a	7.41013e-07	-34.666	4.34585	6.72371	6.13017	-2.37786	0.000135344
TC0700001535.mm.2	Usp17la	7.41176e-07	-30.2613	2.66489	3.42982	6.13008	-0.76493	0.000135344
TC0700002189.mm.2	Vmn1r56	7.42253e-07	-30.2583	3.07523	4.72907	6.12945	-1.65384	0.000135344
TC1500000880.mm.2	Acr	7.43757e-07	-32.9946	4.98943	7.2024	6.12857	-2.21297	0.000135344
TC0400001770.mm.2	Padi2	7.45531e-07	-36.2807	3.55688	6.0026	6.12753	-2.44572	0.000135344
TC1300002279.mm.2	Ube2ql1	7.46613e-07	-32.796	4.43541	6.46177	6.1269	-2.02636	0.000135344
TC0500000852.mm.2	Mthfd2l	7.51389e-07	-32.5359	6.26778	8.285	6.12414	-2.01722	0.000135344
TC0400001038.mm.2	Leprot	7.53484e-07	-56.5664	8.15752	10.4987	6.12293	-2.34118	0.000135344
TC1500002139.mm.2	Scaf11	7.55774e-07	-30.1296	6.56402	8.76324	6.12161	-2.19922	0.000135344
TC1500001345.mm.2	Rpl30	7.90511e-07	-31.7434	9.70834	11.9661	6.10209	-2.25776	0.00013762
TC1700000060.mm.2	Dynlt1b	8.00099e-07	-29.7871	9.42332	11.8663	6.09686	-2.44298	0.00013762
TC1900001772.mm.2	4430402I18Rik	8.01138e-07	-36.7483	4.63402	7.30692	6.09629	-2.6729	0.00013762
TC0X00002476.mm.2	Mtcp1	8.09865e-07	-29.7137	5.80013	8.37352	6.09159	-2.57339	0.00013762
TC1900000964.mm.2	Drap1	8.11779e-07	-31.7089	7.76752	10.7402	6.09056	-2.97268	0.00013762
TC0900001595.mm.2	Rpsa	8.14116e-07	-53.3513	9.87015	12.8542	6.08931	-2.98405	0.00013762
TC1800001521.mm.2	Fam210a	8.21545e-07	-29.7101	5.41931	9.33828	6.08537	-3.91897	0.00013762
TC0900003098.mm.2	Camp	8.22028e-07	-29.6393	5.23321	10.3946	6.08511	-5.16139	0.00013762
TC0900001168.mm.2	Plscr5	8.24257e-07	-29.8021	3.07571	5.35099	6.08394	-2.27528	0.00013762
TC1700000325.mm.2	Prss32	8.47576e-07	-29.4983	5.587	7.20218	6.07182	-1.61518	0.000140457
TC0700000051.mm.2	Zfp524	8.80537e-07	-39.0894	7.53842	10.1133	6.05525	-2.57488	0.00014402
TC0400002562.mm.2	Pax5	8.82048e-07	-29.2466	3.86192	6.57759	6.05451	-2.71567	0.00014402
TC1500000854.mm.2	Pim3	8.93525e-07	-34.8654	5.29645	6.51648	6.04889	-1.22003	0.000144829
TC1900000156.mm.2	Nxf1	9.04802e-07	-32.0753	5.94074	8.48135	6.04345	-2.54061	0.000145594
TC0200004051.mm.2	Olfr1230	9.249e-07	-38.221	2.37082	4.99316	6.03391	-2.62234	0.000146737
TC1700000978.mm.2	4932415M13Rik	9.28646e-07	-33.5856	2.9365	5.64495	6.03215	-2.70845	0.000146737
TC0100003449.mm.2	Mpzl1	9.34978e-07	-58.8719	7.98925	10.7123	6.0292	-2.72305	0.000146737
TC0700001448.mm.2	Pgap2	9.451e-07	-30.0163	5.68401	7.47282	6.02452	-1.78881	0.000146737
TC0500000247.mm.2	Gm7361	9.48131e-07	-28.8755	4.16879	6.05766	6.02313	-1.88887	0.000146737
TC0500001517.mm.2	Vkorc1l1	9.64702e-07	-46.6316	7.599	9.69137	6.01561	-2.09237	0.000146737
TC0900001802.mm.2	Zfp558	9.7015e-07	-28.8485	5.40567	7.69221	6.01316	-2.28654	0.000146737
TC0300002664.mm.2	Wnt2b	9.76463e-07	-28.8472	4.79771	7.38692	6.01034	-2.58921	0.000146737
TC0500003376.mm.2	Lat2	9.87427e-07	-29.0351	4.62557	7.56423	6.0055	-2.93866	0.000146737
TC1100002379.mm.2	Papolg	1.00435e-06	-28.8563	6.38355	8.90656	5.99812	-2.52301	0.000146737
TC1300001449.mm.2	Edaradd	1.00546e-06	-29.831	4.00409	6.90774	5.99764	-2.90365	0.000146737
TC1600000958.mm.2	Bach1	1.02532e-06	-30.2268	6.7756	10.0696	5.98914	-3.294	0.000146737
TC0600002351.mm.2	Ppm1k	1.04629e-06	-28.2493	5.35816	7.12765	5.98035	-1.76949	0.000146737
TC0700004353.mm.2	Armcx3	1.06719e-06	-43.9413	5.87999	9.12789	5.97176	-3.2479	0.000146737
TC0400004190.mm.2	Tesk2	1.07172e-06	-28.3479	5.142	7.18332	5.96992	-2.04132	0.000146737
TC1100003816.mm.2	Sost	1.09845e-06	-28.3093	4.06597	7.5087	5.95922	-3.44273	0.000146737
TC0800003229.mm.2	Fam129c	1.10716e-06	-28.3574	3.44213	5.67945	5.95579	-2.23732	0.000146737
TC0600002843.mm.2	Prok2	1.1088e-06	-36.5497	3.40178	7.15908	5.95515	-3.7573	0.000146737
TC0400002712.mm.2	Frrs1l	1.1157e-06	-28.2062	2.68301	4.93782	5.95245	-2.25481	0.000146737
TC0200003910.mm.2	Olfr1024	1.14497e-06	-29.7562	3.04039	5.8892	5.94121	-2.84881	0.000146737
TC0200005462.mm.2	Entpd2	1.14821e-06	-32.5254	5.50677	7.82224	5.93998	-2.31547	0.000146737
TC0300002828.mm.2	Ptbp2	1.16495e-06	-29.7542	8.13343	10.1242	5.93369	-1.99077	0.000146737
TC1900000609.mm.2	Pi4k2a	1.16649e-06	-32.3714	4.94921	9.24724	5.93312	-4.29803	0.000146737
TC1000002401.mm.2	Ybey	1.16748e-06	-27.9371	4.19809	7.50672	5.93275	-3.30863	0.000146737
TC1300001542.mm.2	Gm10065	1.16955e-06	-29.1525	3.79139	7.26958	5.93198	-3.47819	0.000146737
TC0300001795.mm.2	Slc7a14	1.17313e-06	-33.1254	2.55884	5.67277	5.93065	-3.11393	0.000146737
TC1200001487.mm.2	Itgb1bp1	1.17876e-06	-27.5608	3.3116	6.97555	5.92857	-3.66395	0.000146737
TC0100002967.mm.2	Marco	1.18381e-06	-28.2907	3.74933	5.94893	5.92672	-2.1996	0.000146737
TC1100001656.mm.2	Rpl27	1.18722e-06	-49.7354	8.2898	11.9823	5.92547	-3.6925	0.000146737
TC0600001625.mm.2	Atf7ip	1.18792e-06	-27.5315	5.7297	7.96594	5.92521	-2.23624	0.000146737
TC1600001548.mm.2	Pdia5	1.19186e-06	-27.5136	6.16573	8.16326	5.92377	-1.99753	0.000146737
TC0700004656.mm.2	Nmb	1.1934e-06	-39.7523	3.39871	6.66663	5.92321	-3.26792	0.000146737
TC0200005316.mm.2	Atp5e	1.20028e-06	-28.5006	7.50583	11.3701	5.92072	-3.86427	0.000146737
TC0100001124.mm.2	Ccnt2	1.20336e-06	-30.4837	7.47738	10.254	5.9196	-2.77662	0.000146737
TC1400002096.mm.2	Tinf2	1.20626e-06	-28.0229	5.83746	8.15875	5.91856	-2.32129	0.000146737
TC0700004465.mm.2	9430038I01Rik	1.20664e-06	-27.6758	6.23154	8.72577	5.91842	-2.49423	0.000146737
TC1600001378.mm.2	Tra2b	1.21235e-06	-27.4154	9.8504	11.4087	5.91637	-1.5583	0.000146737
TC0700004046.mm.2	Olfr482	1.21468e-06	-31.3881	2.30116	3.75809	5.91554	-1.45693	0.000146737
TC1700002332.mm.2	2410015M20Rik	1.21498e-06	-30.3848	7.20937	10.7407	5.91543	-3.53133	0.000146737
TC1400002723.mm.2	Uggt2	1.21676e-06	-27.8316	4.92593	8.7242	5.91479	-3.79827	0.000146737
TC1900001769.mm.2	Tmem179b	1.22073e-06	-36.1719	7.50806	9.78832	5.91338	-2.28026	0.000146737
TC0200003705.mm.2	Mettl5	1.22376e-06	-31.821	6.73055	10.2651	5.9123	-3.53455	0.000146737
TC0500000985.mm.2	Mrps18c	1.23132e-06	-28.6845	5.79793	10.8179	5.90963	-5.01997	0.000146737
TC1400001225.mm.2	Gm9327	1.24474e-06	-30.2057	3.97364	6.45545	5.90492	-2.48181	0.000146737
TC1400000958.mm.2	Ebf2	1.25102e-06	-29.0948	4.19964	5.74798	5.90274	-1.54834	0.000146737
TC1000000031.mm.2	Gm10097	1.25883e-06	-28.1038	2.28243	5.52002	5.90003	-3.23759	0.000146737
TC0400003208.mm.2	Acot11	1.26062e-06	-32.6754	5.46073	7.3274	5.89942	-1.86667	0.000146737
TC0900002095.mm.2	Gramd1b	1.27007e-06	-42.0082	5.6933	7.96979	5.89617	-2.27649	0.000146737
TC0300002454.mm.2	Psmb4	1.27041e-06	-28.8123	8.18728	11.5275	5.89606	-3.34022	0.000146737
TC1500001323.mm.2	March6	1.27222e-06	-39.616	7.24861	9.38127	5.89544	-2.13266	0.000146737
TC0200001889.mm.2	Galk2	1.28112e-06	-36.2215	5.69022	8.56509	5.89241	-2.87487	0.000146737
TC0900001142.mm.2	Bcl2a1a	1.29109e-06	-40.0231	5.88426	11.0965	5.88904	-5.21224	0.000146737
TC1400002069.mm.2	Homez	1.29371e-06	-29.5436	3.28033	6.81965	5.88816	-3.53932	0.000146737
TC1100002297.mm.2	Cep68	1.29416e-06	-28.6216	5.75638	8.37142	5.88801	-2.61504	0.000146737
TC1100002046.mm.2	Hmga1-rs1	1.29847e-06	-32.4412	6.02361	8.56538	5.88657	-2.54177	0.000146737
TC1000000896.mm.2	Dohh	1.30104e-06	-30.2176	5.92753	7.1614	5.88571	-1.23387	0.000146737
TC0100000609.mm.2	Rpl37a	1.30162e-06	-46.0517	10.1177	12.9503	5.88552	-2.8326	0.000146737
TC1600002004.mm.2	Cldn17	1.3067e-06	-28.8625	3.33646	5.28189	5.88382	-1.94543	0.000146737
TC0800002678.mm.2	Gm6658	1.30748e-06	-26.9853	6.82123	8.87862	5.88356	-2.05739	0.000146737
TC0900003340.mm.2	1110032A03Rik	1.31437e-06	-27.8678	4.6465	7.41761	5.88128	-2.77111	0.000146737
TC1700000318.mm.2	Pkmyt1	1.31499e-06	-29.6023	5.16478	8.28617	5.88108	-3.12139	0.000146737
TC0400001509.mm.2	Ak2	1.34585e-06	-27.031	6.85971	9.29739	5.871	-2.43768	0.00014943
TC0900000943.mm.2	Adam10	1.35266e-06	-26.8005	8.7675	9.80333	5.86881	-1.03583	0.000149439
TC0700002429.mm.2	Npas1	1.38899e-06	-32.206	3.78278	6.58873	5.8573	-2.80595	0.00015123
TC1100001480.mm.2	Gip	1.39162e-06	-42.1369	5.00749	7.15268	5.85648	-2.14519	0.00015123
TC0500001612.mm.2	Fis1	1.39665e-06	-30.705	7.12328	11.2896	5.85491	-4.16632	0.00015123
TC1000002050.mm.2	Fig4	1.40239e-06	-31.4867	7.13973	9.53901	5.85313	-2.39928	0.00015123
TC0600003536.mm.2	Clec1b	1.40938e-06	-33.288	4.88844	8.11936	5.85097	-3.23092	0.00015123
TC0300001488.mm.2	Mcoln3	1.42664e-06	-26.877	3.75481	5.54869	5.84569	-1.79388	0.00015123
TC0200004634.mm.2	Ddrgk1	1.43509e-06	-28.3502	7.8122	11.4088	5.84312	-3.5966	0.00015123
TC0800001465.mm.2	Map1lc3b	1.43706e-06	-26.5246	9.67119	11.8672	5.84253	-2.19601	0.00015123
TC1600000503.mm.2	Ccdc58	1.43891e-06	-33.854	4.9955	10.0651	5.84197	-5.0696	0.00015123
TC0100000681.mm.2	Mogat1	1.44015e-06	-32.6197	3.66702	6.15255	5.84159	-2.48553	0.00015123
TC0800001317.mm.2	Hydin	1.44379e-06	-35.772	4.33761	6.61756	5.8405	-2.27995	0.00015123
TC0100002458.mm.2	4933402D24Rik	1.45323e-06	-36.4671	2.9084	5.37877	5.83767	-2.47037	0.000151504
TC1400001327.mm.2	Tm9sf2	1.47342e-06	27.088	7.8677	6.25993	5.83167	1.60777	0.000152246
TC0600003289.mm.2	Tas2r131	1.47906e-06	-42.0803	2.41341	4.33519	5.83001	-1.92178	0.000152246
TC0800002578.mm.2	D8Ertd738e	1.48091e-06	-34.2294	8.42514	11.0016	5.82947	-2.57646	0.000152246
TC1800000418.mm.2	Kctd16	1.49491e-06	-28.8442	5.73899	7.5413	5.82539	-1.80231	0.000152977
TC0700002827.mm.2	Pdcd2l	1.51134e-06	-30.0322	6.0485	8.11968	5.82064	-2.07118	0.000153949
TC0100003538.mm.2	Ufc1	1.51887e-06	-32.9758	7.61653	11.2211	5.81848	-3.60457	0.000154009
TC1700000061.mm.2	Dynlt1c	1.56625e-06	-28.6693	9.52664	12.026	5.80514	-2.49936	0.00015521
TC0700003829.mm.2	P2ry6	1.57924e-06	-26.2388	5.54514	7.69494	5.80155	-2.1498	0.00015521
TC0900000133.mm.2	Ubtfl1	1.58209e-06	-30.5612	3.69852	5.44926	5.80077	-1.75074	0.00015521
TC0700000466.mm.2	Ttc9b	1.58477e-06	-26.0602	3.56987	6.15712	5.80003	-2.58725	0.00015521
TC1700002564.mm.2	Cdc42ep3	1.58614e-06	-30.092	7.56841	9.75994	5.79966	-2.19153	0.00015521
TC0700000812.mm.2	2310016G11Rik	1.599e-06	-29.9895	3.27997	5.35711	5.79615	-2.07714	0.00015521
TC1500002175.mm.2	Lalba	1.6053e-06	-25.9316	3.65958	6.28334	5.79444	-2.62376	0.00015521
TC0700003903.mm.2	Olfr629	1.60587e-06	-28.7913	3.00001	5.188	5.79429	-2.18799	0.00015521
TC1700000036.mm.2	Zdhhc14	1.60636e-06	-26.8858	5.00387	8.83109	5.79416	-3.82722	0.00015521
TC1300000814.mm.2	Gm10767	1.61535e-06	-26.0993	3.71608	6.31825	5.79173	-2.60217	0.00015521
TC1100003058.mm.2	Senp3	1.62319e-06	-34.6182	8.02437	10.5003	5.78963	-2.47593	0.00015521
TC0X00001272.mm.2	Cstf2	1.6295e-06	-29.8307	7.05054	8.88723	5.78795	-1.83669	0.00015521
TC0200001453.mm.2	Gm10803	1.63839e-06	-27.3886	3.09034	6.39917	5.78558	-3.30883	0.00015521
TC1800001453.mm.2	Txnl1	1.64621e-06	-36.2919	8.32056	10.1769	5.78351	-1.85634	0.00015521
TC0200005288.mm.2	Gm6103	1.65535e-06	-30.556	2.49863	4.4645	5.78111	-1.96587	0.00015521
TC1900000975.mm.2	Kat5	1.66272e-06	-28.8485	7.36438	9.27687	5.77918	-1.91249	0.00015521
TC0800000112.mm.2	Mcf2l	1.66438e-06	-34.0734	5.18473	7.44481	5.77875	-2.26008	0.00015521
TC0800001112.mm.2	Cpne2	1.6744e-06	-25.7583	6.40815	7.97193	5.77614	-1.56378	0.00015521
TC0300000538.mm.2	Rsrc1	1.67987e-06	-25.6952	5.96436	7.93086	5.77472	-1.9665	0.00015521
TC0900000844.mm.2	Mtfmt	1.6819e-06	-27.2712	6.60148	8.37592	5.7742	-1.77444	0.00015521
TC0600001534.mm.2	Tmem52b	1.68276e-06	-25.9657	4.30308	6.32029	5.77398	-2.01721	0.00015521
TC0500003679.mm.2	Zar1l	1.68448e-06	-26.6763	3.37748	6.11868	5.77353	-2.7412	0.00015521
TC1400000564.mm.2	Olfr748	1.73386e-06	-26.7639	2.53465	3.74496	5.76099	-1.21031	0.000158154
TC0500001674.mm.2	C130050O18Rik	1.74501e-06	-28.2641	4.76162	7.24212	5.7582	-2.4805	0.000158154
TC0800000062.mm.2	4921522P10Rik	1.74501e-06	-29.08	3.22153	6.12496	5.7582	-2.90343	0.000158154
TC1100001896.mm.2	Armc7	1.75284e-06	-30.9603	4.74268	7.29339	5.75626	-2.55071	0.000158154
TC0300002333.mm.2	Rusc1	1.75995e-06	-29.7762	5.24763	9.02719	5.7545	-3.77956	0.000158154
TC0100003739.mm.2	Marc2	1.76842e-06	-25.5028	7.58877	11.2123	5.75241	-3.62353	0.000158154
TC1700002060.mm.2	Olfr97	1.7785e-06	-26.028	2.47276	5.0002	5.74995	-2.52744	0.000158154
TC0400000901.mm.2	Gm13287	1.77899e-06	-25.3803	4.27899	6.42687	5.74983	-2.14788	0.000158154
TC1100004207.mm.2	Oxld1	1.78675e-06	-30.8224	4.63338	7.07976	5.74794	-2.44638	0.000158154
TC1600001515.mm.2	Gm933	1.79236e-06	-30.8242	4.64296	6.48781	5.74657	-1.84485	0.000158154
TC1500000721.mm.2	Rbx1	1.79985e-06	-26.9995	8.25955	11.8122	5.74476	-3.55265	0.000158154
TC0200004650.mm.2	Cenpb	1.81094e-06	-25.3097	6.89947	9.71312	5.7421	-2.81365	0.000158154
TC0400000530.mm.2	Stx17	1.81415e-06	-25.2818	5.40324	7.54774	5.74133	-2.1445	0.000158154
TC0600003139.mm.2	Tapbpl	1.81614e-06	-27.7811	5.59873	7.24411	5.74085	-1.64538	0.000158154
TC1600000171.mm.2	2900011O08Rik	1.82803e-06	-25.3079	3.87464	6.5431	5.73802	-2.66846	0.000158256
TC0X00003015.mm.2	Tmsb15a	1.83828e-06	-25.3207	2.49549	4.6129	5.73559	-2.11741	0.000158256
TC0800001494.mm.2	Trappc2l	1.8387e-06	-25.5468	7.34807	10.528	5.73549	-3.17993	0.000158256
TC0X00002938.mm.2	LOC100862223	1.84721e-06	-42.0511	9.28799	11.929	5.73348	-2.64101	0.000158375
TC1500000971.mm.2	Ccdc184	1.86463e-06	-30.1935	3.47276	6.02907	5.72941	-2.55631	0.000159254
TC0200005468.mm.2	Nup188	1.88275e-06	-26.2449	5.44712	7.06568	5.72521	-1.61856	0.000159785
TC0200004326.mm.2	Olfr1295	1.89103e-06	-28.5549	2.78545	4.95083	5.7233	-2.16538	0.000159785
TC1600001692.mm.2	Dzip3	1.89244e-06	-29.4879	5.7693	7.58053	5.72298	-1.81123	0.000159785
TC1100000240.mm.2	Usp34	1.9215e-06	-60.9434	6.90768	9.90892	5.71636	-3.00124	0.000160687
TC0300002493.mm.2	Vps45	1.93485e-06	-32.9066	5.27751	7.98741	5.71335	-2.7099	0.000160687
TC0500003067.mm.2	4930515G01Rik	1.93978e-06	-51.1401	5.0794	8.63743	5.71225	-3.55803	0.000160687
TC1000001328.mm.2	Zfc3h1	1.95755e-06	-31.9902	7.08661	8.40757	5.70829	-1.32096	0.000160687
TC0200004816.mm.2	Cst3	1.96069e-06	-25.9913	10.7534	12.3074	5.70759	-1.554	0.000160687
TC1100000792.mm.2	Adora2b	1.96352e-06	-25.1537	5.58341	7.14714	5.70696	-1.56373	0.000160687
TC0500003568.mm.2	Ccz1	1.97048e-06	-27.1635	6.99437	9.63183	5.70543	-2.63746	0.000160687
TC0X00001651.mm.2	Rbbp7	1.97101e-06	-29.1201	9.22047	10.9767	5.70531	-1.75623	0.000160687
TC1000000202.mm.2	Taar7d	1.97444e-06	-47.3872	2.5194	4.87973	5.70456	-2.36033	0.000160687
TC1700002077.mm.2	Olfr116	1.97548e-06	-24.835	2.31076	3.556	5.70433	-1.24524	0.000160687
TC0500000044.mm.2	Sri	2.01746e-06	-26.6272	8.35789	11.1621	5.6952	-2.80421	0.000162137
TC1000000895.mm.2	Mfsd12	2.02306e-06	-34.712	5.09668	7.07167	5.69399	-1.97499	0.000162137
TC0600002493.mm.2	Sh2d6	2.02852e-06	-27.044	4.09028	7.01875	5.69282	-2.92847	0.000162137
TC1900001002.mm.2	Sac3d1	2.03909e-06	-25.2801	5.13488	7.13694	5.69056	-2.00206	0.000162137
TC0600003539.mm.2	D630045J12Rik	2.04568e-06	-25.1651	5.63201	7.45335	5.68916	-1.82134	0.000162137
TC1700000340.mm.2	Bricd5	2.05235e-06	-25.8077	3.77038	7.07027	5.68775	-3.29989	0.000162137
TC0400001720.mm.2	Hp1bp3	2.05447e-06	-26.7165	7.8809	10.8428	5.6873	-2.9619	0.000162137
TC0700001615.mm.2	Akip1	2.06159e-06	-29.3894	6.29874	8.95961	5.6858	-2.66087	0.000162137
TC0800000300.mm.2	Zmat4	2.06551e-06	-25.0307	3.25207	6.13439	5.68497	-2.88232	0.000162137
TC1600001452.mm.2	Gm1968	2.07035e-06	-28.7831	3.28719	6.53524	5.68396	-3.24805	0.000162137
TC0900001849.mm.2	Angptl6	2.07384e-06	-26.5866	4.95155	7.92852	5.68322	-2.97697	0.000162137
TC0500001127.mm.2	Gm15446	2.08092e-06	-24.7876	7.41529	11.154	5.68174	-3.73871	0.000162137
TC1500002337.mm.2	Pfdn5	2.09052e-06	-32.3954	9.18859	12.2835	5.67975	-3.09491	0.000162315
TC0300002728.mm.2	Gstm4	2.10359e-06	-26.034	5.83611	7.87332	5.67704	-2.03721	0.000162761
TC0700000413.mm.2	Megf8	2.11164e-06	-24.5102	5.26592	7.81856	5.67538	-2.55264	0.000162813
TC0200002543.mm.2	Slc12a5	2.11893e-06	-27.9502	2.75913	6.16703	5.67388	-3.4079	0.000162813
TC0500000167.mm.2	Tmem60	2.1347e-06	-26.0483	4.66773	10.0919	5.67066	-5.42417	0.000163073
TC1000002604.mm.2	Mterf2	2.137e-06	-27.7462	4.83409	7.73572	5.6702	-2.90163	0.000163073
TC0600001527.mm.2	Klrb1f	2.16136e-06	-29.0208	3.42609	5.48339	5.66527	-2.0573	0.000163187
TC0400003445.mm.2	Exo5	2.16685e-06	-24.5547	5.77903	8.08399	5.66417	-2.30496	0.000163187
TC0200004024.mm.2	Olfr1196	2.18738e-06	-25.3097	2.3241	3.84773	5.66008	-1.52363	0.000163187
TC1000001575.mm.2	Rdh19	2.19338e-06	-24.7042	3.31389	5.32945	5.65889	-2.01556	0.000163187
TC0400002808.mm.2	Tnfsf15	2.20175e-06	-35.5554	5.95743	7.71701	5.65723	-1.75958	0.000163187
TC0400003572.mm.2	CK137956	2.20356e-06	-24.6666	3.36452	5.73406	5.65688	-2.36954	0.000163187
TC0300002294.mm.2	Rrnad1	2.20588e-06	-24.6862	4.50704	7.64637	5.65642	-3.13933	0.000163187
TC0100001475.mm.2	Dnm3os	2.22013e-06	-25.4939	5.65012	7.81546	5.65362	-2.16534	0.000163187
TC0900002971.mm.2	Bfsp2	2.22332e-06	-34.2313	3.4092	6.43819	5.653	-3.02899	0.000163187
TC1400000195.mm.2	Kat6b	2.22587e-06	-28.5269	6.77424	10.09	5.6525	-3.31576	0.000163187
TC0300002143.mm.2	Sptssb	2.22786e-06	-25.7164	3.25836	5.09535	5.65211	-1.83699	0.000163187
TC1100000112.mm.2	Igfbp1	2.23214e-06	-24.3411	3.36539	5.99417	5.65128	-2.62878	0.000163187
TC0900000397.mm.2	Olfr900	2.23842e-06	-26.0142	2.29153	3.59745	5.65006	-1.30592	0.000163187
TC0700004444.mm.2	Fam196a	2.24138e-06	-24.2256	4.54934	6.76083	5.64948	-2.21149	0.000163187
TC1200002389.mm.2	Hsp90aa1	2.25145e-06	-24.7707	8.4029	10.501	5.64754	-2.0981	0.00016319
TC0400002097.mm.2	Cpsf3l	2.25612e-06	-26.6281	6.00537	9.59437	5.64664	-3.589	0.00016319
TC0100001685.mm.2	Cox20	2.27925e-06	-25.5744	7.72427	9.66609	5.64221	-1.94182	0.000164142
TC0600000856.mm.2	Gm15401	2.28406e-06	-24.3861	2.95597	5.07007	5.64129	-2.1141	0.000164142
TC1400001054.mm.2	Lcp1	2.30341e-06	-44.4893	9.25335	11.295	5.63763	-2.04165	0.000164243
TC0700002158.mm.2	D630041G03Rik	2.30549e-06	-24.6995	3.07502	5.58741	5.63724	-2.51239	0.000164243
TC1900001098.mm.2	Dagla	2.31102e-06	-31.7282	5.10493	7.78313	5.6362	-2.6782	0.000164243
TC0900002521.mm.2	Snx22	2.31921e-06	-30.0665	4.20754	6.95431	5.63466	-2.74677	0.000164243
TC0200002883.mm.2	Sec61a2	2.32375e-06	-24.1572	6.20543	8.42714	5.63381	-2.22171	0.000164243
TC1500000976.mm.2	Olfr279	2.32984e-06	-28.621	3.12747	5.89954	5.63267	-2.77207	0.000164243
TC1100001668.mm.2	Arl4d	2.35319e-06	-53.5058	6.12156	8.27927	5.62834	-2.15771	0.000164897
TC0700004366.mm.2	Tial1	2.35397e-06	-28.6851	8.25301	11.0063	5.6282	-2.75329	0.000164897
TC0400002386.mm.2	Orc3	2.36553e-06	-28.3174	7.52396	9.92904	5.62607	-2.40508	0.00016497
TC0200002482.mm.2	Tox2	2.36987e-06	-29.9032	6.70737	8.2105	5.62528	-1.50313	0.00016497
TC0300001979.mm.2	Cog6	2.37811e-06	-24.5235	7.43949	8.83115	5.62377	-1.39166	0.000165026
TC0700004011.mm.2	Gm1966	2.39305e-06	-24.7799	2.84066	4.86483	5.62105	-2.02417	0.000165545
TC1700002020.mm.2	H2-M10.1	2.42016e-06	-23.8533	2.08836	4.47774	5.61616	-2.38938	0.000166901
TC1700001673.mm.2	Fam173a	2.44795e-06	-23.8737	6.35558	9.2682	5.6112	-2.91262	0.000167411
TC1900000252.mm.2	Olfr1442	2.4547e-06	-30.9506	2.10489	4.14259	5.61	-2.0377	0.000167411
TC1700002131.mm.2	Tdrd6	2.45675e-06	-30.1904	2.62342	5.74155	5.60964	-3.11813	0.000167411
TC1700001844.mm.2	Rasal3	2.45799e-06	-29.2797	4.3195	7.15802	5.60942	-2.83852	0.000167411
TC0800000138.mm.2	Fbxo25	2.46525e-06	-24.8445	6.41138	8.15252	5.60814	-1.74114	0.000167411
TC1900001276.mm.2	Fxn	2.48682e-06	-28.78	7.10276	10.9861	5.60436	-3.88334	0.000168361
TC0700002792.mm.2	Gramd1a	2.50449e-06	-23.6784	5.46792	8.08723	5.60128	-2.61931	0.000168814
TC0200002384.mm.2	Romo1	2.52175e-06	-50.2504	9.17222	12.2324	5.5983	-3.06018	0.000168814
TC0200002151.mm.2	Gm561	2.5293e-06	-24.0007	6.28671	8.94188	5.597	-2.65517	0.000168814
TC1000002488.mm.2	Polr2e	2.53152e-06	-23.9188	7.6257	10.6053	5.59662	-2.9796	0.000168814
TC0900002010.mm.2	Fam118b	2.53152e-06	-29.0337	5.99158	7.91408	5.59662	-1.9225	0.000168814
TC1200000603.mm.2	Psma3	2.54018e-06	-29.8342	9.14001	11.8435	5.59514	-2.70349	0.000168884
TC1300000020.mm.2	Akr1c19	2.55722e-06	-25.3163	2.52192	6.75323	5.59223	-4.23131	0.000169509
TC0400002217.mm.2	Gm10604	2.58514e-06	-32.4783	2.55228	6.69377	5.58752	-4.14149	0.000170154
TC1500001074.mm.2	1700011A15Rik	2.59906e-06	-23.9398	4.05223	7.09813	5.58518	-3.0459	0.000170154
TC0700000863.mm.2	Fam83e	2.59988e-06	-26.565	4.7481	6.45767	5.58505	-1.70957	0.000170154
TC0300002612.mm.2	Vangl1	2.60438e-06	-23.8777	7.04584	8.76326	5.5843	-1.71742	0.000170154
TC0200002580.mm.2	1500012F01Rik	2.61037e-06	-23.4835	7.18687	11.3588	5.5833	-4.17193	0.000170154
TC0700002586.mm.2	Vmn1r176	2.61572e-06	-24.2095	2.23607	4.07974	5.58241	-1.84367	0.000170154
TC0700002883.mm.2	Gm5591	2.62059e-06	-23.7744	3.65031	6.20851	5.5816	-2.5582	0.000170154
TC1700000279.mm.2	Zfp229	2.63477e-06	-24.9029	4.12496	6.41864	5.57926	-2.29368	0.000170461
TC1400001725.mm.2	Sncg	2.64066e-06	-23.8592	4.8541	7.82474	5.57829	-2.97064	0.000170461
TC0500003491.mm.2	Mir339	2.65253e-06	-25.7691	5.88432	8.06953	5.57634	-2.18521	0.000170731
TC0500003743.mm.2	Psmg3	2.66478e-06	-24.6184	4.17402	8.63387	5.57434	-4.45985	0.000170966
TC1100002679.mm.2	Zfp354c	2.67158e-06	-23.8789	6.33333	8.94503	5.57323	-2.6117	0.000170966
TC0100001431.mm.2	2810025M15Rik	2.68294e-06	-24.3406	6.9549	10.5988	5.57139	-3.6439	0.000171008
TC1500000351.mm.2	Eny2	2.68764e-06	-24.9187	6.4816	11.0271	5.57063	-4.5455	0.000171008
TC0400003785.mm.2	Kdm1a	2.72331e-06	-26.362	7.23902	10.1644	5.5649	-2.92538	0.000172782
TC1000000696.mm.2	Pcdh15	2.7324e-06	-23.2787	3.3025	6.22673	5.56346	-2.92423	0.000172865
TC0X00000044.mm.2	Nudt11	2.74054e-06	-28.9655	4.32554	6.56593	5.56216	-2.24039	0.000172888
TC0600002560.mm.2	Wbp1	2.75795e-06	-26.3908	5.98403	8.74683	5.55941	-2.7628	0.000173493
TC0500001649.mm.2	Lamtor4	2.76956e-06	-23.2284	7.58558	8.5855	5.55759	-0.99992	0.00017373
TC0X00000398.mm.2	Stag2	2.77736e-06	24.3446	7.74359	5.33997	5.55637	2.40362	0.00017373
TC1300000815.mm.2	Ptdss1	2.79623e-06	-23.3734	6.69423	8.61784	5.55343	-1.92361	0.000174108
TC1300002143.mm.2	Ctla2a	2.80352e-06	-23.2892	8.8976	11.9241	5.5523	-3.0265	0.000174108
TC0900000209.mm.2	Swsap1	2.84038e-06	-23.1828	5.73241	7.80978	5.54662	-2.07737	0.000174108
TC1100003898.mm.2	Cdc27	2.8458e-06	-39.805	8.21088	10.4851	5.5458	-2.27422	0.000174108
TC0900002121.mm.2	Grik4	2.85594e-06	-27.5244	4.2605	6.94403	5.54425	-2.68353	0.000174108
TC1100002920.mm.2	Prpsap2	2.86074e-06	-32.6497	4.86387	8.18229	5.54352	-3.31842	0.000174108
TC0500003448.mm.2	Pop7	2.87322e-06	-38.872	5.20167	8.04185	5.54163	-2.84018	0.000174108
TC0800000817.mm.2	Hsh2d	2.88426e-06	-23.0094	4.89902	7.36737	5.53997	-2.46835	0.000174108
TC1000000811.mm.2	Gzmm	2.88554e-06	-34.6802	4.05616	7.43057	5.53977	-3.37441	0.000174108
TC0700002704.mm.2	Mrps12	2.90473e-06	-29.6157	6.6856	9.3476	5.53689	-2.662	0.000174108
TC0100002960.mm.2	Tmem177	2.91757e-06	-24.9859	4.32843	7.56538	5.53498	-3.23695	0.000174108
TC1900000163.mm.2	Lbhd1	2.94221e-06	-25.746	8.82369	11.6847	5.53133	-2.86101	0.000174108
TC0600003599.mm.2	Gm11128	2.94459e-06	-43.0362	4.07436	7.01201	5.53098	-2.93765	0.000174108
TC0700004273.mm.2	Lat	2.94526e-06	-22.9154	5.38615	8.43026	5.53088	-3.04411	0.000174108
TC1600001398.mm.2	Sst	2.94598e-06	-23.8409	5.6323	7.44857	5.53077	-1.81627	0.000174108
TC0800002385.mm.2	Rfxank	2.95296e-06	-23.0092	5.70203	8.43104	5.52974	-2.72901	0.000174108
TC0200002197.mm.2	Gzf1	2.95733e-06	-44.5265	7.68475	10.0092	5.5291	-2.32445	0.000174108
TC1400001221.mm.2	Gm9328	2.95941e-06	-25.5794	3.83175	6.73222	5.52879	-2.90047	0.000174108
TC1400001222.mm.2	Gm4664	2.95941e-06	-25.5794	3.83175	6.73222	5.52879	-2.90047	0.000174108
TC1300001378.mm.2	Akr1c12	2.97458e-06	-32.4713	3.48901	5.90071	5.52657	-2.4117	0.000174108
TC1300000522.mm.2	Mylip	2.99449e-06	-22.8566	7.56984	10.3152	5.52368	-2.74536	0.000174108
TC0700001974.mm.2	Mgmt	3.0074e-06	-31.6347	6.10154	8.17503	5.52181	-2.07349	0.000174108
TC1400002392.mm.2	Itm2b	3.01647e-06	-46.1161	11.4252	12.4492	5.5205	-1.024	0.000174108
TC1500001937.mm.2	Nhp2l1	3.03513e-06	-25.6708	7.10164	9.83301	5.51782	-2.73137	0.000174108
TC1500002336.mm.2	Smdt1	3.03575e-06	-24.5739	10.3061	12.3884	5.51773	-2.0823	0.000174108
TC0700001773.mm.2	Lcmt1	3.04251e-06	-22.9413	6.13119	9.02296	5.51677	-2.89177	0.000174108
TC0900001779.mm.2	Izumo1r	3.04344e-06	-23.4119	5.89551	8.14808	5.51664	-2.25257	0.000174108
TC0500002248.mm.2	Cpz	3.05207e-06	-29.8505	6.73443	8.94678	5.51541	-2.21235	0.000174108
TC1300002744.mm.2	3110070M22Rik	3.0535e-06	-27.2991	5.67615	8.18186	5.5152	-2.50571	0.000174108
TC0600001808.mm.2	Pon2	3.06871e-06	-26.4939	8.89019	10.9766	5.51304	-2.08641	0.000174108
TC1700001716.mm.2	Uqcc2	3.06989e-06	-22.7223	7.91667	11.0398	5.51288	-3.12313	0.000174108
TC1700000593.mm.2	Kank3	3.07054e-06	-22.737	8.08024	9.79054	5.51279	-1.7103	0.000174108
TC0700000610.mm.2	Scgb1b19	3.07748e-06	-22.9759	3.71139	7.3703	5.5118	-3.65891	0.000174108
TC0900000369.mm.2	Vsig2	3.08376e-06	-28.504	6.36755	9.6196	5.51092	-3.25205	0.000174108
TC0700001471.mm.2	Olfr572	3.0971e-06	-22.732	2.32565	4.21007	5.50904	-1.88442	0.000174108
TC1400001409.mm.2	Gm3618	3.10626e-06	-22.6709	3.85171	6.73979	5.50776	-2.88808	0.000174108
TC1600001158.mm.2	Eef2kmt	3.10808e-06	-23.3125	4.80122	6.39825	5.50751	-1.59703	0.000174108
TC0300002799.mm.2	A930005H10Rik	3.11087e-06	-23.5605	5.85321	7.90146	5.50712	-2.04825	0.000174108
TC0100002209.mm.2	Tsga10	3.11156e-06	-23.0617	5.18567	7.63361	5.50702	-2.44794	0.000174108
TC0900001008.mm.2	Arpp19	3.11338e-06	-26.5224	6.19732	10.5896	5.50677	-4.39228	0.000174108
TC1300000003.mm.2	Speer6-ps1	3.11437e-06	-30.4866	2.28217	3.38641	5.50663	-1.10424	0.000174108
TC1600000379.mm.2	Ccdc50	3.12886e-06	-25.9507	7.87253	10.0852	5.50461	-2.21267	0.000174108
TC1500000587.mm.2	Cyc1	3.13108e-06	-22.7836	6.76416	11.7503	5.50431	-4.98614	0.000174108
TC1700002806.mm.2	Pdia2	3.13231e-06	-22.6818	3.43967	6.15163	5.50414	-2.71196	0.000174108
TC0700002615.mm.2	Rabac1	3.14225e-06	-49.463	8.82728	11.8157	5.50276	-2.98842	0.000174108
TC0X00003113.mm.2	Chrdl1	3.14662e-06	-23.3813	3.44982	5.46681	5.50216	-2.01699	0.000174108
TC0300000961.mm.2	Acp6	3.15504e-06	-23.7817	6.1894	8.61445	5.501	-2.42505	0.000174108
TC1300002339.mm.2	Rfesd	3.16339e-06	-23.3663	5.88051	9.53958	5.49985	-3.65907	0.000174108
TC1000000913.mm.2	Gm8290	3.17072e-06	-24.0806	6.44285	8.24276	5.49884	-1.79991	0.000174108
TC0700004148.mm.2	Sox6	3.17543e-06	-23.0529	4.81119	7.61652	5.4982	-2.80533	0.000174108
TC1500000388.mm.2	Mal2	3.20963e-06	-31.9956	9.83826	11.5261	5.49355	-1.68784	0.000174314
TC0X00002246.mm.2	Zfp36l3	3.21434e-06	-23.3142	2.6408	5.4692	5.49291	-2.8284	0.000174314
TC0700003041.mm.2	Saa1	3.2153e-06	-25.5056	4.14686	6.7873	5.49278	-2.64044	0.000174314
TC0500003084.mm.2	Hnf1a	3.22531e-06	-22.9517	3.97392	6.45558	5.49143	-2.48166	0.000174314
TC0200002128.mm.2	Otor	3.22683e-06	-22.5294	4.07058	5.95879	5.49122	-1.88821	0.000174314
TC1400000005.mm.2	1700110I01Rik	3.23712e-06	-23.8429	3.71762	6.86363	5.48984	-3.14601	0.000174314
TC1600001112.mm.2	Slx4	3.23859e-06	-23.0963	4.65882	6.68187	5.48964	-2.02305	0.000174314
TC0300003138.mm.2	Gipc2	3.24199e-06	-22.944	5.74075	9.50058	5.48919	-3.75983	0.000174314
TC0X00000531.mm.2	Vgll1	3.28128e-06	-28.4862	3.26334	6.56586	5.48396	-3.30252	0.000176
TC1300002141.mm.2	Ctla2b	3.31319e-06	-24.135	5.93221	10.814	5.47975	-4.88179	0.000177284
TC0200004001.mm.2	Olfr74	3.33571e-06	-27.625	2.31329	4.27854	5.47681	-1.96525	0.00017765
TC0200005334.mm.2	Gm14391	3.35942e-06	-22.481	9.10457	11.5605	5.47374	-2.45593	0.00017765
TC1100002729.mm.2	Uqcrq	3.36105e-06	-22.5678	8.65965	12.4426	5.47353	-3.78295	0.00017765
TC1000002517.mm.2	Lsm7	3.36721e-06	-22.3102	8.48634	11.5257	5.47273	-3.03936	0.00017765
TC1600001559.mm.2	Fam162a	3.36899e-06	-22.5499	7.6089	10.586	5.4725	-2.9771	0.00017765
TC1100004251.mm.2	Rab40b	3.37421e-06	-25.5781	5.44051	7.28074	5.47183	-1.84023	0.00017765
TC0200004042.mm.2	Olfr1221	3.37603e-06	-24.1976	2.24687	3.87921	5.47159	-1.63234	0.00017765
TC1000002520.mm.2	Gng7	3.40884e-06	-36.5534	3.46602	6.04724	5.46739	-2.58122	0.000178952
TC0600000922.mm.2	Mogs	3.43285e-06	-29.7589	5.95991	7.83724	5.46434	-1.87733	0.000179319
TC1100000146.mm.2	Pom121l12	3.45141e-06	-22.8035	3.84927	6.83625	5.462	-2.98698	0.000179319
TC1500000782.mm.2	Pnpla3	3.46216e-06	-22.4225	3.1885	5.75007	5.46065	-2.56157	0.000179319
TC1100003139.mm.2	Med31	3.48297e-06	-23.7126	6.97752	11.263	5.45805	-4.28548	0.000179319
TC1700002779.mm.2	H2-DMb2	3.48495e-06	-22.8032	6.94672	9.1483	5.4578	-2.20158	0.000179319
TC0200002383.mm.2	Spag4	3.48584e-06	-26.016	3.153	6.26015	5.45769	-3.10715	0.000179319
TC0800000015.mm.2	Pet100	3.49357e-06	-37.7739	6.24641	9.95918	5.45673	-3.71277	0.000179319
TC1900000943.mm.2	Peli3	3.49927e-06	-22.1806	4.53146	6.58886	5.45602	-2.0574	0.000179319
TC0200000261.mm.2	Arl5b	3.50444e-06	-22.1456	6.12559	8.79076	5.45538	-2.66517	0.000179319
TC0700004041.mm.2	Olfr470	3.50941e-06	-27.0748	3.04617	4.78545	5.45477	-1.73928	0.000179319
TC0400000867.mm.2	Rraga	3.51241e-06	-25.6288	7.47084	9.67367	5.45439	-2.20283	0.000179319
TC0900003009.mm.2	Abhd14a	3.52e-06	-29.5254	5.13624	8.04436	5.45346	-2.90812	0.000179319
TC1900001600.mm.2	Cuedc2	3.52081e-06	-22.211	7.10855	9.18441	5.45336	-2.07586	0.000179319
TC0700000385.mm.2	Zfp428	3.5394e-06	-22.8096	4.54816	6.02851	5.45107	-1.48035	0.000179661
TC0X00003419.mm.2	Elk1	3.54495e-06	-28.1651	6.28817	8.6798	5.45039	-2.39163	0.000179661
TC0500002828.mm.2	Hnrnpdl	3.56364e-06	-35.2548	7.68097	10.7639	5.44811	-3.08293	0.000179661
TC0400000278.mm.2	Gabrr2	3.57741e-06	-25.2848	4.3321	6.65738	5.44643	-2.32528	0.000179661
TC1700001608.mm.2	Prss41	3.58355e-06	-23.0546	2.90557	4.40633	5.44569	-1.50076	0.000179661
TC1200001397.mm.2	Rhob	3.58643e-06	-22.5234	7.18457	9.60018	5.44534	-2.41561	0.000179661
TC0400001668.mm.2	Fuca1	3.58687e-06	-24.5122	7.90827	10.2101	5.44528	-2.30183	0.000179661
TC0900001472.mm.2	Prss45	3.59477e-06	-31.2489	2.61262	4.71451	5.44433	-2.10189	0.000179661
TC1900000602.mm.2	Zdhhc16	3.60484e-06	-33.2086	7.61315	10.2413	5.44311	-2.62815	0.000179661
TC0200003962.mm.2	Olfr1099	3.60843e-06	-24.5953	2.58106	5.04413	5.44268	-2.46307	0.000179661
TC0X00001382.mm.2	Prps1	3.6178e-06	-23.0317	7.29817	8.59596	5.44156	-1.29779	0.000179684
TC0400003426.mm.2	Rimkla	3.62507e-06	-22.172	5.59149	7.36688	5.44068	-1.77539	0.000179684
TC1300000731.mm.2	Gm5084	3.6403e-06	-23.8176	3.2168	6.34458	5.43886	-3.12778	0.000179764
TC0200001221.mm.2	Ypel4	3.6604e-06	-22.182	4.37295	7.88052	5.43647	-3.50757	0.000179764
TC0300001922.mm.2	Pabpc4l	3.66139e-06	-23.49	2.83364	6.10733	5.43635	-3.27369	0.000179764
TC0700003610.mm.2	BC048679	3.66334e-06	-23.9955	4.24632	6.63368	5.43612	-2.38736	0.000179764
TC1100000560.mm.2	Zfp354a	3.66716e-06	-26.5359	4.03428	6.82088	5.43567	-2.7866	0.000179764
TC0700002449.mm.2	Psg18	3.69873e-06	-34.3743	3.95994	6.41908	5.43195	-2.45914	0.000180912
TC1900001765.mm.2	Vps51	3.7227e-06	-28.5956	5.5933	7.5867	5.42914	-1.9934	0.000181283
TC0800000268.mm.2	Alg11	3.72775e-06	-33.0826	5.63406	7.91628	5.42855	-2.28222	0.000181283
TC1900001147.mm.2	Olfr1419	3.73092e-06	-25.8013	2.89425	5.09592	5.42818	-2.20167	0.000181283
TC0900001889.mm.2	Epor	3.74411e-06	-21.9787	4.87225	6.96643	5.42665	-2.09418	0.000181283
TC0200002018.mm.2	Smox	3.74713e-06	-25.1971	7.0113	9.14431	5.4263	-2.13301	0.000181283
TC0100000933.mm.2	Ano7	3.761e-06	-23.9358	3.29962	5.77088	5.4247	-2.47126	0.000181558
TC0700002423.mm.2	Inafm1	3.77169e-06	-23.2997	5.23967	8.44958	5.42346	-3.20991	0.000181679
TC0200000510.mm.2	Coq4	3.79957e-06	-23.5842	5.68354	8.26785	5.42027	-2.58431	0.000182065
TC1300000658.mm.2	Slc34a1	3.80366e-06	-32.7453	3.37634	6.30236	5.4198	-2.92602	0.000182065
TC1700000933.mm.2	Trem3	3.80655e-06	-39.1331	4.70316	7.88543	5.41947	-3.18227	0.000182065
TC1100000738.mm.2	Nt5m	3.81249e-06	-24.0257	4.28265	6.98495	5.41879	-2.7023	0.000182065
TC0800003093.mm.2	Chmp1a	3.82638e-06	-23.0008	6.38097	8.16895	5.41721	-1.78798	0.000182336
TC0500000234.mm.2	Cct8l1	3.84818e-06	-22.3031	4.55482	6.6198	5.41474	-2.06498	0.000182982
TC1900000025.mm.2	Cabp2	3.8622e-06	-30.3659	3.67138	6.52029	5.41317	-2.84891	0.000183256
TC1000002482.mm.2	Plppr3	3.88953e-06	-24.3946	6.30151	8.54832	5.4101	-2.24681	0.000183628
TC0800001871.mm.2	Vdac3	3.89284e-06	-22.2331	9.11298	10.5354	5.40973	-1.42242	0.000183628
TC0300000521.mm.2	Kcnab1	3.91415e-06	-22.4102	3.4856	5.87729	5.40736	-2.39169	0.000183628
TC1000001901.mm.2	Akap7	3.92006e-06	-22.4405	7.22514	10.1603	5.40671	-2.93516	0.000183628
TC0400001504.mm.2	A3galt2	3.92313e-06	-23.1043	3.58181	5.64302	5.40637	-2.06121	0.000183628
TC0600002635.mm.2	Pcyox1	3.92624e-06	-21.6386	7.40524	9.36783	5.40602	-1.96259	0.000183628
TC0400002732.mm.2	Txndc8	3.92792e-06	-22.8315	3.01387	5.63429	5.40584	-2.62042	0.000183628
TC1500000543.mm.2	Them6	3.98049e-06	-30.835	5.69341	7.79034	5.40006	-2.09693	0.000184916
TC0500000295.mm.2	Kcnk3	3.98435e-06	-21.5781	5.20065	7.83737	5.39964	-2.63672	0.000184916
TC0200004608.mm.2	Pdyn	3.98718e-06	-22.5547	4.89259	7.61117	5.39933	-2.71858	0.000184916
TC0700002413.mm.2	Crx	3.98877e-06	-21.5649	3.85427	5.68084	5.39916	-1.82657	0.000184916
TC1200001263.mm.2	Siva1	4.01297e-06	-33.1112	7.0291	10.7649	5.39653	-3.7358	0.00018565
TC1700000564.mm.2	Cyp4f16	4.03329e-06	-21.7185	3.87319	7.20081	5.39434	-3.32762	0.000186202
TC1800001522.mm.2	Mc2r	4.04432e-06	-57.9719	2.96462	5.78928	5.39315	-2.82466	0.000186324
TC1000003103.mm.2	Arhgef25	4.05615e-06	-21.5272	6.67172	9.1963	5.39189	-2.52458	0.000186482
TC0400003666.mm.2	Rab42	4.09619e-06	-22.7422	3.98884	6.55127	5.38762	-2.56243	0.000187115
TC1100002102.mm.2	Slc35e4	4.09801e-06	-24.9204	4.1296	7.92297	5.38743	-3.79337	0.000187115
TC1100000315.mm.2	Gpr75	4.10007e-06	-22.0786	3.12883	5.8769	5.38721	-2.74807	0.000187115
TC0X00001374.mm.2	Cldn2	4.12127e-06	-21.4132	2.79231	6.21284	5.38497	-3.42053	0.000187115
TC0800001805.mm.2	Defb39	4.12822e-06	-25.8109	3.92365	6.90257	5.38424	-2.97892	0.000187115
TC1000001991.mm.2	Rwdd1	4.13542e-06	-30.5187	6.43778	10.6377	5.38348	-4.19992	0.000187115
TC0100003890.mm.2	Mndal	4.13553e-06	-21.599	5.79876	8.81042	5.38347	-3.01166	0.000187115
TC0900002235.mm.2	Rexo2	4.13732e-06	-27.3883	7.4359	10.4748	5.38328	-3.0389	0.000187115
TC0900001251.mm.2	Nme9	4.17649e-06	-21.7325	5.92157	8.40606	5.37919	-2.48449	0.00018788
TC0700000820.mm.2	Pnkp	4.18196e-06	-36.2084	5.65638	8.24097	5.37862	-2.58459	0.00018788
TC0X00001113.mm.2	Cylc1	4.18266e-06	-22.6101	1.87507	3.16031	5.37855	-1.28524	0.00018788
TC1400000173.mm.2	Chchd1	4.2023e-06	-21.4446	6.44473	10.7083	5.37651	-4.26357	0.00018788
TC0X00001547.mm.2	Cldn34a	4.21116e-06	-22.3214	2.64939	5.42913	5.3756	-2.77974	0.00018788
TC0200004102.mm.2	Ndufs3	4.21407e-06	-30.6335	9.47043	11.8253	5.3753	-2.35487	0.00018788
TC0X00002085.mm.2	Lamp2	4.22015e-06	-29.7835	10.6711	12.3675	5.37467	-1.6964	0.00018788
TC0400003003.mm.2	Ifna14	4.22596e-06	-22.4416	3.24412	5.84148	5.37407	-2.59736	0.00018788
TC1400000368.mm.2	Anxa8	4.2408e-06	-24.2086	5.65444	8.12722	5.37255	-2.47278	0.00018788
TC4_GL456350_random00000011.mm.2	Gm20878	4.24647e-06	-21.4568	4.94177	7.18087	5.37197	-2.2391	0.00018788
TC0200005507.mm.2	Ninl	4.25168e-06	-21.5549	5.79702	7.94648	5.37144	-2.14946	0.00018788
TC1100000361.mm.2	Kcnmb1	4.26084e-06	-23.3064	6.85828	8.28432	5.3705	-1.42604	0.00018788
TC1700002481.mm.2	Tgif1	4.26423e-06	-24.4813	6.56321	8.15442	5.37016	-1.59121	0.00018788
TC0900002164.mm.2	Trappc4	4.28967e-06	-31.1596	6.86836	9.92082	5.36758	-3.05246	0.000187985
TC1900001130.mm.2	Ms4a14	4.30405e-06	-28.1229	2.24684	3.96879	5.36612	-1.72195	0.000187985
TC0200003362.mm.2	Stom	4.31338e-06	-30.0781	7.87474	9.97244	5.36518	-2.0977	0.000187985
TC0200004253.mm.2	Eif3m	4.31796e-06	-27.6775	8.37235	11.8567	5.36472	-3.48435	0.000187985
TC0400003574.mm.2	Hmgb4	4.32531e-06	-21.2075	3.26923	5.07297	5.36398	-1.80374	0.000187985
TC0300002349.mm.2	Dcst1	4.33079e-06	-21.405	5.36965	7.33457	5.36343	-1.96492	0.000187985
TC1700000488.mm.2	Brpf3	4.33521e-06	-24.1156	6.0398	8.53704	5.36299	-2.49724	0.000187985
TC0400003675.mm.2	Atpif1	4.33834e-06	-21.5858	9.59942	11.9605	5.36268	-2.36108	0.000187985
TC0700002486.mm.2	Bloc1s3	4.35246e-06	-22.0494	7.24381	8.97793	5.36127	-1.73412	0.000187985
TC0900002105.mm.2	Crtam	4.35742e-06	-22.0706	3.76117	5.71789	5.36077	-1.95672	0.000187985
TC0300001559.mm.2	Lrriq3	4.36466e-06	-32.7836	3.63001	6.40931	5.36005	-2.7793	0.000187985
TC0600000558.mm.2	Lrrc61	4.37602e-06	-23.2729	5.21109	7.44246	5.35892	-2.23137	0.000187985
TC0200001276.mm.2	Olfr1112	4.37667e-06	-50.0096	2.57598	4.65113	5.35886	-2.07515	0.000187985
TC0600000213.mm.2	Arf5	4.40579e-06	-21.2046	8.88429	10.8963	5.35598	-2.01201	0.000188871
TC1100003033.mm.2	Alox8	4.43196e-06	-21.8976	4.82631	7.08797	5.3534	-2.26166	0.000189626
TC1600000143.mm.2	Shisa9	4.45733e-06	-21.2842	5.65547	7.6783	5.35093	-2.02283	0.000190345
TC1700001750.mm.2	Tcp11	4.48967e-06	-22.3786	4.8612	6.74403	5.34779	-1.88283	0.000190393
TC0400003761.mm.2	Ncmap	4.49226e-06	-21.3539	4.32379	6.84958	5.34754	-2.52579	0.000190393
TC1300000163.mm.2	Olfr1367	4.51333e-06	-22.2106	2.73336	5.65248	5.3455	-2.91912	0.000190393
TC0600001253.mm.2	Creld1	4.51531e-06	-25.9156	7.52795	8.83648	5.34531	-1.30853	0.000190393
TC1000003145.mm.2	Myl6	4.5257e-06	-32.6199	11.1538	12.6953	5.34431	-1.5415	0.000190393
TC0700002770.mm.2	Upk1a	4.54023e-06	-26.92	3.94754	6.82116	5.34292	-2.87362	0.000190393
TC0400004146.mm.2	Mmp23	4.54755e-06	-21.06	7.09704	9.42837	5.34222	-2.33133	0.000190393
TC0900000980.mm.2	Prtg	4.55412e-06	-21.0683	2.90014	4.01741	5.3416	-1.11727	0.000190393
TC0200001331.mm.2	Olfr1202	4.55457e-06	-21.0029	2.36368	3.37655	5.34155	-1.01287	0.000190393
TC0700002504.mm.2	Ceacam16	4.56204e-06	-44.2649	3.583	6.3842	5.34084	-2.8012	0.000190393
TC0500000925.mm.2	Mrpl1	4.56634e-06	-21.2419	5.21265	7.93252	5.34043	-2.71987	0.000190393
TC0100000465.mm.2	Carf	4.57228e-06	-23.6032	5.14505	7.2851	5.33987	-2.14005	0.000190393
TC0800000571.mm.2	4930555F03Rik	4.57671e-06	-21.0099	3.55142	6.67576	5.33945	-3.12434	0.000190393
TC0100002836.mm.2	Stk25	4.59591e-06	-23.982	7.35696	10.2106	5.33763	-2.85364	0.000190393
TC0800001419.mm.2	Mlycd	4.6119e-06	-71.8484	4.23273	6.47892	5.33612	-2.24619	0.000190393
TC0600001271.mm.2	Atg7	4.6248e-06	-21.4682	6.73072	8.67682	5.33491	-1.9461	0.000190393
TC0400002447.mm.2	Smu1	4.6366e-06	-26.8292	6.65977	9.48376	5.3338	-2.82399	0.000190393
TC1500002075.mm.2	Abcd2	4.6383e-06	-21.0627	6.72272	8.93083	5.33364	-2.20811	0.000190393
TC0800002392.mm.2	Klhl26	4.64858e-06	-54.5634	5.17763	8.89596	5.33268	-3.71833	0.000190393
TC0600003440.mm.2	Tm7sf3	4.654e-06	-27.8776	6.5817	8.37755	5.33217	-1.79585	0.000190393
TC0600002975.mm.2	Alox5	4.66015e-06	-22.4273	4.52141	7.34358	5.3316	-2.82217	0.000190393
TC1100002919.mm.2	Slc5a10	4.67198e-06	-23.6981	3.18635	5.51439	5.3305	-2.32804	0.000190393
TC1000003151.mm.2	Rpl41	4.68107e-06	-22.6564	11.8438	13.2528	5.32965	-1.409	0.000190393
TC0300000360.mm.2	Rab33b	4.69173e-06	-33.641	7.01175	9.46308	5.32867	-2.45133	0.000190393
TC0400004112.mm.2	Smim1	4.70045e-06	-23.0611	5.9194	8.43948	5.32786	-2.52008	0.000190393
TC0700000469.mm.2	Zfp60	4.70201e-06	-20.8749	7.22578	11.0647	5.32772	-3.83892	0.000190393
TC0800000003.mm.2	A430078G23Rik	4.70499e-06	-25.6992	3.66497	6.41313	5.32744	-2.74816	0.000190393
TC1100000708.mm.2	2810021J22Rik	4.70702e-06	-20.9422	6.36288	8.55404	5.32725	-2.19116	0.000190393
TC1700001879.mm.2	Rps28	4.71413e-06	-22.8455	9.44757	11.3949	5.3266	-1.94733	0.000190393
TC0500000969.mm.2	4930524J08Rik	4.71568e-06	-20.8607	5.18764	7.59736	5.32646	-2.40972	0.000190393
TC0900001649.mm.2	Gm8008	4.73938e-06	-21.0478	3.2412	4.87725	5.32428	-1.63605	0.000190431
TC1400002840.mm.2	Gm8206	4.74009e-06	-35.7003	2.70775	4.98322	5.32421	-2.27547	0.000190431
TC1600002168.mm.2	Vasn	4.74543e-06	-27.1979	7.1267	9.07092	5.32372	-1.94422	0.000190431
TC0700001871.mm.2	Fus	4.75401e-06	-20.8085	9.14952	10.6227	5.32294	-1.47318	0.000190431
TC0800003200.mm.2	Tomm20	4.75948e-06	-23.5787	8.55652	10.7388	5.32244	-2.18228	0.000190431
TC1000003156.mm.2	Ikzf4	4.77141e-06	-23.7555	5.723	8.53033	5.32135	-2.80733	0.000190565
TC0700003941.mm.2	Trim30b	4.78791e-06	-21.0564	3.12922	5.03792	5.31985	-1.9087	0.000190681
TC0400000438.mm.2	Car9	4.7985e-06	-21.4742	4.08665	6.225	5.31889	-2.13835	0.000190681
TC0600002254.mm.2	4921507P07Rik	4.80757e-06	-29.3458	4.01118	6.59268	5.31807	-2.5815	0.000190681
TC0400001136.mm.2	Magoh	4.8199e-06	-20.9831	8.55021	11.1935	5.31696	-2.64329	0.000190681
TC0200004482.mm.2	Trp53bp1	4.84399e-06	-20.8372	4.90731	7.61684	5.3148	-2.70953	0.000190681
TC0200003133.mm.2	Nelfb	4.85135e-06	-21.4503	6.10666	8.52103	5.31414	-2.41437	0.000190681
TC1300001383.mm.2	Akr1e1	4.8533e-06	-25.0723	6.03474	9.37508	5.31396	-3.34034	0.000190681
TC1300001609.mm.2	Vmn1r212	4.86297e-06	-22.018	2.86367	4.51105	5.3131	-1.64738	0.000190681
TC0200003209.mm.2	Slc2a6	4.86419e-06	-21.3028	3.77676	6.18715	5.31299	-2.41039	0.000190681
TC0700004315.mm.2	Cd2bp2	4.86843e-06	-20.7954	6.16995	8.1853	5.31261	-2.01535	0.000190681
TC1700000993.mm.2	Ccdc94	4.88445e-06	-31.6534	6.30703	8.68827	5.31118	-2.38124	0.000190681
TC1300001882.mm.2	Ranbp9	4.88744e-06	-21.2388	7.20234	9.59483	5.31092	-2.39249	0.000190681
TC0700001468.mm.2	Olfr564	4.89737e-06	-21.5945	2.22892	3.85429	5.31004	-1.62537	0.000190681
TC0400004219.mm.2	B4galt2	4.91199e-06	-20.8534	5.5627	7.95216	5.30874	-2.38946	0.000190681
TC0700000979.mm.2	Mcee	4.91398e-06	-20.7254	7.56188	9.79933	5.30857	-2.23745	0.000190681
TC0700003720.mm.2	Eed	4.91666e-06	-22.4049	7.30631	9.14668	5.30833	-1.84037	0.000190681
TC1700001904.mm.2	Gm15821	4.9235e-06	-24.2384	6.53993	8.09952	5.30773	-1.55959	0.000190681
TC1400002387.mm.2	Rb1	4.93622e-06	-37.1658	5.5525	8.39484	5.30661	-2.84234	0.000190681
TC0500001515.mm.2	Zbed5	4.95826e-06	-32.0576	6.59941	9.11295	5.30467	-2.51354	0.000190681
TC0400001627.mm.2	Ubxn11	4.96131e-06	-23.8642	3.76025	6.06889	5.3044	-2.30864	0.000190681
TC0900002236.mm.2	Rbm7	4.96269e-06	-24.9175	7.98072	11.2801	5.30428	-3.29938	0.000190681
TC0800002680.mm.2	Aktip	4.96488e-06	-23.2225	7.23134	8.87146	5.30409	-1.64012	0.000190681
TC0200005211.mm.2	Adnp	4.97281e-06	-56.4945	7.14999	10.8125	5.3034	-3.66251	0.000190681
TC1900000442.mm.2	Pdcd1lg2	4.9959e-06	-22.4123	3.82419	6.39691	5.30139	-2.57272	0.000190681
TC0200004602.mm.2	Il1b	5.00051e-06	-24.6045	4.34283	7.82088	5.30099	-3.47805	0.000190681
TC1100003340.mm.2	Tefm	5.01124e-06	-21.685	4.13022	8.68022	5.30006	-4.55	0.000190681
TC0400003116.mm.2	Tm2d1	5.03353e-06	-21.8301	8.37049	11.3467	5.29813	-2.97621	0.000190681
TC0600003109.mm.2	C1s2	5.03686e-06	-20.6961	4.63972	6.6619	5.29784	-2.02218	0.000190681
TC1000002563.mm.2	4932415D10Rik	5.03773e-06	-24.285	2.65793	4.14668	5.29777	-1.48875	0.000190681
TC0300001858.mm.2	Trpc3	5.0486e-06	-20.6255	5.18129	6.8326	5.29683	-1.65131	0.000190681
TC0400002589.mm.2	Tstd2	5.05358e-06	-21.2731	7.46821	9.28648	5.2964	-1.81827	0.000190681
TC1800000503.mm.2	Dmxl1	5.05561e-06	-31.0175	6.58086	9.44057	5.29623	-2.85971	0.000190681
TC1900000969.mm.2	Mus81	5.06006e-06	-20.5475	5.31458	8.64257	5.29584	-3.32799	0.000190681
TC0600002642.mm.2	Snrnp27	5.06628e-06	-20.6074	6.20096	9.52719	5.29531	-3.32623	0.000190681
TC0100001088.mm.2	En1	5.0926e-06	-22.0115	3.61459	5.76763	5.29306	-2.15304	0.000191016
TC1600000493.mm.2	Sema5b	5.1101e-06	-20.7073	5.05766	7.19684	5.29157	-2.13918	0.000191016
TC1100003034.mm.2	Gucy2e	5.11721e-06	-25.302	2.86173	5.11646	5.29097	-2.25473	0.000191016
TC1100004109.mm.2	Evpl	5.12139e-06	-46.839	6.85945	8.37844	5.29061	-1.51899	0.000191016
TC0X00000095.mm.2	Gm5751	5.12765e-06	-22.1811	2.50201	6.56376	5.29008	-4.06175	0.000191016
TC0700002842.mm.2	Cebpg	5.13652e-06	-20.4804	6.91833	9.07396	5.28933	-2.15563	0.000191016
TC0400003218.mm.2	Lrrc42	5.1425e-06	-25.7756	6.41854	8.9517	5.28883	-2.53316	0.000191016
TC0400001070.mm.2	Oma1	5.15156e-06	-40.5184	4.9955	7.98235	5.28806	-2.98685	0.000191016
TC1600002027.mm.2	1110025L11Rik	5.1526e-06	-24.3822	2.19254	3.73348	5.28797	-1.54094	0.000191016
TC1200001009.mm.2	Cpsf2	5.17409e-06	-23.6509	6.21544	8.21249	5.28617	-1.99705	0.000191493
TC0300002619.mm.2	Sycp1	5.19627e-06	-23.1195	2.47864	5.2026	5.28431	-2.72396	0.000191994
TC0300000976.mm.2	Adam30	5.21234e-06	-26.9431	2.55186	4.88888	5.28297	-2.33702	0.000192268
TC1400001218.mm.2	Gm9325	5.24367e-06	-20.8892	4.86571	7.48561	5.28036	-2.6199	0.000192623
TC0900001083.mm.2	Irak1bp1	5.25652e-06	-27.063	5.97254	8.79002	5.2793	-2.81748	0.000192623
TC1100004268.mm.2	Fbxw10	5.25657e-06	-20.7038	2.59043	4.85653	5.2793	-2.2661	0.000192623
TC1700001213.mm.2	Morn2	5.26593e-06	-21.9935	6.49744	8.45097	5.27852	-1.95353	0.000192623
TC1500000614.mm.2	Rpl8	5.27834e-06	-37.1452	10.2672	12.1983	5.2775	-1.9311	0.000192623
TC1100003854.mm.2	Gjc1	5.28564e-06	-28.8345	6.5935	9.1222	5.2769	-2.5287	0.000192623
TC0800000449.mm.2	6430573F11Rik	5.29739e-06	-21.0503	3.18133	5.82629	5.27594	-2.64496	0.000192623
TC1900000094.mm.2	Syvn1	5.30829e-06	-20.8181	6.85362	8.83624	5.27505	-1.98262	0.000192623
TC0200003674.mm.2	Scn1a	5.32218e-06	-20.5874	2.7762	4.91422	5.27391	-2.13802	0.000192623
TC1100002752.mm.2	Slc22a21	5.33128e-06	-34.7088	4.63846	7.58984	5.27317	-2.95138	0.000192623
TC1700000904.mm.2	Tbcc	5.33186e-06	-20.706	7.69198	9.36434	5.27312	-1.67236	0.000192623
TC0800001328.mm.2	Pdpr	5.33345e-06	-22.5354	5.47475	8.05406	5.27299	-2.57931	0.000192623
TC1300000409.mm.2	Fars2	5.34548e-06	-21.0588	5.87876	8.47263	5.27201	-2.59387	0.000192623
TC0600002353.mm.2	Pyurf	5.37602e-06	-33.5271	7.20241	9.76955	5.26954	-2.56714	0.000192623
TC1100000028.mm.2	Pes1	5.37627e-06	-20.337	8.54444	10.7367	5.26952	-2.19226	0.000192623
TC0500001132.mm.2	Chfr	5.37785e-06	-20.2968	6.04211	8.09129	5.26939	-2.04918	0.000192623
TC0100003051.mm.2	Mapkapk2	5.38151e-06	-36.3764	4.0657	10.617	5.2691	-6.5513	0.000192623
TC0600001266.mm.2	Slc6a11	5.38617e-06	-22.825	3.60757	6.70471	5.26872	-3.09714	0.000192623
TC1600001282.mm.2	Ube2l3	5.39424e-06	-29.8398	8.88254	10.969	5.26807	-2.08646	0.000192623
TC1700002338.mm.2	Acsbg2	5.39545e-06	-25.9062	4.04221	5.9198	5.26797	-1.87759	0.000192623
TC1100003222.mm.2	Serpinf1	5.41193e-06	-22.3457	7.14438	8.93818	5.26665	-1.7938	0.000192901
TC0800000806.mm.2	Zfp961	5.45681e-06	-22.16	6.04049	8.2277	5.26306	-2.18721	0.000193519
TC1300002120.mm.2	4921517D22Rik	5.45824e-06	-20.2909	2.90775	5.13799	5.26295	-2.23024	0.000193519
TC0700000289.mm.2	Snrpd2	5.45887e-06	-22.567	9.4033	11.9025	5.2629	-2.4992	0.000193519
TC0700002134.mm.2	Leng1	5.4661e-06	-23.891	6.30371	7.72808	5.26232	-1.42437	0.000193519
TC1700000665.mm.2	Ly6g6e	5.47284e-06	-20.8701	5.04832	6.89128	5.26179	-1.84296	0.000193519
TC0700001473.mm.2	Olfr576	5.49387e-06	-20.7328	2.55624	4.57128	5.26012	-2.01504	0.000193954
TC1200002522.mm.2	Churc1	5.50906e-06	-29.9307	6.98036	11.3658	5.25892	-4.38544	0.000194043
TC0X00001146.mm.2	Ube2dnl1	5.5204e-06	-20.5315	3.37215	5.55521	5.25803	-2.18306	0.000194043
TC0400004201.mm.2	Gm13051	5.52695e-06	-23.1826	4.43753	7.13976	5.25751	-2.70223	0.000194043
TC1700002144.mm.2	4930564C03Rik	5.5372e-06	-20.1784	2.40034	4.64981	5.25671	-2.24947	0.000194043
TC1400000825.mm.2	Gm10094	5.54341e-06	-27.9769	8.61305	10.2733	5.25622	-1.66025	0.000194043
TC0900001139.mm.2	Trim43c	5.55302e-06	-25.2914	2.65337	5.29964	5.25547	-2.64627	0.000194043
TC0700004312.mm.2	Qprt	5.55756e-06	-25.9623	5.2603	7.56936	5.25512	-2.30906	0.000194043
TC0300000856.mm.2	Tdpoz3	5.57598e-06	-21.6482	3.16545	4.47794	5.25368	-1.31249	0.00019438
TC0500003028.mm.2	Sgsm1	5.63245e-06	-20.1089	4.37868	6.55749	5.2493	-2.17881	0.000195354
TC0500002081.mm.2	Gbx1	5.63295e-06	-20.871	4.70624	7.40108	5.24926	-2.69484	0.000195354
TC0800001798.mm.2	Defb12	5.63483e-06	-42.8914	3.07915	5.39551	5.24912	-2.31636	0.000195354
TC0500000365.mm.2	Gm1673	5.64795e-06	-20.22	4.01749	8.97439	5.24811	-4.9569	0.000195354
TC0700002056.mm.2	Tspan4	5.6542e-06	-25.4912	6.26475	9.25217	5.24763	-2.98742	0.000195354
TC0900000445.mm.2	Olfr981	5.6602e-06	-20.2713	2.82923	4.80429	5.24717	-1.97506	0.000195354
TC1100003645.mm.2	4933428G20Rik	5.66594e-06	-24.6289	4.00981	6.31207	5.24673	-2.30226	0.000195354
TC1100003775.mm.2	Acly	5.68308e-06	-20.8027	8.71096	11.5807	5.24542	-2.86974	0.000195354
TC1400002791.mm.2	Gm3264	5.68336e-06	-25.5269	4.41983	7.43348	5.24539	-3.01365	0.000195354
TC0600002472.mm.2	Kdm3a	5.69415e-06	-22.5376	5.09926	8.18273	5.24457	-3.08347	0.000195354
TC0300002402.mm.2	Lce1b	5.70514e-06	-20.9871	5.97305	8.25922	5.24373	-2.28617	0.000195354
TC0100002477.mm.2	Crygd	5.7334e-06	-22.6137	4.30105	6.83634	5.24159	-2.53529	0.000195354
TC0500001131.mm.2	Zfp605	5.7335e-06	-20.1631	3.61165	7.50982	5.24158	-3.89817	0.000195354
TC0900002718.mm.2	Gm8074	5.7419e-06	-21.9445	4.50758	6.78681	5.24094	-2.27923	0.000195354
TC1000001622.mm.2	Dnajc14	5.7626e-06	-23.4152	6.53337	8.39736	5.23938	-1.86399	0.000195354
TC0700002078.mm.2	Lsp1	5.76612e-06	-21.5379	8.33117	9.99317	5.23912	-1.662	0.000195354
TC1100002037.mm.2	Npb	5.77209e-06	-21.0605	3.28678	6.21904	5.23867	-2.93226	0.000195354
TC1600000226.mm.2	B830017H08Rik	5.77532e-06	-21.3061	3.51501	5.87107	5.23842	-2.35606	0.000195354
TC0400004127.mm.2	Fam213b	5.7773e-06	-22.462	5.03935	9.07952	5.23828	-4.04017	0.000195354
TC1400001738.mm.2	4930596D02Rik	5.78277e-06	-28.3737	2.83435	5.20477	5.23786	-2.37042	0.000195354
TC0400003873.mm.2	Szrd1	5.78865e-06	-21.9511	7.61007	10.1123	5.23742	-2.50223	0.000195354
TC0200002729.mm.2	Gm6710	5.82095e-06	-22.096	9.11102	11.5694	5.23501	-2.45838	0.000195927
TC0X00001760.mm.2	Nudt10	5.82328e-06	-22.6338	4.02901	6.14594	5.23483	-2.11693	0.000195927
TC1700000407.mm.2	Rgs11	5.84124e-06	-56.0132	4.1217	5.49812	5.23349	-1.37642	0.000196143
TC0400001143.mm.2	Coa7	5.84736e-06	-29.4757	4.50912	8.0711	5.23304	-3.56198	0.000196143
TC0400001998.mm.2	Gm13090	5.86534e-06	-19.9519	3.77402	6.02012	5.23171	-2.2461	0.000196416
TC0900002529.mm.2	Aph1b	5.88065e-06	-28.9867	6.00046	8.22516	5.23057	-2.2247	0.000196416
TC0200001340.mm.2	Olfr1261	5.89826e-06	-23.4187	3.81636	5.63799	5.22928	-1.82163	0.000196416
TC0400001256.mm.2	Ccdc17	5.9001e-06	-27.327	4.99309	7.19246	5.22914	-2.19937	0.000196416
TC0500001595.mm.2	Upk3b	5.92544e-06	-20.0238	8.32843	10.2505	5.22728	-1.92207	0.000196416
TC0500003610.mm.2	Gpr12	5.92581e-06	-20.0218	2.84474	4.97584	5.22725	-2.1311	0.000196416
TC0300000459.mm.2	Selt	5.93321e-06	-20.053	9.33573	11.6852	5.22671	-2.34947	0.000196416
TC1700001896.mm.2	H2-Pb	5.93348e-06	-20.2659	2.98677	4.61639	5.22669	-1.62962	0.000196416
TC1000001625.mm.2	Cd63	5.9351e-06	-31.6665	9.83357	12.2299	5.22657	-2.39633	0.000196416
TC0900003275.mm.2	Higd1a	5.96318e-06	-26.1228	7.60492	10.6345	5.22452	-3.02958	0.000197051
TC1000002436.mm.2	Lrrc3	5.9933e-06	-20.3114	3.48726	5.77068	5.22233	-2.28342	0.00019707
TC1000002500.mm.2	Uqcr11	6.00074e-06	-24.291	6.78294	11.303	5.2218	-4.52006	0.00019707
TC1700000498.mm.2	Rab44	6.00101e-06	-20.0823	4.87135	7.57281	5.22178	-2.70146	0.00019707
TC0400000899.mm.2	Gm13275	6.01151e-06	-21.6215	3.96039	6.23163	5.22102	-2.27124	0.00019707
TC1600001746.mm.2	Pcnp	6.01224e-06	-20.3401	9.57074	10.9272	5.22096	-1.35646	0.00019707
TC1000002031.mm.2	2010001E11Rik	6.01773e-06	-25.278	2.93686	6.00092	5.22057	-3.06406	0.00019707
TC0800000585.mm.2	Aga	6.03472e-06	-22.2244	6.42794	9.5999	5.21934	-3.17196	0.00019707
TC0400001863.mm.2	Smarca5-ps	6.03474e-06	-33.6003	8.0821	9.70339	5.21934	-1.62129	0.00019707
TC0500001351.mm.2	Oas1h	6.05687e-06	-28.923	2.71005	4.49146	5.21775	-1.78141	0.000197502
TC1300002314.mm.2	Ahrr	6.07219e-06	-21.6767	5.57439	7.61029	5.21665	-2.0359	0.000197711
TC1700002573.mm.2	Atl2	6.09386e-06	-19.7871	7.70405	9.68801	5.21511	-1.98396	0.000197757
TC0600002308.mm.2	Cpvl	6.10443e-06	-19.9299	2.67152	4.51888	5.21435	-1.84736	0.000197757
TC1500001623.mm.2	Fam49b	6.11672e-06	-31.9609	6.50855	9.54611	5.21348	-3.03756	0.000197757
TC1700001241.mm.2	Eml4	6.13029e-06	-19.9639	7.15214	8.87307	5.21252	-1.72093	0.000197757
TC0500003490.mm.2	3110082I17Rik	6.13463e-06	-24.1965	6.31917	8.52859	5.21221	-2.20942	0.000197757
TC1000000770.mm.2	Gm3285	6.14365e-06	-39.0949	5.31372	7.85349	5.21157	-2.53977	0.000197757
TC0200000636.mm.2	Gsn	6.17565e-06	19.7311	9.73209	7.8757	5.20932	1.85639	0.000197757
TC0100000258.mm.2	Cnga3	6.1807e-06	-20.062	4.12617	6.28703	5.20896	-2.16086	0.000197757
TC0600000986.mm.2	Snrpg	6.18484e-06	-30.2491	7.22365	12.1336	5.20867	-4.90995	0.000197757
TC1100004208.mm.2	Arl16	6.18646e-06	-22.9675	5.92442	7.9338	5.20856	-2.00938	0.000197757
TC0200002515.mm.2	Rbpjl	6.19827e-06	-19.7338	4.40483	7.59721	5.20773	-3.19238	0.000197757
TC0400002787.mm.2	Cdc26	6.2037e-06	-24.0324	7.81294	11.4641	5.20735	-3.65116	0.000197757
TC0X00003430.mm.2	Arhgap4	6.21571e-06	-20.1483	4.36467	6.76433	5.20651	-2.39966	0.000197757
TC0400003433.mm.2	Guca2b	6.24386e-06	-19.6872	3.36861	6.38569	5.20455	-3.01708	0.000197757
TC1700002184.mm.2	Rrp36	6.24692e-06	-29.432	6.81202	8.84201	5.20433	-2.02999	0.000197757
TC1000000904.mm.2	Tle2	6.2486e-06	-22.1085	5.51169	8.75531	5.20422	-3.24362	0.000197757
TC1700000901.mm.2	Pex6	6.25191e-06	-23.6456	4.90469	7.33958	5.20399	-2.43489	0.000197757
TC1100003394.mm.2	Mmp28	6.25258e-06	-22.4901	4.97263	6.88259	5.20394	-1.90996	0.000197757
TC0700003874.mm.2	Olfr575	6.25326e-06	-21.2461	2.87418	5.21231	5.20389	-2.33813	0.000197757
TC0200002821.mm.2	Rtel1	6.25457e-06	-29.5034	5.03935	8.23617	5.2038	-3.19682	0.000197757
TC0900000485.mm.2	D630033O11Rik	6.26588e-06	-23.0792	3.62862	6.95503	5.20302	-3.32641	0.000197757
TC1400002335.mm.2	Ppp3cc	6.28376e-06	-21.1235	5.86539	8.45657	5.20178	-2.59118	0.000197757
TC0500001442.mm.2	2810006K23Rik	6.28898e-06	-20.576	3.59903	5.43582	5.20142	-1.83679	0.000197757
TC1700000900.mm.2	Mea1	6.29457e-06	-21.6075	6.83622	10.3529	5.20103	-3.51668	0.000197757
TC0500002971.mm.2	5430403G16Rik	6.3021e-06	-29.4184	4.11064	8.27754	5.20051	-4.1669	0.000197757
TC0200001258.mm.2	Olfr1028	6.30625e-06	-19.6584	2.25159	4.36301	5.20023	-2.11142	0.000197757
TC0300000755.mm.2	Dpm3	6.32201e-06	-19.7662	7.72279	11.1126	5.19914	-3.38981	0.000197757
TC1100002288.mm.2	Actr2	6.3244e-06	-20.675	9.35329	10.6924	5.19898	-1.33911	0.000197757
TC1200001938.mm.2	Wdr89	6.3388e-06	-21.6381	4.61885	7.21991	5.19799	-2.60106	0.000197757
TC1100000558.mm.2	Olfr54	6.35037e-06	-19.8564	3.11043	5.44177	5.1972	-2.33134	0.000197757
TC1900000226.mm.2	Ms4a4d	6.35786e-06	-24.8787	3.51063	7.71294	5.19669	-4.20231	0.000197757
TC1000001732.mm.2	Gm9930	6.35856e-06	-20.3415	2.26973	5.14584	5.19664	-2.87611	0.000197757
TC1300000470.mm.2	Gm5082	6.38613e-06	-23.1481	4.78411	6.88356	5.19476	-2.09945	0.0001983
TC0200000006.mm.2	Dclre1c	6.39626e-06	-19.7944	4.02801	6.74094	5.19407	-2.71293	0.0001983
TC1300002619.mm.2	Kif2a	6.40289e-06	-33.2291	7.36076	10.3302	5.19362	-2.96944	0.0001983
TC5_GL456354_random00000001.mm.2	A430089I19Rik	6.42548e-06	-19.7501	3.31746	5.72603	5.19209	-2.40857	0.0001983
TC0700000376.mm.2	Zfp93	6.42969e-06	-23.8935	4.9486	7.42533	5.19181	-2.47673	0.0001983
TC0600003247.mm.2	Klri2	6.43552e-06	-20.2525	3.03826	4.73828	5.19142	-1.70002	0.0001983
TC0200000620.mm.2	Hspa5	6.44102e-06	20.0257	10.5781	9.36954	5.19105	1.20856	0.0001983
TC0100003805.mm.2	Nenf	6.44749e-06	-20.5664	7.804	10.1767	5.19061	-2.3727	0.0001983
TC1500000757.mm.2	Cyp2d9	6.45834e-06	-19.5962	6.26315	9.47577	5.18988	-3.21262	0.000198359
TC1400000609.mm.2	Tox4	6.48368e-06	-19.9154	7.22069	10.2573	5.18818	-3.03661	0.000198863
TC0400002479.mm.2	Sigmar1	6.49905e-06	-27.267	7.17111	10.0413	5.18715	-2.87019	0.000199059
TC0500003381.mm.2	Wbscr28	6.51306e-06	-19.8504	4.01718	6.86668	5.18621	-2.8495	0.000199072
TC0900001418.mm.2	Slc25a20	6.52047e-06	-19.8242	6.73586	8.73888	5.18572	-2.00302	0.000199072
TC1000000768.mm.2	Krtap10-10	6.52637e-06	-23.892	6.2828	8.79764	5.18533	-2.51484	0.000199072
TC1700000292.mm.2	Zfp946	6.53587e-06	-35.2223	5.14798	7.39086	5.1847	-2.24288	0.000199089
TC0900000871.mm.2	Car12	6.5871e-06	-25.8247	3.54621	6.23686	5.18131	-2.69065	0.000200114
TC1000000894.mm.2	Tbxa2r	6.591e-06	-23.709	5.85044	7.88794	5.18105	-2.0375	0.000200114
TC1000001581.mm.2	Ptges3	6.60454e-06	47.4098	6.8534	3.73573	5.18016	3.11767	0.000200114
TC0600002960.mm.2	Rpl32	6.60559e-06	-26.2014	10.8755	12.601	5.18009	-1.7255	0.000200114
TC1100003677.mm.2	Mien1	6.62098e-06	-19.8271	6.98732	10.4755	5.17908	-3.48818	0.000200218
TC1100003918.mm.2	Smarcd2	6.62705e-06	-22.1723	6.35	8.91711	5.17868	-2.56711	0.000200218
TC0700001511.mm.2	Olfr633	6.64821e-06	-20.2322	2.41865	5.03864	5.1773	-2.61999	0.000200582
TC1000000653.mm.2	Tmem26	6.66554e-06	-21.224	6.64277	9.37733	5.17616	-2.73456	0.000200582
TC1400000600.mm.2	Tmem253	6.66618e-06	-29.3971	4.24466	8.01844	5.17612	-3.77378	0.000200582
TC1500000659.mm.2	Nol12	6.68799e-06	-19.5036	6.50151	8.45553	5.1747	-1.95402	0.000200957
TC1400000951.mm.2	Pnma2	6.69677e-06	-23.8854	4.4514	6.77195	5.17413	-2.32055	0.000200957
TC0700001950.mm.2	Fank1	6.72422e-06	-21.9769	5.68683	8.21404	5.17236	-2.52721	0.000201509
TC0700003726.mm.2	Tmem126a	6.73762e-06	-34.2066	6.51789	9.17583	5.17149	-2.65794	0.000201638
TC0X00000373.mm.2	Mcts1	6.77112e-06	-19.9702	6.36569	9.32839	5.16934	-2.9627	0.000201782
TC1900000153.mm.2	1700092M07Rik	6.77321e-06	-19.8373	4.68844	7.50992	5.16921	-2.82148	0.000201782
TC0700000451.mm.2	BC024978	6.78267e-06	-21.7923	4.43425	8.01313	5.1686	-3.57888	0.000201782
TC1500001651.mm.2	Lrrc6	6.78726e-06	-21.9895	5.52106	7.1083	5.16831	-1.58724	0.000201782
TC0700004554.mm.2	Gm2391	6.78786e-06	-31.3154	7.32961	9.6039	5.16827	-2.27429	0.000201782
TC1500001069.mm.2	6030408B16Rik	6.80696e-06	-20.894	7.33827	11.2934	5.16705	-3.95513	0.000201822
TC1200002440.mm.2	Gpr132	6.81509e-06	-20.1688	3.79254	6.40586	5.16653	-2.61332	0.000201822
TC1600002018.mm.2	Krtap19-3	6.81648e-06	-26.9137	5.78606	7.4911	5.16644	-1.70504	0.000201822
TC0X00000577.mm.2	4931400O07Rik	6.85597e-06	-21.7628	4.13047	5.66458	5.16393	-1.53411	0.000201908
TC0X00000516.mm.2	Smim10l2a	6.86131e-06	-22.3937	4.21476	6.92387	5.16359	-2.70911	0.000201908
TC1000000330.mm.2	Traf3ip2	6.86197e-06	-32.5555	5.24385	8.54816	5.16355	-3.30431	0.000201908
TC0700003658.mm.2	Zfand6	6.86436e-06	-20.9808	7.76647	9.89052	5.1634	-2.12405	0.000201908
TC1700002128.mm.2	Ankrd66	6.8789e-06	-20.1614	5.22848	7.47195	5.16248	-2.24347	0.000201908
TC0600000410.mm.2	Ssbp1	6.88734e-06	-22.2344	8.69775	11.5396	5.16195	-2.84185	0.000201908
TC0200000401.mm.2	Fam166a	6.90603e-06	-20.784	3.07478	5.12736	5.16077	-2.05258	0.000201908
TC0200002882.mm.2	Gm13199	6.90613e-06	-20.8522	4.18838	7.78432	5.16077	-3.59594	0.000201908
TC1100004063.mm.2	Fdxr	6.9078e-06	-27.2487	4.07952	6.32491	5.16066	-2.24539	0.000201908
TC0800002729.mm.2	Fam192a	6.91031e-06	-19.4603	8.03517	9.70944	5.1605	-1.67427	0.000201908
TC1200002002.mm.2	Erh	6.92969e-06	-24.4849	7.60537	11.188	5.15929	-3.58263	0.000201947
TC1400000350.mm.2	1810011H11Rik	6.93804e-06	-19.6813	2.91687	5.3389	5.15876	-2.42203	0.000201947
TC1200000823.mm.2	Fcf1	6.93942e-06	-21.6402	6.31205	10.6763	5.15868	-4.36425	0.000201947
TC0200004338.mm.2	Olfr1310	6.94802e-06	-20.4988	2.76872	4.49841	5.15814	-1.72969	0.000201947
TC1100001546.mm.2	Psmb3	6.99378e-06	-21.3906	8.4432	10.9471	5.15529	-2.5039	0.000202939
TC0200001166.mm.2	Ppp1r1c	7.00043e-06	-25.5553	2.8785	5.73516	5.15488	-2.85666	0.000202939
TC0800003068.mm.2	Cyba	7.02321e-06	-19.242	8.20772	11.2873	5.15346	-3.07958	0.000203334
TC0600001296.mm.2	March8	7.05607e-06	-19.4065	7.70158	9.11358	5.15144	-1.412	0.000203674
TC1000001091.mm.2	Gm4184	7.05918e-06	-48.204	9.63894	12.7906	5.15125	-3.15166	0.000203674
TC0400003076.mm.2	Mysm1	7.0638e-06	-23.1265	6.01835	8.10606	5.15096	-2.08771	0.000203674
TC0300003209.mm.2	Iqcj	7.07589e-06	-20.6495	3.92959	6.57734	5.15022	-2.64775	0.000203674
TC0300001616.mm.2	Hey1	7.09072e-06	-23.1125	8.27937	10.5791	5.14931	-2.29973	0.000203674
TC0500003312.mm.2	Chchd2	7.09208e-06	-28.1457	8.5733	12.0412	5.14923	-3.4679	0.000203674
TC1400000364.mm.2	Gdf2	7.09963e-06	-19.2375	3.93755	5.82835	5.14876	-1.8908	0.000203674
TC0900002392.mm.2	Tbc1d21	7.11715e-06	-19.4308	2.82652	5.49107	5.14769	-2.66455	0.000203674
TC0200004487.mm.2	Catsper2	7.12673e-06	-22.3888	3.22437	6.78045	5.14711	-3.55608	0.000203674
TC0700000962.mm.2	Magel2	7.12756e-06	-19.2506	4.06961	6.26307	5.14706	-2.19346	0.000203674
TC1000002267.mm.2	Ccar1	7.13582e-06	-35.9962	7.47317	9.47604	5.14656	-2.00287	0.000203674
TC1900001118.mm.2	Ccdc86	7.15509e-06	-20.2169	5.87797	8.41701	5.14538	-2.53904	0.000203961
TC1100002036.mm.2	Anapc11	7.29134e-06	-21.6937	8.01326	11.4968	5.13719	-3.48354	0.000207579
TC1000000143.mm.2	Il22ra2	7.31082e-06	-21.4264	2.96607	4.73831	5.13603	-1.77224	0.000207767
TC1100000717.mm.2	Mrpl55	7.32429e-06	-19.2553	6.76853	9.77319	5.13523	-3.00466	0.000207767
TC0400003237.mm.2	Zyg11b	7.33698e-06	-19.0562	7.6143	9.13338	5.13448	-1.51908	0.000207767
TC0600000007.mm.2	Gng11	7.33901e-06	-21.9475	7.96319	11.3973	5.13436	-3.43411	0.000207767
TC1800001012.mm.2	Kctd1	7.34473e-06	-23.2416	4.46034	6.16859	5.13402	-1.70825	0.000207767
TC0900000591.mm.2	Tmprss5	7.38144e-06	-21.8381	3.45872	6.39274	5.13186	-2.93402	0.000208115
TC1100001267.mm.2	Wfdc21	7.39855e-06	-23.1862	3.7086	9.13305	5.13085	-5.42445	0.000208115
TC0500000416.mm.2	Gm26605	7.40229e-06	-19.1472	4.18842	6.06745	5.13063	-1.87903	0.000208115
TC1500002259.mm.2	Krt83	7.40736e-06	-20.4891	5.10792	7.05908	5.13034	-1.95116	0.000208115
TC1600000461.mm.2	Lmln	7.41724e-06	-28.0368	4.87366	6.84495	5.12976	-1.97129	0.000208115
TC0200001378.mm.2	Ckap5	7.42505e-06	-19.4644	7.45675	10.3222	5.1293	-2.86545	0.000208115
TC0700003852.mm.2	Art5	7.43493e-06	-20.8951	6.08155	8.23046	5.12872	-2.14891	0.000208115
TC1400000267.mm.2	Asb14	7.44109e-06	-22.3496	3.92105	5.79298	5.12836	-1.87193	0.000208115
TC1900000931.mm.2	Rbm4	7.45265e-06	-19.0187	7.91075	9.45392	5.12769	-1.54317	0.000208115
TC0800003225.mm.2	Zdhhc2	7.45925e-06	-19.0164	4.45056	8.15482	5.12731	-3.70426	0.000208115
TC0600003144.mm.2	Tuba3a	7.46012e-06	-25.1266	4.18194	6.28562	5.12725	-2.10368	0.000208115
TC0800002843.mm.2	Lcat	7.49022e-06	-25.785	3.67466	6.6892	5.12551	-3.01454	0.000208589
TC1700000091.mm.2	T	7.4959e-06	-19.032	3.27491	4.79452	5.12518	-1.51961	0.000208589
TC0X00003345.mm.2	Ofd1	7.5247e-06	-21.5475	5.19976	8.47044	5.12351	-3.27068	0.000209128
TC0700004534.mm.2	B230206H07Rik	7.53809e-06	-20.963	4.21864	6.80275	5.12274	-2.58411	0.000209163
TC0900001123.mm.2	Cyb5r4	7.54477e-06	-19.2019	6.17028	8.92726	5.12235	-2.75698	0.000209163
TC0500002892.mm.2	Zfp951	7.55482e-06	-19.2647	4.30226	6.35312	5.12178	-2.05086	0.00020918
TC0100001533.mm.2	Ildr2	7.61297e-06	-19.7433	3.70958	6.68041	5.11845	-2.97083	0.000210182
TC0500000310.mm.2	Atraid	7.61948e-06	-21.491	8.62101	11.8172	5.11807	-3.19619	0.000210182
TC1100003721.mm.2	Gm11937	7.62327e-06	-19.5686	5.42736	7.9121	5.11786	-2.48474	0.000210182
TC0900001047.mm.2	C920006O11Rik	7.63955e-06	-27.3428	2.77822	6.84001	5.11693	-4.06179	0.000210182
TC0200003896.mm.2	Olfr995	7.64004e-06	-19.6252	2.38804	3.37909	5.1169	-0.99105	0.000210182
TC0500003367.mm.2	Wbscr16	7.64779e-06	-19.097	6.94238	9.25795	5.11646	-2.31557	0.000210182
TC1900000162.mm.2	Ubxn1	7.66935e-06	-20.5665	6.62807	8.10492	5.11524	-1.47685	0.000210305
TC0100003049.mm.2	Il20	7.673e-06	-19.7442	2.7097	4.31248	5.11503	-1.60278	0.000210305
TC0900001049.mm.2	Gm3776	7.68067e-06	-25.776	4.92756	7.15066	5.1146	-2.2231	0.000210305
TC1300000460.mm.2	Gcnt2	7.69447e-06	-22.4251	7.36434	9.36797	5.11382	-2.00363	0.000210423
TC0400000455.mm.2	Reck	7.70526e-06	-21.8173	5.59837	8.14842	5.11321	-2.55005	0.000210459
TC0200005105.mm.2	Wfdc5	7.75915e-06	-21.1632	4.76425	6.9613	5.11019	-2.19705	0.000211379
TC1800001410.mm.2	Slc6a7	7.7608e-06	-19.9091	4.01612	6.37976	5.11009	-2.36364	0.000211379
TC1800001196.mm.2	E230025N22Rik	7.77522e-06	-21.2539	3.48392	6.11889	5.10929	-2.63497	0.000211379
TC1900000516.mm.2	Rpp30	7.77701e-06	-18.8437	6.60349	8.89112	5.10919	-2.28763	0.000211379
TC0300003105.mm.2	4930503B20Rik	7.79908e-06	-19.6192	2.56349	3.81183	5.10796	-1.24834	0.000211719
TC0300000978.mm.2	Reg4	7.835e-06	-23.7181	2.88095	5.45748	5.10596	-2.57653	0.000212435
TC1700002106.mm.2	Crisp2	7.88819e-06	-18.7839	3.36093	6.38028	5.10302	-3.01935	0.000213616
TC0X00001515.mm.2	Fam120c	7.90501e-06	-18.9529	4.23747	8.38374	5.1021	-4.14627	0.000213697
TC0200001664.mm.2	Katnbl1	7.91175e-06	-18.7962	5.30052	7.21745	5.10173	-1.91693	0.000213697
TC1400001931.mm.2	Wdhd1	7.92005e-06	-19.225	3.91355	5.56848	5.10127	-1.65493	0.000213697
TC0200004896.mm.2	Trib3	7.93858e-06	-18.8675	4.9949	6.4371	5.10026	-1.4422	0.000213937
TC0200003267.mm.2	Dolk	7.96547e-06	-27.2359	6.42471	8.79099	5.09879	-2.36628	0.000214244
TC0X00001423.mm.2	Trpc5os	7.96927e-06	-19.2196	2.69268	4.86163	5.09858	-2.16895	0.000214244
TC0500000013.mm.2	1700109H08Rik	7.98738e-06	-20.3456	3.43267	7.2152	5.0976	-3.78253	0.000214471
TC1700000819.mm.2	Mut	7.99784e-06	-19.2963	6.60179	8.00769	5.09703	-1.4059	0.000214493
TC0700002839.mm.2	Chst8	8.0154e-06	-23.8249	6.65938	9.02621	5.09607	-2.36683	0.000214704
TC1700002281.mm.2	Efhb	8.03859e-06	-27.5036	2.95216	6.02615	5.09482	-3.07399	0.000215066
TC0700004132.mm.2	Rras2	8.05681e-06	-18.9281	8.2168	9.55587	5.09384	-1.33907	0.000215267
TC0600002059.mm.2	Cnot4	8.06846e-06	-25.5851	7.56891	9.61201	5.09321	-2.0431	0.000215267
TC0700000283.mm.2	Rsph6a	8.08719e-06	-27.5305	3.72943	6.25697	5.0922	-2.52754	0.000215267
TC1500001963.mm.2	Nfam1	8.09101e-06	-21.6081	5.43164	6.3561	5.092	-0.92446	0.000215267
TC0400003723.mm.2	Lin28a	8.09457e-06	-19.6936	3.77429	5.74308	5.09181	-1.96879	0.000215267
TC1400000815.mm.2	B020004C17Rik	8.10892e-06	-19.6225	3.72181	5.53637	5.09104	-1.81456	0.000215322
TC1100004224.mm.2	Notum	8.11604e-06	-20.4327	4.58529	7.01343	5.09066	-2.42814	0.000215322
TC1500001504.mm.2	Eif3h	8.12614e-06	-18.7812	9.82606	11.8433	5.09012	-2.01724	0.000215333
TC0100000372.mm.2	Sdpr	8.15837e-06	-48.0272	9.58419	10.8222	5.0884	-1.23801	0.000215897
TC0400001044.mm.2	Gm12794	8.16685e-06	-18.901	2.33099	4.18828	5.08795	-1.85729	0.000215897
TC0200001922.mm.2	Acoxl	8.18184e-06	-19.2302	4.47307	7.36584	5.08715	-2.89277	0.000216036
TC1100003090.mm.2	Alox12	8.21972e-06	-19.2275	4.85193	7.20495	5.08514	-2.35302	0.000216778
TC1200000875.mm.2	Ahsa1	8.29362e-06	-18.594	7.77978	10.3105	5.08126	-2.53072	0.000218172
TC0200002788.mm.2	Gata5os	8.29838e-06	-21.0515	4.54232	7.61071	5.08101	-3.06839	0.000218172
TC0900000950.mm.2	Aldh1a2	8.30204e-06	-19.863	5.46239	7.17292	5.08082	-1.71053	0.000218172
TC0400002076.mm.2	Tmem52	8.31473e-06	-18.776	4.65357	7.23826	5.08015	-2.58469	0.000218247
TC1100001210.mm.2	Spaca3	8.36457e-06	-19.0183	3.58881	6.4636	5.07756	-2.87479	0.000218866
TC0700002319.mm.2	Zscan4a	8.37046e-06	-21.8974	2.65433	6.01382	5.07725	-3.35949	0.000218866
TC0200000665.mm.2	Olfr346	8.38726e-06	-20.7678	2.77646	4.86375	5.07638	-2.08729	0.000218866
TC1100002121.mm.2	Nf2	8.39365e-06	-18.6781	6.88931	8.76035	5.07605	-1.87104	0.000218866
TC1100001700.mm.2	Higd1b	8.40954e-06	-29.3997	6.72455	11.2837	5.07523	-4.55915	0.000218866
TC1100004067.mm.2	Hid1	8.41082e-06	-19.0353	6.18321	9.13955	5.07516	-2.95634	0.000218866
TC0700000614.mm.2	Scgb1b21	8.41549e-06	-24.145	5.637	8.69353	5.07492	-3.05653	0.000218866
TC1700000565.mm.2	Cyp4f37	8.41715e-06	-60.9236	5.1878	7.6357	5.07483	-2.4479	0.000218866
TC0700004558.mm.2	Gm10153	8.44242e-06	-22.0568	4.93156	7.09117	5.07353	-2.15961	0.000219082
TC0600000257.mm.2	Nrf1	8.44519e-06	-19.094	6.80885	8.6046	5.07339	-1.79575	0.000219082
TC0100001968.mm.2	Prdm14	8.50898e-06	-53.208	3.35027	5.8016	5.07012	-2.45133	0.000219738
TC1400002464.mm.2	Dnajc15	8.50948e-06	-20.4171	8.0213	11.3538	5.0701	-3.3325	0.000219738
TC1600000040.mm.2	Nudt16l1	8.51611e-06	-30.8754	6.78798	9.93849	5.06976	-3.15051	0.000219738
TC1000000166.mm.2	Aldh8a1	8.51727e-06	-20.7281	2.96063	4.37304	5.0697	-1.41241	0.000219738
TC0900001398.mm.2	Nicn1	8.51997e-06	-19.2281	7.11801	9.57016	5.06956	-2.45215	0.000219738
TC0800000968.mm.2	Syce2	8.56134e-06	-18.6487	6.92215	9.24292	5.06746	-2.32077	0.000220549
TC1300000881.mm.2	Mrpl36	8.59213e-06	-18.9055	5.04253	6.80303	5.0659	-1.7605	0.000220573
TC1000001257.mm.2	Ppfia2	8.59943e-06	-24.0608	3.71671	5.61848	5.06553	-1.90177	0.000220573
TC1700001618.mm.2	Amdhd2	8.60834e-06	-21.9368	6.90714	9.21116	5.06508	-2.30402	0.000220573
TC1100004291.mm.2	Psme2b	8.60944e-06	-30.3879	7.06582	10.2503	5.06503	-3.18448	0.000220573
TC1700001326.mm.2	Gtf2a1l	8.6133e-06	-18.4782	5.91896	7.60168	5.06483	-1.68272	0.000220573
TC0700001854.mm.2	Phkg2	8.62186e-06	-22.1144	7.08841	9.32914	5.0644	-2.24073	0.000220573
TC0700000843.mm.2	Kcna7	8.7046e-06	-26.5321	4.68819	7.01991	5.06025	-2.33172	0.000222181
TC1700002041.mm.2	Ppp1r11	8.71347e-06	-29.9315	8.27387	11.0029	5.05981	-2.72903	0.000222181
TC0500001581.mm.2	Trim50	8.71474e-06	-22.4912	2.72459	4.62198	5.05975	-1.89739	0.000222181
TC0X00001580.mm.2	Acot9	8.72813e-06	-19.3583	7.11449	9.67331	5.05908	-2.55882	0.000222267
TC1700000346.mm.2	Nthl1	8.77325e-06	-26.4997	5.35819	7.6529	5.05684	-2.29471	0.00022316
TC0900001766.mm.2	Cep57	8.78836e-06	-20.7322	6.34604	9.48421	5.05609	-3.13817	0.000223289
TC0500000580.mm.2	G6pd2	8.8211e-06	-36.8319	3.23669	5.77003	5.05448	-2.53334	0.000223618
TC0600001843.mm.2	Col28a1	8.82145e-06	-18.3876	6.13443	8.18503	5.05446	-2.0506	0.000223618
TC1800000852.mm.2	Pqlc1	8.87519e-06	-21.8704	6.46936	8.93116	5.05182	-2.4618	0.000223848
TC0900000419.mm.2	Olfr924	8.87856e-06	-27.6732	2.25396	4.73222	5.05166	-2.47826	0.000223848
TC0100003170.mm.2	Nek7	8.89207e-06	-20.9918	7.47473	9.72642	5.051	-2.25169	0.000223848
TC0100000420.mm.2	1700066M21Rik	8.89755e-06	-23.3686	5.06211	7.8665	5.05073	-2.80439	0.000223848
TC1500001133.mm.2	Pde1b	8.90459e-06	-20.0106	4.7369	7.18089	5.05039	-2.44399	0.000223848
TC1000002419.mm.2	Gm10941	8.90476e-06	-31.0323	3.15477	7.05791	5.05038	-3.90314	0.000223848
TC0100000351.mm.2	Wdr75	8.91074e-06	-31.7875	6.41869	8.8378	5.05009	-2.41911	0.000223848
TC0300002504.mm.2	Hist2h4	8.92245e-06	-18.6271	9.35296	12.0724	5.04952	-2.71944	0.000223848
TC1500001646.mm.2	Kcnq3	8.92333e-06	-32.3505	3.20876	5.94887	5.04947	-2.74011	0.000223848
TC0500003166.mm.2	Sdsl	8.93911e-06	-32.257	5.37722	7.68011	5.04871	-2.30289	0.000223848
TC0800002741.mm.2	Cngb1	8.94651e-06	-22.1157	4.99314	7.32415	5.04835	-2.33101	0.000223848
TC1100000996.mm.2	Ube2g1	8.95162e-06	-18.5868	6.38326	8.20777	5.0481	-1.82451	0.000223848
TC0800000453.mm.2	AI429214	8.96286e-06	-19.4162	3.90484	5.83338	5.04755	-1.92854	0.000223848
TC0200004283.mm.2	Arl14ep	8.97168e-06	-23.45	7.09523	8.93371	5.04713	-1.83848	0.000223848
TC0X00003192.mm.2	Gpr173	9.01177e-06	-19.9369	3.23599	6.15185	5.04519	-2.91586	0.000224596
TC0500000917.mm.2	Gm6348	9.04299e-06	-19.3735	2.83961	5.33991	5.04369	-2.5003	0.000224872
TC0200001392.mm.2	Chrm4	9.04994e-06	-18.6646	2.64205	4.49933	5.04335	-1.85728	0.000224872
TC0800002361.mm.2	Gm10033	9.06005e-06	-20.0668	4.98833	7.08482	5.04287	-2.09649	0.000224872
TC1100003722.mm.2	Gm11562	9.07229e-06	-20.6946	4.55246	7.00037	5.04228	-2.44791	0.000224872
TC0700002174.mm.2	Shisa7	9.07348e-06	-18.7775	4.39544	6.1243	5.04223	-1.72886	0.000224872
TC1400001930.mm.2	Gch1	9.12504e-06	-26.2234	4.44123	8.07286	5.03977	-3.63163	0.000225898
TC0200003027.mm.2	Skida1	9.14014e-06	-20.941	4.08498	7.05939	5.03905	-2.97441	0.00022602
TC1100001023.mm.2	Olfr384	9.18318e-06	-20.5531	3.53418	6.27117	5.03701	-2.73699	0.000226629
TC0200005498.mm.2	Dlx1as	9.18519e-06	-19.1675	3.41165	5.58919	5.03691	-2.17754	0.000226629
TC0X00000135.mm.2	Gm14474	9.2055e-06	-34.2205	3.65153	5.78824	5.03595	-2.13671	0.000226647
TC0100000471.mm.2	Abi2	9.21353e-06	-32.2098	7.29313	9.17487	5.03557	-1.88174	0.000226647
TC0600001636.mm.2	Strap	9.21654e-06	-18.4473	7.55294	9.24195	5.03543	-1.68901	0.000226647
TC1100004293.mm.2	Vps53	9.23542e-06	-42.4006	6.65874	8.58694	5.03454	-1.9282	0.00022686
TC1100002062.mm.2	Narf	9.26928e-06	-36.1746	6.20693	8.48072	5.03295	-2.27379	0.000227162
TC0500001522.mm.2	Tpst1	9.28854e-06	-19.8062	6.20282	9.80466	5.03205	-3.60184	0.000227162
TC0900002052.mm.2	Nrgn	9.29518e-06	-18.8212	6.58558	7.79011	5.03174	-1.20453	0.000227162
TC0500002753.mm.2	Naaa	9.30224e-06	-19.0832	7.49428	9.2901	5.03141	-1.79582	0.000227162
TC1100000760.mm.2	Mief2	9.31661e-06	-18.6419	5.96233	8.80206	5.03074	-2.83973	0.000227162
TC1100004147.mm.2	Tk1	9.31802e-06	-18.2062	5.58329	7.95794	5.03068	-2.37465	0.000227162
TC0100002814.mm.2	Olfr1414	9.32466e-06	-18.1879	4.09046	5.90621	5.03037	-1.81575	0.000227162
TC1300001549.mm.2	Olfr1535	9.32953e-06	-19.438	3.27531	6.96905	5.03014	-3.69374	0.000227162
TC1200000819.mm.2	Isca2	9.40509e-06	-22.5838	6.94507	9.21023	5.02664	-2.26516	0.000228751
TC1700000096.mm.2	1700010I14Rik	9.43191e-06	-22.7665	3.52063	5.97698	5.0254	-2.45635	0.000229152
TC0200005018.mm.2	Ghrh	9.44569e-06	-18.5818	4.21511	6.25705	5.02477	-2.04194	0.000229195
TC0X00003371.mm.2	Msl3	9.45433e-06	-25.6161	8.1571	9.76462	5.02437	-1.60752	0.000229195
TC1100002170.mm.2	H2afv	9.4929e-06	-19.922	7.52055	11.0349	5.0226	-3.51435	0.000229797
TC0300001136.mm.2	Psma5	9.49985e-06	-41.531	7.81734	12.1225	5.02228	-4.30516	0.000229797
TC0X00000171.mm.2	Gpr82	9.55702e-06	-18.1304	2.54796	5.04027	5.01968	-2.49231	0.000229843
TC0400000382.mm.2	Galt	9.56491e-06	-19.1047	5.88994	8.71093	5.01932	-2.82099	0.000229843
TC1800001118.mm.2	Sft2d3	9.57242e-06	-18.4805	4.64744	8.72274	5.01898	-4.0753	0.000229843
TC0800001487.mm.2	Il17c	9.59037e-06	-20.14	4.97615	7.08441	5.01816	-2.10826	0.000229843
TC0800001955.mm.2	Adrb3	9.5974e-06	-27.2689	3.20627	6.25297	5.01785	-3.0467	0.000229843
TC1100001621.mm.2	Eif1	9.61132e-06	-25.0884	10.9799	12.0846	5.01722	-1.1047	0.000229843
TC0300001064.mm.2	Ptpn22	9.61913e-06	-23.7212	3.28618	6.25793	5.01686	-2.97175	0.000229843
TC1700000482.mm.2	Clpsl2	9.63158e-06	-26.2854	5.19191	7.63724	5.0163	-2.44533	0.000229843
TC1000000484.mm.2	Asf1a	9.64707e-06	-28.1454	6.02007	10.3602	5.0156	-4.34013	0.000229843
TC0700001775.mm.2	Hs3st4	9.65157e-06	-18.07	3.72377	5.77222	5.0154	-2.04845	0.000229843
TC1200002060.mm.2	Gm17673	9.66029e-06	-21.1574	2.55504	4.96921	5.01501	-2.41417	0.000229843
TC1100002065.mm.2	Fn3k	9.66492e-06	-21.7448	3.90634	5.84198	5.0148	-1.93564	0.000229843
TC1400001788.mm.2	Dydc2	9.67432e-06	-19.1657	3.37174	5.50636	5.01438	-2.13462	0.000229843
TC0100003534.mm.2	Ndufs2	9.69409e-06	-18.0591	8.61749	11.6352	5.01349	-3.01771	0.000229843
TC1300002706.mm.2	Ndufs4	9.70054e-06	-27.6102	8.04884	11.7763	5.0132	-3.72746	0.000229843
TC1400002037.mm.2	Olfr1511	9.72274e-06	-18.014	3.06656	5.7697	5.01221	-2.70314	0.000229843
TC0100001502.mm.2	Nme7	9.72616e-06	-20.4266	5.78244	7.09061	5.01206	-1.30817	0.000229843
TC0500001024.mm.2	Mepe	9.73511e-06	-23.2882	3.74232	5.94615	5.01166	-2.20383	0.000229843
TC0600000578.mm.2	Malsu1	9.74409e-06	-18.9226	5.59361	9.65466	5.01126	-4.06105	0.000229843
TC0400001356.mm.2	Cited4	9.75555e-06	-19.2411	4.41175	6.85404	5.01075	-2.44229	0.000229843
TC1100001161.mm.2	Slc46a1	9.76176e-06	-20.7683	4.33376	6.8846	5.01047	-2.55084	0.000229843
TC1600000264.mm.2	B3gnt5	9.77425e-06	-17.9828	5.20445	7.45822	5.00992	-2.25377	0.000229843
TC0500000011.mm.2	Fam133b	9.78251e-06	-24.23	6.27312	9.22001	5.00955	-2.94689	0.000229843
TC1300001593.mm.2	Vmn1r205	9.78959e-06	-18.68	2.1505	3.59263	5.00924	-1.44213	0.000229843
TC0500001508.mm.2	Mrps17	9.79247e-06	-18.6427	7.2008	9.70191	5.00911	-2.50111	0.000229843
TC0400003958.mm.2	Tnfrsf8	9.79683e-06	-18.8675	3.49378	5.78155	5.00891	-2.28777	0.000229843
TC1300000176.mm.2	Hist1h4j	9.80221e-06	20.8279	10.9948	8.79689	5.00868	2.19791	0.000229843
TC0900000563.mm.2	Bud13	9.80872e-06	-41.7704	5.86637	7.29102	5.00839	-1.42465	0.000229843
TC0200001935.mm.2	Mertk	9.81591e-06	-21.692	5.38586	7.79869	5.00807	-2.41283	0.000229843
TC0400001783.mm.2	Arhgef19	9.81718e-06	-23.7853	6.15567	8.46271	5.00801	-2.30704	0.000229843
TC0200002669.mm.2	Rtfdc1	9.83278e-06	-26.1115	7.19186	9.36668	5.00732	-2.17482	0.000229843
TC0700004177.mm.2	Knop1	9.83626e-06	-24.343	5.84845	8.21675	5.00717	-2.3683	0.000229843
TC0600000921.mm.2	Ccdc142	9.84333e-06	-21.9241	7.24021	10.8342	5.00686	-3.59399	0.000229843
TC0100001999.mm.2	Stau2	9.85699e-06	-25.4227	7.90707	11.8068	5.00626	-3.89973	0.000229921
TC0500002632.mm.2	Pdcl2	9.87809e-06	-21.2227	2.79666	4.01053	5.00533	-1.21387	0.000230171
TC1000002086.mm.2	1700021F05Rik	9.96236e-06	-35.3239	5.84634	9.70355	5.00164	-3.85721	0.000231687
TC0900001054.mm.2	Mto1	9.96402e-06	-20.3997	4.59393	7.20855	5.00157	-2.61462	0.000231687
TC0500003171.mm.2	Rita1	9.99866e-06	-19.573	4.77613	7.89376	5.00006	-3.11763	0.000231907
TC0900000443.mm.2	Olfr978	1.00036e-05	-18.2954	2.7767	5.54552	4.99984	-2.76882	0.000231907
TC1700000744.mm.2	H2-M10.6	1.00115e-05	-19.9711	2.56061	4.07831	4.9995	-1.5177	0.000231907
TC0600001136.mm.2	Mitf	1.00253e-05	-17.8913	5.4692	7.84044	4.9989	-2.37124	0.000231907
TC0700001002.mm.2	Lysmd4	1.00372e-05	-22.7771	4.12293	7.97862	4.99839	-3.85569	0.000231907
TC1500001810.mm.2	Apol7b	1.00737e-05	-22.0529	4.76922	6.315	4.99681	-1.54578	0.000231907
TC1000001701.mm.2	Ginm1	1.00925e-05	-17.889	8.70336	10.382	4.996	-1.67864	0.000231907
TC0700004164.mm.2	Rps15a	1.00969e-05	-17.9404	9.91893	11.7426	4.99581	-1.82367	0.000231907
TC1000000831.mm.2	Grin3b	1.00975e-05	-26.0087	4.77666	7.78045	4.99579	-3.00379	0.000231907
TC0200004159.mm.2	Cd82	1.01033e-05	-22.614	8.32215	9.81566	4.99554	-1.49351	0.000231907
TC0400004070.mm.2	Park7	1.01066e-05	-28.1711	7.25272	9.47246	4.99539	-2.21974	0.000231907
TC0400000294.mm.2	Cnr1	1.01083e-05	-18.9478	3.65343	6.89193	4.99532	-3.2385	0.000231907
TC0200005205.mm.2	Fam65c	1.01107e-05	-17.9067	5.14763	7.55829	4.99522	-2.41066	0.000231907
TC1100001035.mm.2	Olfr401	1.01197e-05	-20.4414	3.09483	5.58579	4.99483	-2.49096	0.000231907
TC1900000865.mm.2	Fam45a	1.01387e-05	-22.7879	8.5519	10.9254	4.99402	-2.3735	0.000231921
TC0200004067.mm.2	Olfr1249	1.01412e-05	-32.2371	3.40859	5.06356	4.99391	-1.65497	0.000231921
TC0800001552.mm.2	Tsnax	1.01781e-05	-19.3164	6.69381	7.9097	4.99233	-1.21589	0.000232219
TC1500002272.mm.2	Krt72	1.01835e-05	-17.9882	2.87892	4.9986	4.9921	-2.11968	0.000232219
TC1400000348.mm.2	Prrxl1	1.01856e-05	-18.1435	4.49552	6.87499	4.99201	-2.37947	0.000232219
TC0400000419.mm.2	4930578G10Rik	1.0206e-05	-23.5024	4.17031	6.76984	4.99114	-2.59953	0.000232446
TC1100001482.mm.2	Snf8	1.02425e-05	-25.9425	6.43225	10.5816	4.98959	-4.14935	0.000233036
TC0600003266.mm.2	Magohb	1.02711e-05	-36.8282	3.90448	8.34721	4.98838	-4.44273	0.000233036
TC1000002392.mm.2	Mmp11	1.02713e-05	-18.5182	7.28969	10.2722	4.98837	-2.98251	0.000233036
TC1100001756.mm.2	Tanc2	1.02739e-05	-17.8792	5.77443	8.13847	4.98826	-2.36404	0.000233036
TC0200004623.mm.2	Cpxm1	1.02875e-05	-19.492	6.41748	8.94008	4.98769	-2.5226	0.000233106
TC0400002216.mm.2	Pdp1	1.0307e-05	-18.0141	6.52304	8.41315	4.98687	-1.89011	0.000233256
TC0800001193.mm.2	Ces2b	1.03151e-05	-21.456	2.88765	5.30208	4.98653	-2.41443	0.000233256
TC1000000264.mm.2	9330159F19Rik	1.0332e-05	-18.0879	4.74949	6.52527	4.98582	-1.77578	0.0002334
TC1000002000.mm.2	Nt5dc1	1.03595e-05	-18.416	5.98424	7.19908	4.98466	-1.21484	0.00023341
TC1700000110.mm.2	Park2	1.03633e-05	-40.4838	4.21227	6.8959	4.9845	-2.68363	0.00023341
TC1000000822.mm.2	Prtn3	1.03843e-05	-24.0004	4.99146	7.27666	4.98362	-2.2852	0.00023341
TC0600002903.mm.2	Rad18	1.03909e-05	-32.9105	4.65056	8.76328	4.98335	-4.11272	0.00023341
TC0200002809.mm.2	Birc7	1.03928e-05	-23.3451	2.8649	6.14808	4.98327	-3.28318	0.00023341
TC0200001550.mm.2	Gm10912	1.03955e-05	-17.7589	3.2338	5.87339	4.98315	-2.63959	0.00023341
TC1600001648.mm.2	Gtpbp8	1.04626e-05	-18.0963	5.10617	8.13049	4.98036	-3.02432	0.000234679
TC1900001440.mm.2	F530104D19Rik	1.04742e-05	-18.9371	3.55835	6.03503	4.97988	-2.47668	0.000234702
TC1000000819.mm.2	Misp	1.04854e-05	-21.0246	5.10575	7.16592	4.97941	-2.06017	0.000234717
TC0300002263.mm.2	Rps3a1	1.05338e-05	-23.0637	10.2005	11.8025	4.97742	-1.602	0.000235563
TC0100002725.mm.2	Sp110	1.0561e-05	-21.1735	6.14929	7.8671	4.97629	-1.71781	0.000235742
TC1400002106.mm.2	Sdr39u1	1.05632e-05	-18.2055	6.23342	8.82267	4.9762	-2.58925	0.000235742
TC0900003066.mm.2	Arih2	1.05838e-05	-21.6343	6.37063	8.69903	4.97536	-2.3284	0.000235742
TC0100000908.mm.2	Olfr1413	1.05843e-05	-27.2167	3.52023	5.98759	4.97534	-2.46736	0.000235742
TC0700001596.mm.2	Olfr497	1.06015e-05	-18.7949	2.72223	4.65076	4.97463	-1.92853	0.000235834
TC1000002042.mm.2	Gtf3c6	1.0619e-05	-31.5165	7.57446	10.3446	4.97392	-2.77014	0.000235834
TC0800003096.mm.2	Vps9d1	1.06203e-05	-18.638	4.15164	6.62755	4.97386	-2.47591	0.000235834
TC1100000925.mm.2	Tmem256	1.06731e-05	-19.7143	7.02	10.739	4.97171	-3.719	0.00023677
TC0800000098.mm.2	Tex29	1.06867e-05	-17.9847	5.27166	8.51671	4.97116	-3.24505	0.000236835
TC0400003158.mm.2	B020004J07Rik	1.07079e-05	-19.189	3.03788	5.36535	4.9703	-2.32747	0.000236881
TC0700000772.mm.2	Klk11	1.07101e-05	-18.1534	3.35044	5.41316	4.97021	-2.06272	0.000236881
TC1200000795.mm.2	Papln	1.07728e-05	-19.92	5.08242	7.28861	4.96767	-2.20619	0.00023762
TC0700004519.mm.2	Sigirr	1.07751e-05	-17.7256	5.40975	7.42722	4.96758	-2.01747	0.00023762
TC0800001058.mm.2	Fto	1.07756e-05	-18.982	5.60599	7.77045	4.96756	-2.16446	0.00023762
TC1700000585.mm.2	Myo1f	1.0823e-05	-18.1577	5.43231	7.65837	4.96565	-2.22606	0.000238264
TC0500000285.mm.2	Gareml	1.08295e-05	-17.6663	4.12159	6.37111	4.96539	-2.24952	0.000238264
TC1900000106.mm.2	Gpha2	1.0837e-05	-20.3781	4.58108	6.81694	4.96509	-2.23586	0.000238264
TC0500002781.mm.2	A430089I19Rik	1.08784e-05	-23.1047	4.36223	6.79914	4.96344	-2.43691	0.000238533
TC0800002376.mm.2	Ndufa13	1.08794e-05	-18.5162	9.07307	11.7614	4.9634	-2.68833	0.000238533
TC0600003441.mm.2	Gm6654	1.09057e-05	-17.7432	6.59416	8.54165	4.96235	-1.94749	0.000238533
TC1200000498.mm.2	Gemin2	1.09057e-05	-20.6979	3.89247	8.71741	4.96235	-4.82494	0.000238533
TC0700002793.mm.2	Scgb1b2	1.09151e-05	-20.5307	3.19655	6.10723	4.96197	-2.91068	0.000238533
TC1900001028.mm.2	Dnajc4	1.09202e-05	-19.6495	6.38877	8.79241	4.96177	-2.40364	0.000238533
TC0900002917.mm.2	Faiml	1.09395e-05	-20.625	3.1699	4.92849	4.961	-1.75859	0.000238533
TC0200002587.mm.2	Slc9a8	1.09483e-05	-18.8716	6.48775	8.20885	4.96065	-1.7211	0.000238533
TC0800000129.mm.2	4932443I19Rik	1.09577e-05	-17.6778	2.85697	5.52571	4.96028	-2.66874	0.000238533
TC0500002045.mm.2	5031425E22Rik	1.09679e-05	-20.3614	5.32496	7.8493	4.95988	-2.52434	0.000238533
TC0500000489.mm.2	Med28	1.09687e-05	-29.0035	7.53111	11.2633	4.95985	-3.73219	0.000238533
TC0900001325.mm.2	Aste1	1.09782e-05	-27.668	5.05296	7.96424	4.95947	-2.91128	0.000238533
TC1300000688.mm.2	Fbxl21	1.09889e-05	-17.559	4.09677	7.30703	4.95905	-3.21026	0.000238533
TC0900001898.mm.2	Ecsit	1.10352e-05	-19.1236	5.58325	8.00889	4.95722	-2.42564	0.000238988
TC1100002683.mm.2	Zfp2	1.10385e-05	-17.7206	4.18893	7.1264	4.95709	-2.93747	0.000238988
TC1700002795.mm.2	Gm3448	1.10466e-05	-20.7798	4.16129	7.42895	4.95677	-3.26766	0.000238988
TC1100001924.mm.2	Ten1	1.10529e-05	-17.5557	6.51538	9.34695	4.95652	-2.83157	0.000238988
TC0300003182.mm.2	Fpgt	1.10775e-05	-18.3149	5.78149	7.07625	4.95556	-1.29476	0.000239287
TC0100003780.mm.2	Gm3837	1.11132e-05	-29.3504	8.54463	11.5439	4.95416	-2.99927	0.000239745
TC0600001094.mm.2	4930590J08Rik	1.11203e-05	-19.7305	3.48954	5.72618	4.95388	-2.23664	0.000239745
TC0X00001122.mm.2	4933403O08Rik	1.11353e-05	-17.522	3.1941	5.65467	4.9533	-2.46057	0.000239836
TC5_JH584298_random00000001.mm.2	Gm16513	1.12134e-05	-18.0992	2.66595	5.16693	4.95026	-2.50098	0.00024105
TC5_JH584299_random00000009.mm.2	Gm16513	1.12134e-05	-18.0992	2.66595	5.16693	4.95026	-2.50098	0.00024105
TC0600000487.mm.2	Arhgef5	1.12458e-05	-17.6084	5.6629	7.65749	4.94901	-1.99459	0.00024138
TC1300002505.mm.2	Tmem174	1.12505e-05	-18.9449	3.39691	5.28392	4.94883	-1.88701	0.00024138
TC0300002610.mm.2	Mab21l3	1.12956e-05	-23.1715	4.42915	6.59854	4.94709	-2.16939	0.00024181
TC1200001919.mm.2	D830013O20Rik	1.13102e-05	-17.5461	3.62947	6.1452	4.94653	-2.51573	0.00024181
TC1400002523.mm.2	Pcdh20	1.13138e-05	-18.0906	3.2785	6.06091	4.94639	-2.78241	0.00024181
TC0700003007.mm.2	Bax	1.13141e-05	-17.7619	7.35783	10.2633	4.94638	-2.90547	0.00024181
TC1600001233.mm.2	Pla2g10	1.13359e-05	-17.8334	4.72438	7.08969	4.94554	-2.36531	0.000242043
TC1800000672.mm.2	Malt1	1.13752e-05	-18.8522	5.67386	8.24286	4.94404	-2.569	0.000242649
TC1700001686.mm.2	Rab11fip3	1.14391e-05	-25.2161	5.66585	8.43268	4.94161	-2.76683	0.000243778
TC1700001408.mm.2	Rnaset2a	1.14842e-05	-18.4655	10.2112	11.5764	4.9399	-1.3652	0.000244504
TC0400002986.mm.2	Rps6	1.15224e-05	-18.7379	11.0571	11.8252	4.93846	-0.7681	0.000244965
TC1100004035.mm.2	Fam104a	1.15368e-05	-23.8547	6.46952	9.09033	4.93791	-2.62081	0.000244965
TC1500001466.mm.2	Sybu	1.15472e-05	-19.6201	3.67044	6.33923	4.93752	-2.66879	0.000244965
TC0900000381.mm.2	Olfr883	1.15657e-05	-22.0457	2.88964	5.09422	4.93683	-2.20458	0.000244965
TC0900003220.mm.2	Cmc1	1.15711e-05	-18.9809	6.6132	9.8379	4.93663	-3.2247	0.000244965
TC0700004223.mm.2	Ears2	1.15851e-05	-17.4367	4.51147	6.9224	4.9361	-2.41093	0.000244965
TC1200002103.mm.2	Tgfb3	1.15948e-05	-17.3776	7.80638	10.1986	4.93574	-2.39222	0.000244965
TC1700002205.mm.2	1700001C19Rik	1.16038e-05	-17.7526	2.64648	5.23508	4.9354	-2.5886	0.000244965
TC0500003258.mm.2	Rilpl1	1.16051e-05	-20.6693	7.04763	9.46402	4.93535	-2.41639	0.000244965
TC0200001009.mm.2	Ppig	1.16213e-05	-20.1568	7.56876	9.79294	4.93475	-2.22418	0.000245074
TC0600002385.mm.2	Gprin3	1.1633e-05	-17.3787	5.05033	6.42494	4.93431	-1.37461	0.000245088
TC0700002787.mm.2	Fxyd7	1.16786e-05	-22.5523	4.36797	7.20611	4.93261	-2.83814	0.000245815
TC0400001969.mm.2	Gpr157	1.17269e-05	-20.2688	5.34828	7.50322	4.93082	-2.15494	0.000246451
TC1200001207.mm.2	Ppp2r5c	1.17363e-05	-22.1842	7.69568	10.4964	4.93047	-2.80072	0.000246451
TC1000002432.mm.2	Gm9639	1.17474e-05	-17.9247	4.48241	7.57003	4.93006	-3.08762	0.000246451
TC0600002742.mm.2	Rbsn	1.17532e-05	-18.5757	5.77248	7.27102	4.92984	-1.49854	0.000246451
TC1600002118.mm.2	Pigp	1.17807e-05	-24.8373	8.44431	11.4497	4.92883	-3.00539	0.000246795
TC1400002120.mm.2	Gzmb	1.18108e-05	-18.8633	3.70035	5.24799	4.92772	-1.54764	0.000247124
TC1600000448.mm.2	Tnk2	1.18187e-05	-18.7765	6.10625	8.6808	4.92743	-2.57455	0.000247124
TC1300001362.mm.2	Gm21818	1.18336e-05	-17.44	2.86492	5.10673	4.92688	-2.24181	0.000247203
TC1400002002.mm.2	Rnase2a	1.18867e-05	-17.571	4.06663	6.83474	4.92494	-2.76811	0.000248079
TC0X00000207.mm.2	Jade3	1.19006e-05	-17.3577	6.47045	7.75593	4.92443	-1.28548	0.000248136
TC1800000990.mm.2	Tmem241	1.19327e-05	-20.9011	5.67956	7.32842	4.92326	-1.64886	0.000248358
TC1000003112.mm.2	Mars	1.19336e-05	-21.6476	6.8504	9.61981	4.92323	-2.76941	0.000248358
TC1700001944.mm.2	Ly6g6f	1.19632e-05	-19.7846	3.04016	4.89116	4.92215	-1.851	0.00024859
TC1500001774.mm.2	Tssk5	1.19674e-05	-18.0861	3.17151	5.63124	4.922	-2.45973	0.00024859
TC0200000552.mm.2	Fubp3	1.19914e-05	-22.5164	6.45624	8.63574	4.92113	-2.1795	0.00024859
TC1100001535.mm.2	Mrpl45	1.20075e-05	-17.2588	6.63147	7.88614	4.92055	-1.25467	0.00024859
TC0700002469.mm.2	Gm4969	1.20184e-05	-18.0039	2.31769	4.28209	4.92015	-1.9644	0.00024859
TC1400000923.mm.2	Mir124a-1	1.20229e-05	-43.6593	2.64004	4.42514	4.91999	-1.7851	0.00024859
TC0900001739.mm.2	Cntn5	1.20256e-05	-17.2973	3.43965	6.36349	4.91989	-2.92384	0.00024859
TC0200002424.mm.2	1700060C20Rik	1.20395e-05	-19.98	3.28145	5.74282	4.91939	-2.46137	0.00024859
TC1400002382.mm.2	Rb1	1.20579e-05	-23.0167	2.52796	8.63547	4.91873	-6.10751	0.00024859
TC1700000409.mm.2	Gm20026	1.20691e-05	-18.4323	4.03891	6.71844	4.91832	-2.67953	0.00024859
TC0X00002192.mm.2	Mbnl3	1.20726e-05	-17.5373	5.1797	7.8897	4.9182	-2.71	0.00024859
TC0300001116.mm.2	Lamtor5	1.20791e-05	-22.1277	8.52731	11.734	4.91797	-3.20669	0.00024859
TC0400004215.mm.2	Mup21	1.21344e-05	-17.6129	2.54523	3.84617	4.91598	-1.30094	0.000249497
TC0500002488.mm.2	Smim14	1.21509e-05	-19.5233	8.70447	10.3223	4.91539	-1.61783	0.000249497
TC0500001255.mm.2	Srsf9	1.21569e-05	-21.749	7.0341	8.85569	4.91518	-1.82159	0.000249497
TC1800000890.mm.2	Cyb5a	1.21923e-05	-20.4063	8.86092	11.3204	4.91391	-2.45948	0.000249934
TC1400002052.mm.2	Olfr49	1.22125e-05	-24.5691	2.45074	4.11072	4.9132	-1.65998	0.000249934
TC0600003503.mm.2	Herc6	1.22169e-05	-18.5546	5.73222	8.56549	4.91304	-2.83327	0.000249934
TC1400001247.mm.2	Gpc5	1.22458e-05	-22.4286	3.26037	6.38129	4.91201	-3.12092	0.000249934
TC1100002754.mm.2	Slc22a4	1.22471e-05	-19.365	4.05586	6.2513	4.91197	-2.19544	0.000249934
TC1400002061.mm.2	Psmb5	1.226e-05	-25.7691	6.80088	10.6969	4.91151	-3.89602	0.000249934
TC0100000260.mm.2	Unc50	1.22615e-05	-19.2316	7.48659	10.7305	4.91146	-3.24391	0.000249934
TC1100003147.mm.2	Spns3	1.22682e-05	-18.9684	3.61422	6.78861	4.91122	-3.17439	0.000249934
TC1700000472.mm.2	Zfp523	1.23052e-05	-34.6686	4.29379	7.37363	4.90991	-3.07984	0.000250177
TC1200000846.mm.2	Ift43	1.23088e-05	-21.282	6.94833	9.50291	4.90978	-2.55458	0.000250177
TC1100000473.mm.2	Med7	1.23242e-05	-17.2805	7.08125	9.37031	4.90924	-2.28906	0.000250177
TC0200000547.mm.2	Gpr107	1.23274e-05	-18.0689	5.86678	8.10164	4.90913	-2.23486	0.000250177
TC0600001557.mm.2	Prh1	1.23365e-05	-18.3141	5.33011	8.26087	4.90881	-2.93076	0.000250177
TC0X00003064.mm.2	Ripply1	1.23563e-05	-27.1762	3.91554	6.60157	4.90811	-2.68603	0.000250309
TC0700000775.mm.2	Klk8	1.23719e-05	-17.3705	5.01291	7.70116	4.90756	-2.68825	0.000250309
TC1400001965.mm.2	3632451O06Rik	1.23921e-05	-19.9709	4.24038	5.97971	4.90686	-1.73933	0.000250309
TC0900001200.mm.2	Pcolce2	1.24022e-05	-30.2144	8.86679	10.9685	4.9065	-2.10171	0.000250309
TC0700000980.mm.2	Apba2	1.24079e-05	-18.9835	4.75499	7.57096	4.9063	-2.81597	0.000250309
TC0400004189.mm.2	Ccdc163	1.24196e-05	-18.5903	3.73422	6.14884	4.90589	-2.41462	0.000250309
TC1200002401.mm.2	4930595D18Rik	1.24219e-05	-17.1464	5.21872	7.2818	4.90581	-2.06308	0.000250309
TC0100001386.mm.2	Teddm1a	1.24338e-05	-17.2829	3.43476	6.47721	4.9054	-3.04245	0.000250322
TC0500003481.mm.2	Zfp68	1.24508e-05	-17.9356	8.11183	9.98186	4.9048	-1.87003	0.000250437
TC0700000261.mm.2	Ceacam11	1.24758e-05	-17.6477	3.03376	5.4847	4.90393	-2.45094	0.000250701
TC0200002177.mm.2	Kiz	1.24933e-05	-31.9263	6.84822	9.40452	4.90332	-2.5563	0.000250701
TC0300000323.mm.2	D3Ertd751e	1.25041e-05	-18.998	5.04772	7.87136	4.90295	-2.82364	0.000250701
TC0X00002136.mm.2	Dcaf12l1	1.2541e-05	-24.0206	4.05687	6.40457	4.90167	-2.3477	0.000250701
TC1500001890.mm.2	Cbx7	1.25443e-05	-27.686	4.57391	7.23545	4.90155	-2.66154	0.000250701
TC1400001217.mm.2	Gm9324	1.25638e-05	-18.9913	2.9542	5.53261	4.90088	-2.57841	0.000250701
TC1400002093.mm.2	Mdp1	1.25697e-05	-23.2631	7.17695	10.4669	4.90068	-3.28995	0.000250701
TC0600000471.mm.2	Olfr448	1.25717e-05	-17.1098	3.1613	4.92036	4.90061	-1.75906	0.000250701
TC0600002284.mm.2	Hoxa10	1.25743e-05	-21.4065	3.76504	6.0142	4.90052	-2.24916	0.000250701
TC0600000566.mm.2	Gimap4	1.258e-05	-28.9707	7.79583	10.3739	4.90032	-2.57807	0.000250701
TC0500002583.mm.2	Gm10135	1.25903e-05	-17.3541	7.21419	11.1341	4.89996	-3.91991	0.000250701
TC0300001194.mm.2	Sass6	1.25994e-05	-17.0931	6.52682	7.16981	4.89965	-0.64299	0.000250701
TC0400003603.mm.2	Fam167b	1.26339e-05	-17.2821	4.44581	7.2077	4.89846	-2.76189	0.000251095
TC0500000623.mm.2	N4bp2	1.26476e-05	-19.0223	4.722	7.03996	4.89799	-2.31796	0.000251095
TC1300002209.mm.2	Prss47	1.26531e-05	-18.5643	3.46368	5.86417	4.8978	-2.40049	0.000251095
TC0200005482.mm.2	Hypk	1.27038e-05	-17.2187	8.64095	11.2033	4.89607	-2.56235	0.000251876
TC0200002341.mm.2	Cbfa2t2	1.27352e-05	-17.3131	5.28347	7.9568	4.89499	-2.67333	0.000252058
TC1700000906.mm.2	Trerf1	1.27375e-05	-18.0604	6.11689	8.15312	4.89492	-2.03623	0.000252058
TC0100002762.mm.2	Kcnj13	1.27544e-05	-19.3604	6.88458	9.2615	4.89434	-2.37692	0.000252058
TC0300002506.mm.2	Fcgr1	1.27774e-05	-20.5952	5.07494	7.81941	4.89356	-2.74447	0.000252058
TC0100001752.mm.2	Susd4	1.27797e-05	-19.0607	6.05823	8.37109	4.89348	-2.31286	0.000252058
TC1100003323.mm.2	AU040972	1.27811e-05	-21.1248	4.97761	7.16169	4.89343	-2.18408	0.000252058
TC1700000711.mm.2	Ppp1r10	1.28032e-05	-18.2501	7.1099	9.29622	4.89268	-2.18632	0.000252109
TC1900000224.mm.2	Gm8369	1.28064e-05	-17.0658	2.37078	4.52412	4.89257	-2.15334	0.000252109
TC0300001644.mm.2	Slc10a5	1.28468e-05	-17.0198	2.66826	4.99674	4.8912	-2.32848	0.00025268
TC0200004366.mm.2	Arhgap11a	1.29218e-05	-18.9712	4.41521	5.83065	4.88868	-1.41544	0.00025379
TC0300001803.mm.2	Mrpl47	1.29261e-05	-17.0871	5.35986	8.80892	4.88853	-3.44906	0.00025379
TC1200001947.mm.2	Zbtb25	1.29923e-05	-61.6328	5.53247	7.9105	4.88631	-2.37803	0.000254865
TC1000002049.mm.2	Gpr6	1.3013e-05	-18.7955	3.16813	5.92796	4.88562	-2.75983	0.000255046
TC0300002312.mm.2	Sema4a	1.30392e-05	-16.9964	5.9281	7.1544	4.88475	-1.2263	0.000255135
TC1600001025.mm.2	Smim11	1.30408e-05	-18.6721	8.43072	11.1357	4.8847	-2.70498	0.000255135
TC0200004878.mm.2	Snph	1.30533e-05	-17.5376	6.04976	7.64172	4.88428	-1.59196	0.000255135
TC0400004000.mm.2	Zfp933	1.30635e-05	-19.3726	4.91329	8.15669	4.88394	-3.2434	0.000255135
TC1700000567.mm.2	Cyp4f15	1.30787e-05	-16.9824	3.62105	5.15038	4.88344	-1.52933	0.000255137
TC0300000750.mm.2	Gba	1.30866e-05	-17.2267	7.43594	9.27991	4.88317	-1.84397	0.000255137
TC1000002388.mm.2	Mif	1.31165e-05	-17.7264	7.55105	9.69528	4.88218	-2.14423	0.000255348
TC1100001576.mm.2	Gsdma2	1.31275e-05	-24.8479	5.83582	7.9431	4.88182	-2.10728	0.000255348
TC0400003334.mm.2	Tspan1	1.31462e-05	-17.2418	6.68004	10.2947	4.8812	-3.61466	0.000255348
TC1400002146.mm.2	N6amt2	1.31483e-05	-17.4176	6.00244	9.20719	4.88113	-3.20475	0.000255348
TC0600003002.mm.2	Zfp9	1.31575e-05	-28.7878	6.01735	8.83041	4.88083	-2.81306	0.000255348
TC1100001474.mm.2	Gngt2	1.31681e-05	-18.1073	6.04801	10.1175	4.88048	-4.06949	0.000255348
TC1000001988.mm.2	Zufsp	1.31779e-05	-16.9285	3.938	7.53964	4.88015	-3.60164	0.000255348
TC0200004424.mm.2	Dnajc17	1.3215e-05	-20.7561	6.10875	8.21385	4.87893	-2.1051	0.000255843
TC1500000515.mm.2	Chrac1	1.32527e-05	-18.4183	7.04255	10.0098	4.8777	-2.96725	0.000255966
TC1700000214.mm.2	Fpr2	1.32543e-05	-17.0485	3.1918	6.2191	4.87764	-3.0273	0.000255966
TC1100003118.mm.2	C1qbp	1.32559e-05	-21.4859	8.58635	10.1121	4.87759	-1.52575	0.000255966
TC1200001832.mm.2	Fkbp3	1.32764e-05	-17.4899	8.92938	11.438	4.87692	-2.50862	0.000256124
TC0700000567.mm.2	Igflr1	1.32905e-05	-22.8121	7.52543	9.82724	4.87646	-2.30181	0.000256124
TC0X00000089.mm.2	Ssxb10	1.33043e-05	-20.4621	3.85144	6.37682	4.87601	-2.52538	0.000256124
TC1200000183.mm.2	Iah1	1.33108e-05	-26.7926	6.04008	8.84041	4.8758	-2.80033	0.000256124
TC1000003225.mm.2	Ddt	1.33286e-05	-21.0681	6.76789	9.99253	4.87522	-3.22464	0.000256124
TC1700000691.mm.2	Pou5f1	1.33333e-05	-19.85	3.29537	5.1896	4.87506	-1.89423	0.000256124
TC0900001516.mm.2	C130032M10Rik	1.33558e-05	-23.4383	3.57456	6.12071	4.87433	-2.54615	0.000256334
TC0700000332.mm.2	Vmn1r139	1.33926e-05	-21.8691	3.07923	5.47743	4.87314	-2.3982	0.000256597
TC0700000337.mm.2	Vmn1r132	1.33926e-05	-21.8691	3.07923	5.47743	4.87314	-2.3982	0.000256597
TC0600000958.mm.2	Emx1	1.34483e-05	-19.9631	5.02755	6.78261	4.87133	-1.75506	0.000257228
TC0900003074.mm.2	Tma7	1.34487e-05	-18.6157	8.22283	10.8009	4.87132	-2.57807	0.000257228
TC0700001311.mm.2	Ccdc90b	1.34961e-05	-18.4295	6.69428	8.96945	4.86979	-2.27517	0.000257913
TC0700002001.mm.2	Prap1	1.35118e-05	-19.1214	4.31569	6.62617	4.86929	-2.31048	0.000257991
TC1100004240.mm.2	Cd7	1.35251e-05	-18.23	3.98976	6.44427	4.86886	-2.45451	0.000258023
TC0500001380.mm.2	Ppp1cc	1.35406e-05	-24.5945	8.56032	10.5902	4.86836	-2.02988	0.000258069
TC0100001414.mm.2	Gm2000	1.35538e-05	-42.5754	10.407	12.4667	4.86794	-2.0597	0.000258069
TC0700001957.mm.2	Foxi2	1.35624e-05	-19.582	4.14943	6.84059	4.86766	-2.69116	0.000258069
TC1100000836.mm.2	B430202K04Rik	1.3603e-05	-17.0839	3.68889	6.41192	4.86637	-2.72303	0.00025862
TC0800000477.mm.2	Adam24	1.36176e-05	-17.546	2.37523	4.48198	4.8659	-2.10675	0.000258676
TC1500001099.mm.2	Amhr2	1.3656e-05	-18.2622	4.58671	7.35552	4.86468	-2.76881	0.000259184
TC0800003011.mm.2	Sdr42e1	1.36855e-05	-17.2672	4.21336	6.13806	4.86374	-1.9247	0.000259522
TC0300000162.mm.2	Ghsr	1.37085e-05	-17.0959	3.50501	5.9633	4.86301	-2.45829	0.000259736
TC0200004529.mm.2	Shc4	1.3727e-05	-17.1463	3.87068	6.09143	4.86242	-2.22075	0.000259742
TC0100000627.mm.2	Pnkd	1.37388e-05	-18.557	5.8853	8.99574	4.86205	-3.11044	0.000259742
TC0800001701.mm.2	Ankrd10	1.37439e-05	-17.1232	6.75746	7.96474	4.86189	-1.20728	0.000259742
TC1700000596.mm.2	Platr17	1.37744e-05	-17.1117	5.00437	6.88883	4.86093	-1.88446	0.000259853
TC1000002775.mm.2	Tmtc3	1.38251e-05	-22.2945	7.43927	8.72513	4.85933	-1.28586	0.000259853
TC0200003132.mm.2	Tor4a	1.38264e-05	-17.4306	4.42849	7.59393	4.85929	-3.16544	0.000259853
TC0200004970.mm.2	Edem2	1.38337e-05	-16.7905	7.62558	9.81946	4.85906	-2.19388	0.000259853
TC0300003239.mm.2	Gm128	1.38493e-05	-19.9066	3.15147	6.1841	4.85857	-3.03263	0.000259853
TC0X00000867.mm.2	Gm5072	1.38502e-05	-17.4352	2.46503	3.82293	4.85854	-1.3579	0.000259853
TC0500002981.mm.2	Gtpbp6	1.38569e-05	-17.3713	5.77113	7.62173	4.85833	-1.8506	0.000259853
TC1100000713.mm.2	Trim17	1.38781e-05	-25.4032	7.59349	10.2901	4.85767	-2.69661	0.000259853
TC0400001666.mm.2	Srsf10	1.38892e-05	-46.6521	7.5736	10.0915	4.85732	-2.5179	0.000259853
TC0400000888.mm.2	Gm26566	1.38904e-05	-18.519	4.37709	7.00395	4.85729	-2.62686	0.000259853
TC0600003499.mm.2	Gimap7	1.39151e-05	-17.5364	4.53005	6.16066	4.85651	-1.63061	0.000259853
TC0100000041.mm.2	3110035E14Rik	1.39158e-05	-16.7646	3.40629	6.78228	4.85649	-3.37599	0.000259853
TC1200000830.mm.2	Zc2hc1c	1.39237e-05	-17.6533	5.84408	7.96903	4.85625	-2.12495	0.000259853
TC1400001516.mm.2	Gm2244	1.39379e-05	-19.9367	2.70219	5.16704	4.8558	-2.46485	0.000259853
TC0300000928.mm.2	Sv2a	1.39488e-05	-16.9575	4.77318	6.84022	4.85546	-2.06704	0.000259853
TC0700001833.mm.2	AI467606	1.39564e-05	-18.0262	4.99525	8.07924	4.85523	-3.08399	0.000259853
TC1100003385.mm.2	Slfn10-ps	1.39625e-05	-18.2873	3.66301	6.46445	4.85504	-2.80144	0.000259853
TC0600002217.mm.2	Zfp746	1.39789e-05	-20.6296	5.67452	8.23817	4.85453	-2.56365	0.000259853
TC1700002147.mm.2	Spats1	1.39936e-05	-25.8697	4.76345	7.6177	4.85407	-2.85425	0.000259853
TC1200001908.mm.2	Dhrs7	1.39955e-05	-22.6966	6.71199	9.8116	4.85401	-3.09961	0.000259853
TC0200003317.mm.2	Slc2a8	1.39955e-05	-17.8862	5.69717	7.3243	4.85401	-1.62713	0.000259853
TC1100001163.mm.2	Sebox	1.40312e-05	-16.7356	3.46542	6.02798	4.85291	-2.56256	0.000260092
TC1200000578.mm.2	4930512B01Rik	1.40318e-05	-18.4919	2.76901	5.81738	4.85289	-3.04837	0.000260092
TC0500003191.mm.2	Mapkapk5	1.40505e-05	-17.0443	5.08707	8.91107	4.85231	-3.824	0.00026013
TC1800000825.mm.2	Pias2	1.40573e-05	-18.3997	7.9654	9.83955	4.8521	-1.87415	0.00026013
TC1400002302.mm.2	Adamdec1	1.40691e-05	-17.3745	4.59322	7.04847	4.85173	-2.45525	0.000260132
TC1700000276.mm.2	3110052M02Rik	1.40902e-05	-16.789	5.10903	7.50587	4.85108	-2.39684	0.000260161
TC0400002084.mm.2	Ssu72	1.40965e-05	-17.0926	8.91674	10.8283	4.85089	-1.91156	0.000260161
TC0600003603.mm.2	Grcc10	1.41058e-05	-28.1901	9.35446	11.6012	4.8506	-2.24674	0.000260161
TC0700001880.mm.2	Slc5a2	1.41406e-05	-16.7842	4.38448	6.81061	4.84953	-2.42613	0.00026037
TC0400003389.mm.2	Szt2	1.41439e-05	-20.8796	5.70887	8.39795	4.84943	-2.68908	0.00026037
TC1200000895.mm.2	Adck1	1.41676e-05	-17.3498	5.58948	7.52306	4.8487	-1.93358	0.00026037
TC1500000967.mm.2	Tmem106c	1.41719e-05	-22.8878	4.9898	6.79622	4.84857	-1.80642	0.00026037
TC1900001390.mm.2	Sgms1	1.41978e-05	-18.3235	7.4094	9.33675	4.84778	-1.92735	0.00026037
TC0200004681.mm.2	Trmt6	1.4201e-05	-17.3917	5.97435	8.64028	4.84768	-2.66593	0.00026037
TC0700000612.mm.2	Scgb1b20	1.42047e-05	-29.3632	3.74847	6.72283	4.84757	-2.97436	0.00026037
TC0200005378.mm.2	Gm14326	1.42315e-05	-17.5797	9.3882	11.5334	4.84675	-2.1452	0.00026037
TC0100000890.mm.2	Ube2f	1.4242e-05	-16.6611	7.05839	8.9977	4.84643	-1.93931	0.00026037
TC1800000488.mm.2	Lvrn	1.42437e-05	-18.0868	3.29106	5.02304	4.84638	-1.73198	0.00026037
TC1100001276.mm.2	Acaca	1.42488e-05	-17.2248	5.75717	8.39505	4.84622	-2.63788	0.00026037
TC0700001793.mm.2	Il4ra	1.42588e-05	-18.5379	7.62485	10.0529	4.84592	-2.42805	0.00026037
TC1300001902.mm.2	Dtnbp1	1.42736e-05	-16.6842	6.0174	8.69287	4.84547	-2.67547	0.00026037
TC0X00001798.mm.2	Tbc1d25	1.42813e-05	-17.1665	4.94597	7.25294	4.84523	-2.30697	0.00026037
TC1700002224.mm.2	A530064D06Rik	1.43212e-05	-17.4343	2.34429	4.29045	4.84402	-1.94616	0.000260883
TC0400002013.mm.2	Tnfrsf25	1.43424e-05	-20.5458	5.54986	8.49882	4.84338	-2.94896	0.000261055
TC0100001637.mm.2	Olfr432	1.43636e-05	-16.991	2.9409	4.89865	4.84274	-1.95775	0.000261227
TC0500003625.mm.2	Urad	1.43865e-05	-26.3965	4.19776	6.57751	4.84204	-2.37975	0.000261234
TC0300001022.mm.2	Nhlh2	1.43875e-05	-32.0423	3.58712	5.71175	4.84201	-2.12463	0.000261234
TC0700000501.mm.2	Gmfg	1.44146e-05	-26.3857	7.28958	11.4624	4.8412	-4.17282	0.000261512
TC0700000470.mm.2	Gm10046	1.44398e-05	-16.6131	2.70473	7.56177	4.84044	-4.85704	0.000261644
TC0700000473.mm.2	Zfp626	1.44549e-05	-21.9846	6.16394	10.2953	4.83998	-4.13136	0.000261644
TC0400003123.mm.2	I0C0044D17Rik	1.44572e-05	-25.0239	2.92951	5.48539	4.83992	-2.55588	0.000261644
TC1100001236.mm.2	Slfn5	1.44968e-05	-36.2718	7.7548	9.98812	4.83873	-2.23332	0.000261896
TC0900002305.mm.2	Atm	1.45012e-05	-19.562	4.13923	7.4066	4.8386	-3.26737	0.000261896
TC0400002643.mm.2	Ppp3r2	1.45127e-05	-18.8056	2.43278	3.88536	4.83825	-1.45258	0.000261896
TC0600001807.mm.2	Pon3	1.45183e-05	-16.8793	9.73463	11.4185	4.83808	-1.68387	0.000261896
TC0100001586.mm.2	Pfdn2	1.45303e-05	-18.6841	7.36646	9.89588	4.83773	-2.52942	0.000261899
TC0300002321.mm.2	Rxfp4	1.45642e-05	-19.2162	4.61741	7.50177	4.83671	-2.88436	0.000262262
TC1100003702.mm.2	Krt25	1.45861e-05	-31.6909	3.57786	5.73065	4.83606	-2.15279	0.000262262
TC0900001422.mm.2	Ip6k2	1.45992e-05	-16.8099	7.76244	9.1602	4.83567	-1.39776	0.000262262
TC0400000894.mm.2	Gm13272	1.4613e-05	-37.0047	4.29332	6.95758	4.83526	-2.66426	0.000262262
TC0200002972.mm.2	Itga8	1.46251e-05	-26.3842	8.57786	11.3791	4.8349	-2.80124	0.000262262
TC0300002342.mm.2	Trim46	1.46414e-05	-18.2465	3.4482	6.19736	4.83442	-2.74916	0.000262262
TC1500000803.mm.2	Ribc2	1.46437e-05	-16.6132	3.99053	5.90694	4.83435	-1.91641	0.000262262
TC0800000115.mm.2	F10	1.46496e-05	-17.7741	5.88412	7.13396	4.83417	-1.24984	0.000262262
TC0900000997.mm.2	Wdr72	1.46567e-05	-20.2994	4.61956	6.99623	4.83396	-2.37667	0.000262262
TC1700000628.mm.2	H2-Eb2	1.47154e-05	-25.3284	3.962	6.28726	4.83223	-2.32526	0.0002631
TC1300002431.mm.2	Papd4	1.47405e-05	-17.1209	7.14396	8.79058	4.83149	-1.64662	0.000263337
TC1500002124.mm.2	Dbx2	1.47545e-05	-20.3153	4.12397	6.49557	4.83108	-2.3716	0.000263375
TC1700001463.mm.2	Gpr31b	1.48095e-05	-29.6026	2.67334	5.30025	4.82946	-2.62691	0.000264067
TC0500003474.mm.2	Taf6	1.4833e-05	-26.6318	6.1017	8.84947	4.82877	-2.74777	0.000264067
TC1500000567.mm.2	Zfp623	1.48481e-05	-16.9153	6.16915	8.11515	4.82833	-1.946	0.000264067
TC1100000120.mm.2	Abca13	1.48496e-05	-18.2641	2.06714	3.30188	4.82829	-1.23474	0.000264067
TC0900002436.mm.2	Gm9869	1.48637e-05	-17.6111	2.92011	6.03912	4.82787	-3.11901	0.000264067
TC0300000854.mm.2	Gm5773	1.48646e-05	-17.6409	2.85333	4.60732	4.82785	-1.75399	0.000264067
TC0900003337.mm.2	Ip6k1	1.48769e-05	-19.3358	7.88139	9.52748	4.82749	-1.64609	0.000264074
TC0600000775.mm.2	Gng12	1.49153e-05	-16.5049	8.19061	10.8483	4.82637	-2.65769	0.000264335
TC1600001151.mm.2	Glyr1	1.49154e-05	-20.8382	8.05153	9.98532	4.82636	-1.93379	0.000264335
TC0300000806.mm.2	S100a3	1.49471e-05	-16.7794	3.48915	6.40647	4.82544	-2.91732	0.000264685
TC1500001716.mm.2	2300005B03Rik	1.50181e-05	-16.5208	5.41875	7.48404	4.82338	-2.06529	0.000265065
TC0300002068.mm.2	Gpr149	1.50442e-05	-16.9802	2.68057	4.19717	4.82263	-1.5166	0.000265065
TC0400003865.mm.2	Padi4	1.50511e-05	-18.1146	3.48792	5.7503	4.82243	-2.26238	0.000265065
TC0500000806.mm.2	Smr3a	1.50525e-05	-18.6009	2.28778	3.80554	4.82239	-1.51776	0.000265065
TC0800002815.mm.2	Exoc3l	1.50627e-05	-16.6358	3.94703	7.87343	4.8221	-3.9264	0.000265065
TC0700003845.mm.2	Folr2	1.50631e-05	-18.649	4.29306	7.29368	4.82209	-3.00062	0.000265065
TSUnmapped00000034.mm.2	Defa-rs2	1.50769e-05	-16.9178	2.86585	5.28459	4.82169	-2.41874	0.000265065
TC0100003751.mm.2	Lyplal1	1.50932e-05	-16.4661	3.75637	6.86053	4.82122	-3.10416	0.000265065
TC1400001624.mm.2	Pde12	1.50989e-05	-18.7608	5.85945	7.52868	4.82105	-1.66923	0.000265065
TC0900002055.mm.2	Panx3	1.51071e-05	-18.7685	4.28677	6.15871	4.82082	-1.87194	0.000265065
TC1700001831.mm.2	Hsf2bp	1.51573e-05	-19.6471	4.58604	6.71164	4.81938	-2.1256	0.000265065
TC1400001554.mm.2	Ap3m1	1.51604e-05	-20.8396	8.07239	9.6861	4.81929	-1.61371	0.000265065
TC0700000406.mm.2	D930028M14Rik	1.51636e-05	-16.5777	3.81701	6.22084	4.8192	-2.40383	0.000265065
TC0200004249.mm.2	Depdc7	1.51735e-05	-17.1677	3.44672	6.86782	4.81891	-3.4211	0.000265065
TC0400003657.mm.2	Oprd1	1.51789e-05	-17.7357	5.0375	7.18944	4.81876	-2.15194	0.000265065
TC1600001573.mm.2	BC100530	1.51854e-05	-44.6973	5.9937	9.48326	4.81857	-3.48956	0.000265065
TC0700002548.mm.2	Gm5725	1.51948e-05	-17.071	2.48283	5.73944	4.81831	-3.25661	0.000265065
TC0700002577.mm.2	Gm5725	1.51948e-05	-17.071	2.48283	5.73944	4.81831	-3.25661	0.000265065
TC1500000008.mm.2	Oxct1	1.52051e-05	-39.0899	7.37355	10.61	4.81801	-3.23645	0.000265065
TC0200004645.mm.2	Gfra4	1.52073e-05	-16.4755	5.51527	8.33015	4.81795	-2.81488	0.000265065
TC0600001942.mm.2	Iqub	1.52255e-05	-16.4842	4.33202	5.29232	4.81743	-0.9603	0.000265174
TC1400000254.mm.2	Duxbl2	1.526e-05	-22.4706	4.43761	7.78903	4.81645	-3.35142	0.000265277
TC1400000256.mm.2	Duxbl3	1.526e-05	-22.4706	4.43761	7.78903	4.81645	-3.35142	0.000265277
TC0600002415.mm.2	Vmn1r35	1.52672e-05	-17.4426	2.65292	3.91476	4.81624	-1.26184	0.000265277
TC0100002471.mm.2	Plekhm3	1.52823e-05	-16.4248	5.26604	7.04918	4.81581	-1.78314	0.000265331
TC1000001643.mm.2	Olfr788	1.53145e-05	-17.8094	2.48127	5.10539	4.8149	-2.62412	0.000265576
TC0400003489.mm.2	Ndufs5	1.53203e-05	-18.6231	8.03141	11.1591	4.81473	-3.12769	0.000265576
TC1700002629.mm.2	Cox7a2l	1.54036e-05	-17.4526	8.68741	10.397	4.81238	-1.70959	0.000266812
TC1900000056.mm.2	Yif1a	1.54315e-05	-16.7757	5.57977	8.40676	4.81159	-2.82699	0.000267086
TC0700002461.mm.2	Psg17	1.54543e-05	-16.6641	3.20958	5.94625	4.81095	-2.73667	0.000267109
TC0700004029.mm.2	Olfr2	1.5458e-05	-34.4324	2.7983	5.24691	4.81085	-2.44861	0.000267109
TC1700001500.mm.2	Pdcd2	1.54689e-05	-25.5804	6.88195	9.36819	4.81054	-2.48624	0.000267109
TC0200003968.mm.2	Olfr1106	1.55198e-05	-20.3529	2.6881	4.54749	4.80911	-1.85939	0.000267596
TC0400003834.mm.2	Gm13030	1.55417e-05	-18.2932	3.22418	5.00774	4.8085	-1.78356	0.000267596
TC0700002683.mm.2	Zfp780b	1.55486e-05	-19.5935	6.77898	9.81728	4.80831	-3.0383	0.000267596
TC0700000411.mm.2	Prr19	1.55618e-05	-21.6805	4.73757	6.54218	4.80794	-1.80461	0.000267596
TC1900000211.mm.2	Slc15a3	1.55623e-05	-17.8563	5.87395	9.04112	4.80793	-3.16717	0.000267596
TC0500003236.mm.2	Vps33a	1.55694e-05	-17.0608	7.22058	9.29601	4.80773	-2.07543	0.000267596
TC1900000426.mm.2	Slc1a1	1.55924e-05	-17.6229	5.44766	7.51574	4.80709	-2.06808	0.000267641
TC0500003712.mm.2	Denr	1.56104e-05	-16.4365	7.98812	9.98192	4.80659	-1.9938	0.000267641
TC1700000924.mm.2	Tfeb	1.56156e-05	-18.6882	6.5283	8.02316	4.80644	-1.49486	0.000267641
TC1900000378.mm.2	Gm9493	1.56202e-05	-17.8525	12.2217	12.8392	4.80631	-0.6175	0.000267641
TC1200001979.mm.2	Vti1b	1.5656e-05	-17.8133	6.73134	10.0691	4.80532	-3.33776	0.000268047
TC0200002722.mm.2	Gm11007	1.57589e-05	-16.8427	8.94682	11.2379	4.80247	-2.29108	0.000269393
TC0200002724.mm.2	Gm11007	1.57589e-05	-16.8427	8.94682	11.2379	4.80247	-2.29108	0.000269393
TC0100003210.mm.2	Rgs18	1.57765e-05	-16.4059	3.4097	7.97732	4.80199	-4.56762	0.000269487
TC0200004355.mm.2	Chrm5	1.57926e-05	-18.0926	2.55267	4.43711	4.80155	-1.88444	0.000269555
TC1600002024.mm.2	Krtap22-2	1.58416e-05	-17.0607	2.66658	4.70505	4.8002	-2.03847	0.000270183
TC0800000550.mm.2	Rwdd4a	1.58625e-05	-17.4705	6.99539	9.11118	4.79963	-2.11579	0.000270332
TC0500003734.mm.2	1500011B03Rik	1.59239e-05	-19.6356	6.51739	9.27621	4.79795	-2.75882	0.000270835
TC1200000606.mm.2	2700049A03Rik	1.59365e-05	-16.351	4.49447	6.69191	4.79761	-2.19744	0.000270835
TC1400002832.mm.2	Pabpn1	1.59378e-05	-18.4079	7.43448	10.6132	4.79757	-3.17872	0.000270835
TC0700003572.mm.2	Ap3s2	1.59408e-05	-16.9689	6.82051	8.20726	4.79749	-1.38675	0.000270835
TC0500001483.mm.2	Tmem132c	1.59771e-05	-16.551	7.64179	10.401	4.7965	-2.75921	0.000271244
TC0100000663.mm.2	Stk11ip	1.59998e-05	-16.3755	5.3715	7.57681	4.79589	-2.20531	0.000271422
TC1300000209.mm.2	Vmn1r201	1.60192e-05	-16.2761	2.46485	4.94097	4.79536	-2.47612	0.000271465
TC1700002796.mm.2	Gm3448	1.60268e-05	-18.8809	5.61169	7.45958	4.79515	-1.84789	0.000271465
TC1400001102.mm.2	Mtrf1	1.60458e-05	-20.7568	3.91717	7.87364	4.79464	-3.95647	0.00027158
TC0200002863.mm.2	Prpf18	1.60605e-05	-16.2995	7.27211	9.57729	4.79424	-2.30518	0.000271622
TC1900000962.mm.2	Tsga10ip	1.60847e-05	-17.3115	2.88369	5.61423	4.79359	-2.73054	0.000271771
TC0X00003216.mm.2	Samt1	1.60938e-05	-20.1846	3.04486	6.00524	4.79334	-2.96038	0.000271771
TC0900002185.mm.2	Atp5l	1.61809e-05	-16.3062	9.08902	10.8779	4.791	-1.78888	0.000273034
TC0700002680.mm.2	1700049G17Rik	1.62161e-05	-21.8522	6.19072	9.64274	4.79005	-3.45202	0.00027342
TC0400003836.mm.2	Otud3	1.62344e-05	-16.6041	4.35594	6.82436	4.78956	-2.46842	0.000273472
TC1600001156.mm.2	AU021092	1.62438e-05	-16.892	8.09528	9.9222	4.78931	-1.82692	0.000273472
TC1900000164.mm.2	Ints5	1.62726e-05	-19.4957	5.53172	7.88967	4.78854	-2.35795	0.000273671
TC0700001947.mm.2	Edrf1	1.62843e-05	-17.076	4.57953	6.80519	4.78823	-2.22566	0.000273671
TC0800000172.mm.2	Agpat5	1.62926e-05	-16.4041	6.50064	8.144	4.78801	-1.64336	0.000273671
TC1900000157.mm.2	Gm2518	1.63484e-05	-16.2348	3.3328	5.85991	4.78652	-2.52711	0.000274401
TC0700000279.mm.2	Nanos2	1.63618e-05	-18.8563	3.26509	5.88853	4.78617	-2.62344	0.000274419
TC0600002992.mm.2	Fxyd4	1.63877e-05	-22.0544	5.26064	7.47768	4.78548	-2.21704	0.000274645
TC0200003947.mm.2	Olfr1080	1.64129e-05	-18.4647	2.16861	3.92108	4.78481	-1.75247	0.000274788
TC0200001963.mm.2	Stk35	1.64366e-05	-16.7374	4.63377	7.10046	4.78419	-2.46669	0.000274788
TC0600000962.mm.2	Smyd5	1.644e-05	-22.173	4.05445	6.29245	4.7841	-2.238	0.000274788
TC0X00000166.mm.2	Ddx3x	1.64457e-05	16.4068	9.83157	7.98842	4.78395	1.84315	0.000274788
TC1700000663.mm.2	Ddah2	1.65586e-05	-25.2412	8.39039	11.2302	4.78098	-2.83981	0.000276466
TC1000001698.mm.2	Pcmt1	1.65751e-05	-16.2262	6.76293	8.13461	4.78054	-1.37168	0.000276468
TC0600001935.mm.2	Rnf148	1.65836e-05	-18.4003	2.80039	5.07442	4.78032	-2.27403	0.000276468
TC1100001317.mm.2	Tubd1	1.66447e-05	-16.178	5.03239	7.90295	4.77872	-2.87056	0.000277
TC1200001284.mm.2	Tmem121	1.66461e-05	-25.2415	3.28156	6.04667	4.77869	-2.76511	0.000277
TC1900000996.mm.2	Gm19505	1.6654e-05	-16.2776	4.16503	7.1514	4.77848	-2.98637	0.000277
TC0700003413.mm.2	Mphosph10	1.66744e-05	-16.3383	6.67225	8.74462	4.77795	-2.07237	0.000277
TC0200002671.mm.2	Fam209	1.66779e-05	-16.7088	3.94847	6.40503	4.77786	-2.45656	0.000277
TC0100002394.mm.2	Als2cr11	1.67049e-05	-17.6406	2.95498	3.86961	4.77716	-0.91463	0.000277041
TC1000001886.mm.2	Taar9	1.67167e-05	-16.5343	2.9261	4.45251	4.77685	-1.52641	0.000277041
TC1700002768.mm.2	9030025P20Rik	1.67178e-05	-26.4657	5.91579	9.26425	4.77682	-3.34846	0.000277041
TC1700000881.mm.2	Gtpbp2	1.67806e-05	-16.3977	6.28058	8.61508	4.77519	-2.3345	0.000277875
TC0500001077.mm.2	Lpcat2b	1.682e-05	-16.9843	2.72229	4.85223	4.77417	-2.12994	0.00027832
TC0800003160.mm.2	Ccsap	1.68653e-05	-16.7838	3.98968	5.87469	4.77301	-1.88501	0.000278649
TC1700000469.mm.2	Uhrf1bp1	1.68877e-05	-19.3153	4.34939	7.09843	4.77243	-2.74904	0.000278649
TC0900002167.mm.2	Upk2	1.6894e-05	-16.3756	4.18365	6.23689	4.77227	-2.05324	0.000278649
TC0200001801.mm.2	Tmem62	1.69039e-05	-50.2737	4.18805	6.40089	4.77201	-2.21284	0.000278649
TC0100001316.mm.2	Glrx2	1.69049e-05	-36.6788	8.63843	11.6385	4.77199	-3.00007	0.000278649
TC0400000190.mm.2	Fbxl4	1.69152e-05	-27.2813	6.1564	8.79645	4.77172	-2.64005	0.000278649
TC1300002198.mm.2	Cdc14b	1.69815e-05	-16.3628	5.86754	7.37131	4.77002	-1.50377	0.000279328
TC1800000209.mm.2	AW554918	1.69816e-05	-19.5055	6.08303	8.33764	4.77002	-2.25461	0.000279328
TC0500003462.mm.2	Mepce	1.70049e-05	-18.1975	6.62841	9.96826	4.76943	-3.33985	0.000279505
TC0700003064.mm.2	Mrgprb5	1.70314e-05	-27.09	2.06567	3.72262	4.76875	-1.65695	0.000279733
TC0200004103.mm.2	Ptpmt1	1.71362e-05	-16.6015	6.13639	10.2836	4.76609	-4.14721	0.000281246
TC1900000728.mm.2	Gsto2	1.71531e-05	-16.1609	2.48734	4.51654	4.76566	-2.0292	0.000281316
TC0800001630.mm.2	Prr36	1.72105e-05	-16.4903	5.06743	7.69034	4.76421	-2.62291	0.000281781
TSUnmapped00000052.mm.2	Defa-rs12	1.72154e-05	-16.9472	4.06809	6.47172	4.76408	-2.40363	0.000281781
TC0900000942.mm.2	Gm10642	1.72195e-05	-16.0386	4.00565	7.17272	4.76398	-3.16707	0.000281781
TC1700001319.mm.2	Foxn2	1.72735e-05	-19.1738	7.13104	8.65115	4.76262	-1.52011	0.000282101
TC1700002190.mm.2	Ptcra	1.72747e-05	-16.3739	5.53894	7.46641	4.76259	-1.92747	0.000282101
TC1900000427.mm.2	Plpp6	1.72845e-05	-19.7252	6.31154	9.28282	4.76234	-2.97128	0.000282101
TC1200000600.mm.2	Actr10	1.72899e-05	-19.0159	7.14301	8.49862	4.76221	-1.35561	0.000282101
TC1500002249.mm.2	Cela1	1.73276e-05	-16.0305	4.48808	6.79598	4.76126	-2.3079	0.000282289
TC1300000599.mm.2	Cks2	1.73362e-05	-17.159	5.11987	9.00723	4.76105	-3.88736	0.000282289
TC1300001526.mm.2	Gpr141	1.73489e-05	-18.4606	2.99051	5.67694	4.76073	-2.68643	0.000282289
TC1000000292.mm.2	Rsph4a	1.73716e-05	-21.3445	6.14361	8.11117	4.76016	-1.96756	0.000282289
TC1100004285.mm.2	Sfi1	1.73827e-05	-17.3604	5.79324	8.34063	4.75988	-2.54739	0.000282289
TC0600000327.mm.2	Akr1b7	1.73842e-05	-17.5038	2.58601	4.48509	4.75985	-1.89908	0.000282289
TC1800000801.mm.2	BC031181	1.7403e-05	-29.7371	6.93811	10.5249	4.75938	-3.58679	0.000282289
TC0200001535.mm.2	Abtb2	1.74031e-05	-18.856	5.15505	6.99399	4.75937	-1.83894	0.000282289
TC0400000907.mm.2	Ifna5	1.74368e-05	-16.2283	5.24569	7.68374	4.75853	-2.43805	0.000282629
TC1800000098.mm.2	Riok3	1.74671e-05	-17.2255	7.16752	9.53612	4.75778	-2.3686	0.000282748
TC0600002172.mm.2	Olfr456	1.74696e-05	-16.8579	3.51479	6.17422	4.75772	-2.65943	0.000282748
TC0900003335.mm.2	Uba7	1.74846e-05	-15.9783	7.11953	9.59468	4.75734	-2.47515	0.000282784
TC1400001057.mm.2	Zc3h13	1.75308e-05	-18.7689	6.15058	7.75416	4.7562	-1.60358	0.000283325
TC0400004013.mm.2	Draxin	1.75538e-05	-18.9943	3.21147	5.16818	4.75563	-1.95671	0.000283491
TC1000001995.mm.2	Dse	1.75896e-05	-16.9924	7.54181	8.52787	4.75474	-0.98606	0.000283605
TC0700003403.mm.2	Chrna7	1.76075e-05	-19.2809	3.51536	6.22338	4.7543	-2.70802	0.000283605
TC0900003073.mm.2	Trex1	1.76209e-05	-17.7855	6.47655	9.40651	4.75397	-2.92996	0.000283605
TC0500002945.mm.2	Mfsd7a	1.76371e-05	-18.3101	3.92254	6.54826	4.75357	-2.62572	0.000283605
TC0600000927.mm.2	Mob1a	1.76411e-05	-21.7385	7.88161	9.6938	4.75347	-1.81219	0.000283605
TC1100003715.mm.2	Krtap3-1	1.76432e-05	-18.6588	3.75321	6.78117	4.75342	-3.02796	0.000283605
TC0200003269.mm.2	Sh3glb2	1.76503e-05	-17.4325	6.28791	7.75112	4.75325	-1.46321	0.000283605
TC1500001762.mm.2	Puf60	1.77047e-05	-19.3386	7.59287	9.52065	4.75191	-1.92778	0.0002842
TC0500001087.mm.2	Rpl5	1.77349e-05	-18.2289	10.7499	12.6094	4.75117	-1.8595	0.0002842
TC0200003656.mm.2	Cobll1	1.77579e-05	-17.8314	6.44809	8.53799	4.75061	-2.0899	0.0002842
TC0500003404.mm.2	Tmem120a	1.77647e-05	-16.1035	4.59833	8.11078	4.75044	-3.51245	0.0002842
TC1000002405.mm.2	Col6a2	1.77751e-05	16.5311	8.7935	7.45023	4.75019	1.34327	0.0002842
TC1400001032.mm.2	Lpar6	1.77842e-05	-17.343	6.21202	8.557	4.74997	-2.34498	0.0002842
TC0500002533.mm.2	Gm21905	1.77863e-05	-16.5511	4.55891	6.67716	4.74991	-2.11825	0.0002842
TC0700004618.mm.2	Numbl	1.77984e-05	-16.0033	5.4029	7.38013	4.74962	-1.97723	0.0002842
TC1500001234.mm.2	6030458C11Rik	1.78025e-05	-19.548	5.34694	7.8831	4.74952	-2.53616	0.0002842
TC0700002034.mm.2	Ifitm1	1.78824e-05	-24.4038	7.94144	10.2461	4.74757	-2.30466	0.00028506
TC1000000716.mm.2	Snrpd3	1.7884e-05	-26.3102	8.18199	10.686	4.74754	-2.50401	0.00028506
TC0800000770.mm.2	Il12rb1	1.78949e-05	-16.9021	4.19673	5.92976	4.74727	-1.73303	0.00028506
TC0700002879.mm.2	Plekhf1	1.79357e-05	-19.0579	5.77037	7.94296	4.74628	-2.17259	0.000285346
TC0800001885.mm.2	Golga7	1.79385e-05	-22.9803	7.01358	8.83455	4.74621	-1.82097	0.000285346
TC1400002193.mm.2	Spryd7	1.79526e-05	-18.9659	6.85265	9.79468	4.74587	-2.94203	0.000285365
TC1100003419.mm.2	Ggnbp2	1.79751e-05	-22.9985	6.42761	8.71544	4.74533	-2.28783	0.000285429
TC1800000577.mm.2	Prrc1	1.79823e-05	-19.205	7.80431	10.0805	4.74515	-2.27619	0.000285429
TC0700000789.mm.2	Klk1b21	1.80176e-05	-17.6679	3.24465	5.6849	4.7443	-2.44025	0.000285659
TC0700001735.mm.2	Gm5737	1.80225e-05	-16.1845	3.10084	6.27192	4.74418	-3.17108	0.000285659
TC0800003000.mm.2	Cdyl2	1.80668e-05	-16.5415	5.0744	7.49164	4.74312	-2.41724	0.000286156
TC0400003691.mm.2	Gpr3	1.81684e-05	-16.0357	4.48375	7.38965	4.74068	-2.9059	0.000287561
TC0X00001927.mm.2	Ndufb11	1.82083e-05	-42.2766	7.89172	12.01	4.73973	-4.11828	0.000287987
TC0900002314.mm.2	Tnfaip8l3	1.82455e-05	-15.883	5.60563	7.74584	4.73884	-2.14021	0.00028837
TC0600000240.mm.2	Tspan33	1.82696e-05	-18.8006	5.2727	7.61088	4.73827	-2.33818	0.000288545
TC1400000038.mm.2	4930555G01Rik	1.8328e-05	-16.1687	2.83402	4.72719	4.73689	-1.89317	0.000288767
TC0700001711.mm.2	Acsm1	1.83399e-05	-16.8459	3.86371	6.65841	4.7366	-2.7947	0.000288767
TC0500000653.mm.2	Shisa3	1.83416e-05	-19.0046	6.18244	8.03483	4.73656	-1.85239	0.000288767
TC0600000763.mm.2	C130060K24Rik	1.83624e-05	-23.5884	4.09472	7.81243	4.73607	-3.71771	0.000288767
TC0600003602.mm.2	Eif4e3	1.83668e-05	-21.1598	7.2699	8.85457	4.73597	-1.58467	0.000288767
TC1000002655.mm.2	Gas2l3	1.83771e-05	-22.8854	5.46483	7.4587	4.73572	-1.99387	0.000288767
TC0700000162.mm.2	Pla2g4c	1.83885e-05	-16.823	2.71431	5.04516	4.73545	-2.33085	0.000288767
TC0200004329.mm.2	Olfr1298	1.84017e-05	-20.138	3.03818	5.33844	4.73514	-2.30026	0.000288767
TC0500003624.mm.2	Cdx2	1.84103e-05	-17.8286	2.99409	4.6945	4.73494	-1.70041	0.000288767
TC1400002035.mm.2	Olfr1513	1.84137e-05	-15.8123	3.46584	5.57535	4.73486	-2.10951	0.000288767
TC1600001529.mm.2	Gm4581	1.84657e-05	-15.928	11.0323	12.3386	4.73363	-1.3063	0.000289379
TC1000002570.mm.2	1190007I07Rik	1.8499e-05	-15.8456	4.97442	6.88237	4.73285	-1.90795	0.000289696
TC0700002213.mm.2	Olfr1349	1.85654e-05	-21.6801	3.30169	5.98071	4.7313	-2.67902	0.000290283
TC1600001079.mm.2	Wrb	1.85727e-05	-16.0283	7.07972	8.63314	4.73112	-1.55342	0.000290283
TC0100003092.mm.2	Snrpe	1.8588e-05	-35.4299	7.03124	11.8083	4.73077	-4.77706	0.000290283
TC0500002415.mm.2	Sepsecs	1.85888e-05	-18.7531	5.35374	7.66391	4.73075	-2.31017	0.000290283
TC1800000346.mm.2	Hars2	1.8612e-05	-18.2428	5.32253	7.38544	4.73021	-2.06291	0.000290441
TC1000001839.mm.2	Gm20149	1.86971e-05	-16.0455	2.77603	4.94735	4.72823	-2.17132	0.000290505
TC1800001654.mm.2	Rbfa	1.86987e-05	-17.7894	5.79695	7.87685	4.72819	-2.0799	0.000290505
TC0X00000355.mm.2	Rhox6	1.87101e-05	-17.7177	5.25742	7.10413	4.72792	-1.84671	0.000290505
TC1500001019.mm.2	Aqp6	1.87138e-05	-16.2881	2.93986	5.70089	4.72784	-2.76103	0.000290505
TC0700004347.mm.2	Prss36	1.8715e-05	-32.2773	5.71543	8.56336	4.72781	-2.84793	0.000290505
TC1500000665.mm.2	Eif3l	1.87263e-05	-18.7174	7.43812	9.16346	4.72755	-1.72534	0.000290505
TC1200001282.mm.2	Crip1	1.87363e-05	-22.1144	9.24306	11.0037	4.72732	-1.76064	0.000290505
TC0300002633.mm.2	Dclre1b	1.87386e-05	-18.2452	6.23357	8.55705	4.72726	-2.32348	0.000290505
TC1200001337.mm.2	Tmem196	1.87402e-05	-27.5888	3.87165	6.56914	4.72723	-2.69749	0.000290505
TC0200001021.mm.2	Sp5	1.87572e-05	-16.8604	3.77065	6.11949	4.72683	-2.34884	0.000290505
TC0700000563.mm.2	Nphs1	1.876e-05	-20.2002	7.38827	9.86864	4.72677	-2.48037	0.000290505
TC0500003582.mm.2	Tmem130	1.88074e-05	-17.6202	3.27912	5.29239	4.72567	-2.01327	0.000291036
TC0400001110.mm.2	Ttc22	1.88376e-05	-15.7718	5.80169	8.08974	4.72497	-2.28805	0.000291301
TC1700002780.mm.2	H2-DMb1	1.88609e-05	-32.097	7.70292	9.42683	4.72444	-1.72391	0.000291458
TC1300001618.mm.2	Vmn1r222	1.88823e-05	-17.2021	2.53593	3.90811	4.72395	-1.37218	0.000291488
TC1100003418.mm.2	Dhrs11	1.88961e-05	-22.7408	7.11198	9.84033	4.72363	-2.72835	0.000291488
TC0300001058.mm.2	Gm10964	1.89022e-05	-17.4472	2.81811	6.05396	4.72349	-3.23585	0.000291488
TC0700003548.mm.2	Det1	1.89237e-05	-17.0187	5.2176	7.1112	4.72299	-1.8936	0.00029151
TC0200000969.mm.2	B3galt1	1.89299e-05	-16.2721	3.94333	7.46288	4.72285	-3.51955	0.00029151
TC1400001392.mm.2	Gm3542	1.89567e-05	-17.3326	3.33078	5.68331	4.72224	-2.35253	0.000291575
TC0500001449.mm.2	Gtf2h3	1.89604e-05	-19.8765	6.44944	8.99177	4.72215	-2.54233	0.000291575
TC0700003053.mm.2	Mrgpra6	1.89786e-05	-16.3743	2.34476	4.61241	4.72174	-2.26765	0.000291619
TC0400001327.mm.2	Svbp	1.89895e-05	-38.4505	5.98984	10.0092	4.72149	-4.01936	0.000291619
TC0500002608.mm.2	Lnx1	1.90239e-05	-15.9442	3.98068	5.89207	4.7207	-1.91139	0.000291945
TC1300001776.mm.2	Serpinb6c	1.90606e-05	-17.1578	4.6463	7.74566	4.71986	-3.09936	0.000292047
TC0600003165.mm.2	Ndufa9	1.90647e-05	-18.3517	7.59164	10.6188	4.71977	-3.02716	0.000292047
TC0600001671.mm.2	Slco1c1	1.90854e-05	-16.5148	3.22943	5.0055	4.7193	-1.77607	0.000292047
TC1400001223.mm.2	Gm6234	1.90963e-05	-15.7713	3.62031	5.95169	4.71905	-2.33138	0.000292047
TC1400001224.mm.2	Gm4666	1.90963e-05	-15.7713	3.62031	5.95169	4.71905	-2.33138	0.000292047
TC1100002874.mm.2	Atpaf2	1.9115e-05	-25.2103	3.21887	5.99902	4.71863	-2.78015	0.000292132
TC0900003237.mm.2	Slc22a13b-ps	1.91493e-05	-16.8809	4.44311	6.67909	4.71785	-2.23598	0.000292455
TC0600002698.mm.2	Chchd6	1.92827e-05	-21.509	5.96412	9.10579	4.71483	-3.14167	0.00029429
TC1000001789.mm.2	Vta1	1.92979e-05	-16.8219	6.25831	9.94589	4.71449	-3.68758	0.000294319
TC0200004837.mm.2	Zfp442	1.93727e-05	-15.9453	5.15624	8.4194	4.71281	-3.26316	0.000295011
TC0300000956.mm.2	Pias3	1.93729e-05	-17.0157	6.57115	8.38482	4.71281	-1.81367	0.000295011
TC0400004026.mm.2	Tardbp	1.93943e-05	-15.6463	7.56792	10.0725	4.71233	-2.50458	0.000295011
TC1400000810.mm.2	Mphosph8	1.93964e-05	-15.9212	6.5844	9.13915	4.71228	-2.55475	0.000295011
TC0100001944.mm.2	Vcpip1	1.94728e-05	-43.6765	6.34119	9.85499	4.71057	-3.5138	0.000295971
TC1700002050.mm.2	Mog	1.95459e-05	-19.4974	2.7285	4.59887	4.70894	-1.87037	0.000296878
TC1700001449.mm.2	Slc22a3	1.96829e-05	-16.4908	4.82053	7.02792	4.70591	-2.20739	0.000298624
TC0700002458.mm.2	Psg20	1.96926e-05	-17.854	3.81314	5.57917	4.7057	-1.76603	0.000298624
TC0400000552.mm.2	Zfp189	1.97012e-05	-20.6677	4.68319	6.37119	4.70551	-1.688	0.000298624
TC0900002938.mm.2	Slc35g2	1.97489e-05	-19.8629	4.6585	7.34748	4.70446	-2.68898	0.000298976
TC0600002148.mm.2	Gm4744	1.97576e-05	-16.311	2.74952	4.60522	4.70427	-1.8557	0.000298976
TC1500001259.mm.2	Acot10	1.97648e-05	-15.5905	3.35279	6.29939	4.70411	-2.9466	0.000298976
TC1700000579.mm.2	Olfr63	1.98197e-05	-16.6416	3.0381	5.77117	4.7029	-2.73307	0.000299405
TC0400002962.mm.2	Bnc2	1.98201e-05	-20.984	5.63771	8.94478	4.70289	-3.30707	0.000299405
TC1000000789.mm.2	Ilvbl	1.9858e-05	-17.1988	4.41891	7.02358	4.70206	-2.60467	0.000299644
TC1200001038.mm.2	Serpina3a	1.98629e-05	-20.829	2.7539	5.84949	4.70196	-3.09559	0.000299644
TC0400003395.mm.2	Tmem125	1.99237e-05	-24.2294	5.26294	7.58189	4.70063	-2.31895	0.000299915
TC0200005346.mm.2	Gm2004	1.99436e-05	-23.7491	8.14178	10.5336	4.7002	-2.39182	0.000299915
TC0200005491.mm.2	Gm14419	1.99436e-05	-23.7491	8.14178	10.5336	4.7002	-2.39182	0.000299915
TC1400002819.mm.2	B230359F08Rik	1.99477e-05	-17.2669	4.68303	6.85874	4.70011	-2.17571	0.000299915
TC1100004290.mm.2	Commd1	1.99604e-05	-16.2244	6.97438	9.96321	4.69983	-2.98883	0.000299915
TC0400004191.mm.2	Slc6a9	1.99619e-05	-15.7179	6.98175	8.64816	4.6998	-1.66641	0.000299915
TC0400003368.mm.2	Gm1661	2.00018e-05	-28.6457	4.00644	6.80703	4.69893	-2.80059	0.00030015
TC0800000759.mm.2	Lsm4	2.00046e-05	-15.8994	6.92561	9.80159	4.69887	-2.87598	0.00030015
TC0200003815.mm.2	Zfp385b	2.00429e-05	-21.4251	4.98149	7.44137	4.69804	-2.45988	0.000300522
TC0900002085.mm.2	Olfr149	2.00667e-05	-17.0748	2.64675	4.86041	4.69752	-2.21366	0.000300676
TC0X00002267.mm.2	Mtap7d3	2.00845e-05	-15.7641	4.94282	7.07532	4.69714	-2.1325	0.000300739
TC0600003332.mm.2	Wbp11	2.01334e-05	-18.969	6.08805	8.95019	4.69608	-2.86214	0.000301181
TC1000000045.mm.2	Lrp11	2.01411e-05	-18.8895	4.65722	6.25177	4.69592	-1.59455	0.000301181
TC1100002438.mm.2	Acyp2	2.0184e-05	-21.2414	7.90014	11.0222	4.69499	-3.12206	0.000301619
TC1200002530.mm.2	Moap1	2.02336e-05	-17.1605	5.68621	7.91407	4.69393	-2.22786	0.000302157
TC0600003281.mm.2	Prpmp5	2.02668e-05	-17.593	2.41362	4.46473	4.69321	-2.05111	0.000302383
TC0900002981.mm.2	Uba5	2.0276e-05	-19.5229	8.00759	9.89696	4.69302	-1.88937	0.000302383
TC1700000991.mm.2	Zfp959	2.0317e-05	-20.6162	5.61576	7.33981	4.69214	-1.72405	0.000302519
TC0400001663.mm.2	Myom3	2.03261e-05	-18.2524	4.80693	7.0884	4.69195	-2.28147	0.000302519
TC0700004371.mm.2	Mcmbp	2.03395e-05	-15.4943	7.88403	9.38976	4.69166	-1.50573	0.000302519
TC1600001253.mm.2	Ube2v2	2.03396e-05	-16.5018	8.28706	11.4053	4.69166	-3.11824	0.000302519
TC1900000568.mm.2	Cyp2c50	2.03743e-05	-15.5979	3.08206	5.14501	4.69092	-2.06295	0.000302832
TC0X00003043.mm.2	Slc25a53	2.0401e-05	-16.0302	4.02643	6.4249	4.69035	-2.39847	0.000303026
TC0700000781.mm.2	Klk15	2.04527e-05	-15.547	3.67436	5.96629	4.68925	-2.29193	0.000303591
TC0100001138.mm.2	Ubxn4	2.04822e-05	-22.3094	5.92024	8.52896	4.68862	-2.60872	0.000303755
TC0X00003132.mm.2	Lhfpl1	2.04911e-05	-17.1839	3.44297	6.46024	4.68843	-3.01727	0.000303755
TC0700003025.mm.2	Grin2d	2.0519e-05	-20.0854	4.36554	6.64971	4.68784	-2.28417	0.000303966
TC0300002317.mm.2	Lamtor2	2.05374e-05	-24.8175	7.42997	10.3485	4.68745	-2.91853	0.000304036
TC1200000073.mm.2	Matn3	2.0567e-05	-17.4309	3.33079	5.28802	4.68683	-1.95723	0.000304271
TC1000000837.mm.2	Gpx4	2.0627e-05	-29.6378	9.63286	12.1515	4.68556	-2.51864	0.000304955
TC0X00002075.mm.2	Rhox9	2.06665e-05	-20.8855	5.36117	7.64753	4.68473	-2.28636	0.000305144
TC0800002870.mm.2	Tmed6	2.06672e-05	-15.5756	3.09595	5.5836	4.68472	-2.48765	0.000305144
TC1200000994.mm.2	Calm1	2.07113e-05	-22.2824	9.86861	11.4424	4.68379	-1.57379	0.000305591
TC1500001356.mm.2	Stk3	2.07384e-05	-15.4455	7.65949	9.00893	4.68322	-1.34944	0.000305788
TC1700002585.mm.2	Gm10190	2.07922e-05	-15.7324	5.92285	7.75434	4.6821	-1.83149	0.000306378
TC0200004676.mm.2	Gpcpd1	2.08174e-05	-22.2328	5.93533	8.42739	4.68157	-2.49206	0.000306382
TC0300001414.mm.2	Adh4	2.08201e-05	-22.1789	2.73172	5.36326	4.68152	-2.63154	0.000306382
TC1700002822.mm.2	H2-T22	2.0836e-05	-16.5032	6.3865	8.91754	4.68119	-2.53104	0.000306413
TC0100002921.mm.2	Dsel	2.08798e-05	-16.9413	6.34675	7.72711	4.68027	-1.38036	0.000306854
TC0200000868.mm.2	Gpd2	2.09102e-05	-15.6285	6.77361	8.56189	4.67964	-1.78828	0.000307098
TC1400001812.mm.2	Gm6401	2.09579e-05	-18.7457	2.22445	4.64929	4.67865	-2.42484	0.000307595
TC1500001044.mm.2	Higd1c	2.10143e-05	-17.1447	3.59158	5.63539	4.67748	-2.04381	0.000308219
TC0600000234.mm.2	Gm9047	2.10668e-05	-15.4942	2.84243	5.25893	4.6764	-2.4165	0.000308785
TC0700001064.mm.2	Rgma	2.10977e-05	-27.962	6.68181	8.73888	4.67577	-2.05707	0.000309034
TC0300000826.mm.2	Sprr2f	2.11349e-05	-15.3843	4.16553	7.70175	4.675	-3.53622	0.000309341
TC1300000667.mm.2	Tmed9	2.11549e-05	-21.2011	7.61985	9.30208	4.67459	-1.68223	0.000309341
TC1100000908.mm.2	Kcnab3	2.11678e-05	-15.4057	3.40818	6.13178	4.67432	-2.7236	0.000309341
TC0100000636.mm.2	Rqcd1	2.12519e-05	-16.0622	6.53186	8.9409	4.6726	-2.40904	0.000309341
TC1400002213.mm.2	Defb48	2.12779e-05	-19.8052	2.63699	4.90674	4.67207	-2.26975	0.000309341
TC0700001808.mm.2	Apobr	2.12813e-05	-21.6311	6.0939	7.31884	4.672	-1.22494	0.000309341
TC1500002231.mm.2	2310068J16Rik	2.12899e-05	-15.4228	4.87151	7.13676	4.67183	-2.26525	0.000309341
TC0200001301.mm.2	Olfr152	2.12976e-05	-16.1628	2.64647	4.83358	4.67167	-2.18711	0.000309341
TC0700000502.mm.2	Lrfn1	2.13004e-05	-17.6249	3.18007	5.13781	4.67161	-1.95774	0.000309341
TC0100000395.mm.2	Hspe1	2.13089e-05	-15.3477	7.68139	10.0432	4.67144	-2.36181	0.000309341
TC1500001960.mm.2	Tbrg3	2.13151e-05	-15.347	3.50443	5.86155	4.67131	-2.35712	0.000309341
TC0400002633.mm.2	Acnat2	2.13258e-05	-16.2113	3.66602	6.30435	4.67109	-2.63833	0.000309341
TC0300001221.mm.2	Dpyd	2.13373e-05	-23.689	6.23633	7.9801	4.67086	-1.74377	0.000309341
TC0200003386.mm.2	Olfr351	2.13442e-05	-19.4	3.43668	6.60595	4.67072	-3.16927	0.000309341
TC1100003738.mm.2	Krtap4-13	2.13505e-05	-15.5493	5.16943	7.21559	4.67059	-2.04616	0.000309341
TC1500002323.mm.2	Ppp1r1a	2.13517e-05	-18.5352	5.22815	6.92763	4.67057	-1.69948	0.000309341
TC0900000415.mm.2	Olfr920	2.13602e-05	-18.0296	2.80913	6.07773	4.67039	-3.2686	0.000309341
TC0300002473.mm.2	Anxa9	2.13809e-05	-19.7848	5.36107	7.90994	4.66997	-2.54887	0.000309341
TC0700003620.mm.2	Gm10160	2.14079e-05	-34.2624	2.83537	5.64611	4.66943	-2.81074	0.000309341
TC1400002366.mm.2	LOC675947	2.1411e-05	-16.2632	2.50137	4.80018	4.66936	-2.29881	0.000309341
TC0200002331.mm.2	Bpifa6	2.14331e-05	-17.0553	2.44723	3.86274	4.66891	-1.41551	0.000309341
TC0800002925.mm.2	Il34	2.14343e-05	-20.2091	5.62304	7.55054	4.66889	-1.9275	0.000309341
TC1100001969.mm.2	Tmc8	2.1441e-05	-17.1471	5.51706	7.58828	4.66876	-2.07122	0.000309341
TC1700000783.mm.2	Olfr123	2.14649e-05	-15.7539	2.31745	4.40229	4.66827	-2.08484	0.000309341
TC1400002709.mm.2	Dct	2.14814e-05	-19.6796	3.19077	6.21088	4.66794	-3.02011	0.000309341
TC0200004201.mm.2	Rag1	2.1488e-05	-16.4135	4.57361	7.72332	4.6678	-3.14971	0.000309341
TC1200000419.mm.2	Ap4s1	2.14952e-05	-24.9758	5.757	9.5067	4.66766	-3.7497	0.000309341
TC0800002841.mm.2	Ctrl	2.15087e-05	-36.0685	3.94757	6.90462	4.66739	-2.95705	0.000309341
TC0200000669.mm.2	Olfr50	2.15824e-05	-23.2138	2.63588	4.93785	4.6659	-2.30197	0.0003102
TC0700002931.mm.2	9830147E19Rik	2.1615e-05	-15.618	5.17727	7.40371	4.66524	-2.22644	0.000310375
TC0700002304.mm.2	Vmn2r51	2.16352e-05	-16.6581	2.19288	3.93894	4.66484	-1.74606	0.000310375
TC1900001586.mm.2	Fgf8	2.16365e-05	-21.3415	3.63455	5.54155	4.66481	-1.907	0.000310375
TC1700001395.mm.2	Tagap1	2.16749e-05	-19.2166	6.37532	7.98138	4.66404	-1.60606	0.000310527
TC0700003629.mm.2	Saxo2	2.16966e-05	-21.5723	5.62129	7.35345	4.66361	-1.73216	0.000310527
TC0800000737.mm.2	Nr2c2ap	2.17136e-05	-57.2812	5.96805	9.36674	4.66327	-3.39869	0.000310527
TC1900000402.mm.2	Kank1	2.17141e-05	-20.2019	6.61552	8.14661	4.66326	-1.53109	0.000310527
TC0600001020.mm.2	Hmces	2.1717e-05	-16.0547	6.27076	8.0497	4.6632	-1.77894	0.000310527
TC0200001750.mm.2	Bahd1	2.18001e-05	-16.0394	5.91815	7.9809	4.66154	-2.06275	0.000311514
TC0400003309.mm.2	Cmpk1	2.1834e-05	-19.4415	6.58109	7.99711	4.66087	-1.41602	0.000311798
TC1400001219.mm.2	Gm9326	2.18885e-05	-18.0423	3.46797	5.24389	4.65978	-1.77592	0.000312182
TC1700000048.mm.2	Gtf2h5	2.1889e-05	-18.196	8.32156	11.2297	4.65977	-2.90814	0.000312182
TC0600000012.mm.2	Casd1	2.20151e-05	-15.3488	8.49634	9.33124	4.65728	-0.8349	0.000313627
TC0600001939.mm.2	Slc13a1	2.20186e-05	-19.1673	3.6768	5.68517	4.65721	-2.00837	0.000313627
TC0400003807.mm.2	Cela3a	2.2077e-05	-21.5934	4.47394	6.20435	4.65606	-1.73041	0.00031424
TC1100000959.mm.2	4930544D05Rik	2.20899e-05	-19.4086	7.0234	8.29166	4.65581	-1.26826	0.00031424
TC1400000393.mm.2	Lrit2	2.21304e-05	-17.0206	2.61615	4.61392	4.65501	-1.99777	0.0003145
TC0800001037.mm.2	Nod2	2.21365e-05	-21.4643	3.61101	5.48089	4.65489	-1.86988	0.0003145
TC1700002818.mm.2	C2	2.21604e-05	-15.2333	3.38992	5.50898	4.65442	-2.11906	0.000314638
TC1700002803.mm.2	Wdr90	2.22143e-05	-15.2294	6.43783	8.00154	4.65337	-1.56371	0.000315202
TC0300000203.mm.2	Sec62	2.22879e-05	-28.8649	9.20785	10.4128	4.65193	-1.20495	0.000315976
TC1000001590.mm.2	Gls2	2.22973e-05	-21.0258	3.30317	5.3739	4.65175	-2.07073	0.000315976
TC0700003107.mm.2	Gabrg3	2.23388e-05	-15.2065	2.54221	4.78474	4.65094	-2.24253	0.000316335
TC0200004335.mm.2	Olfr1307	2.23845e-05	-16.2005	2.61163	4.92483	4.65005	-2.3132	0.000316335
TC0600002058.mm.2	2010107G12Rik	2.23924e-05	-15.9272	3.36778	5.29906	4.6499	-1.93128	0.000316335
TC1500002038.mm.2	Mapk12	2.23929e-05	-17.8284	5.342	7.36253	4.64989	-2.02053	0.000316335
TC0300002083.mm.2	Vmn2r4	2.24229e-05	-15.3965	2.37689	4.0032	4.64931	-1.62631	0.000316335
TC1700001953.mm.2	Lst1	2.24262e-05	-19.6402	4.29107	7.56995	4.64924	-3.27888	0.000316335
TC0800000745.mm.2	Gdf1	2.24282e-05	-15.6335	5.00937	8.86576	4.64921	-3.85639	0.000316335
TC0200003440.mm.2	Ppp6c	2.24413e-05	-19.1187	7.99042	9.70463	4.64895	-1.71421	0.000316335
TC0700001396.mm.2	Olfr520	2.24895e-05	-17.8776	2.69212	4.60783	4.64802	-1.91571	0.000316335
TC0X00002479.mm.2	Rab39b	2.25052e-05	-15.184	3.31188	5.23964	4.64772	-1.92776	0.000316335
TC1200000197.mm.2	Taf1b	2.25231e-05	-15.834	6.80294	10.0008	4.64737	-3.19786	0.000316335
TC0X00003040.mm.2	Glra4	2.25235e-05	-16.1906	3.04462	4.81881	4.64736	-1.77419	0.000316335
TC1400002023.mm.2	Hnrnpc	2.25352e-05	-15.4234	8.7536	10.5531	4.64714	-1.7995	0.000316335
TC1100000785.mm.2	Grap	2.25505e-05	-36.2955	6.40933	8.92504	4.64684	-2.51571	0.000316335
TC1500001155.mm.2	Ptger4	2.25665e-05	-17.6346	4.41574	6.54453	4.64654	-2.12879	0.000316335
TC0600002917.mm.2	Camk1	2.2572e-05	-21.9656	7.83646	10.8981	4.64643	-3.06164	0.000316335
TC0400003404.mm.2	Olfr1335	2.25797e-05	-21.9946	4.03682	6.07823	4.64628	-2.04141	0.000316335
TC0200002757.mm.2	Phactr3	2.26181e-05	-17.4177	4.53515	6.95692	4.64554	-2.42177	0.000316335
TC0800002516.mm.2	Mmaa	2.26391e-05	-17.3582	4.43736	6.87212	4.64514	-2.43476	0.000316335
TC1700000721.mm.2	Gm19684	2.26555e-05	-16.4699	2.46385	3.82359	4.64483	-1.35974	0.000316335
TC0100002936.mm.2	Tsn	2.26628e-05	-30.8423	6.4096	9.75789	4.64469	-3.34829	0.000316335
TC0200003701.mm.2	Fastkd1	2.26716e-05	-16.9208	4.46556	7.64389	4.64452	-3.17833	0.000316335
TC1500001135.mm.2	Ccdc152	2.26732e-05	-15.3698	2.90528	6.01742	4.64449	-3.11214	0.000316335
TC0600003534.mm.2	Vamp1	2.26944e-05	-19.9077	4.70655	7.14901	4.64408	-2.44246	0.000316335
TC0400000909.mm.2	Ifna1	2.26961e-05	-15.3769	4.18672	6.76527	4.64405	-2.57855	0.000316335
TC0700003962.mm.2	Olfr671	2.27099e-05	-20.8423	2.85395	4.58847	4.64378	-1.73452	0.000316335
TC1900000020.mm.2	Aldh3b3	2.27175e-05	-18.8836	4.09393	5.82819	4.64364	-1.73426	0.000316335
TC0600000572.mm.2	Aoc1	2.27215e-05	-32.2748	5.38888	7.41459	4.64356	-2.02571	0.000316335
TC0500002751.mm.2	U90926	2.27877e-05	-15.6572	2.54427	4.8667	4.6423	-2.32243	0.000316905
TC0400002980.mm.2	Plin2	2.2791e-05	-18.1881	8.0596	10.2607	4.64224	-2.2011	0.000316905
TC1200002119.mm.2	Noxred1	2.28075e-05	-15.5375	2.98012	4.98455	4.64192	-2.00443	0.000316936
TC0500002579.mm.2	Txk	2.28415e-05	-16.8475	5.12559	6.63439	4.64128	-1.5088	0.00031721
TC0300001765.mm.2	Tmem212	2.2937e-05	-17.945	4.95053	9.39297	4.63946	-4.44244	0.000317977
TC0300002023.mm.2	Tm4sf1	2.2939e-05	-18.6652	9.61162	12.0128	4.63943	-2.40118	0.000317977
TC1000003213.mm.2	Lilr4b	2.29518e-05	-15.9645	4.94682	6.99638	4.63918	-2.04956	0.000317977
TC0900001440.mm.2	Spink8	2.29645e-05	-18.0623	2.40279	5.16267	4.63894	-2.75988	0.000317977
TC0800001274.mm.2	Wwp2	2.29708e-05	-15.6925	6.53881	8.74519	4.63882	-2.20638	0.000317977
TC1700000692.mm.2	Cchcr1	2.29827e-05	-23.1319	4.944	7.04968	4.6386	-2.10568	0.000317977
TC0400000381.mm.2	Il11ra1	2.30016e-05	-18.5429	6.69106	8.57769	4.63824	-1.88663	0.000318041
TC0400001971.mm.2	Slc2a7	2.3022e-05	-16.3329	3.99788	6.15503	4.63786	-2.15715	0.000318125
TC1800001259.mm.2	Gpr151	2.30941e-05	-17.0151	3.35502	5.3363	4.6365	-1.98128	0.000318476
TC1500000073.mm.2	Ugt3a2	2.31147e-05	-15.3856	3.1281	5.28689	4.63611	-2.15879	0.000318476
TC1800001577.mm.2	Smad4	2.31175e-05	-15.143	8.36671	10.7443	4.63606	-2.37759	0.000318476
TC0700002848.mm.2	Wdr88	2.3123e-05	-19.0325	3.29636	5.21307	4.63596	-1.91671	0.000318476
TC0200002549.mm.2	Slc2a10	2.31313e-05	-17.6041	5.13847	6.73007	4.6358	-1.5916	0.000318476
TC0100002758.mm.2	Ecel1	2.31404e-05	-19.6263	4.37663	6.5885	4.63563	-2.21187	0.000318476
TC1400000557.mm.2	Olfr741	2.31638e-05	-17.4364	2.75718	4.91727	4.63519	-2.16009	0.000318476
TC0600002795.mm.2	Fam19a4	2.3165e-05	-19.0544	3.94102	6.10292	4.63517	-2.1619	0.000318476
TC0700000463.mm.2	2310022A10Rik	2.31765e-05	-21.8632	6.21846	8.55873	4.63495	-2.34027	0.000318476
TC0600002354.mm.2	Vopp1	2.32189e-05	-16.4878	5.76385	8.67486	4.63416	-2.91101	0.000318758
TC1900000077.mm.2	Rnaseh2c	2.32257e-05	-16.5357	6.97294	9.60783	4.63403	-2.63489	0.000318758
TC4_GL456350_random00000002.mm.2	4933409K07Rik	2.32564e-05	-15.0935	5.21816	7.00817	4.63346	-1.79001	0.000318862
TC0800003007.mm.2	1700030J22Rik	2.3262e-05	-15.2318	4.86279	6.75112	4.63335	-1.88833	0.000318862
TC0700000154.mm.2	Zfp446	2.33098e-05	-15.116	4.30592	6.73425	4.63246	-2.42833	0.00031932
TC1000002205.mm.2	Edar	2.33401e-05	-16.0514	5.14548	7.00839	4.6319	-1.86291	0.000319538
TC0700004262.mm.2	Gsg1l	2.33669e-05	-27.5814	3.78747	6.12362	4.6314	-2.33615	0.000319708
TC0500002603.mm.2	Scfd2	2.33832e-05	-16.4269	3.57952	5.60471	4.6311	-2.02519	0.000319734
TC1100003165.mm.2	Olfr1	2.346e-05	-16.5573	3.9481	6.79338	4.62967	-2.84528	0.000320586
TC0600001022.mm.2	Gm5577	2.35401e-05	-15.5528	5.08679	6.83197	4.62819	-1.74518	0.000321117
TC1200001785.mm.2	Mbip	2.35572e-05	-15.7971	7.08657	9.93775	4.62788	-2.85118	0.000321117
TC0200003628.mm.2	Gcg	2.35744e-05	-15.1941	3.26749	5.6488	4.62756	-2.38131	0.000321117
TC0500003735.mm.2	2610524H06Rik	2.35755e-05	-15.0587	5.94102	9.29807	4.62754	-3.35705	0.000321117
TC0600002412.mm.2	Vmn1r32	2.35773e-05	-15.1432	2.3637	3.34402	4.62751	-0.98032	0.000321117
TC0800001883.mm.2	Gpat4	2.35856e-05	-17.1436	6.84179	7.92869	4.62735	-1.0869	0.000321117
TC0700003765.mm.2	Aamdc	2.36318e-05	-17.4631	6.47202	9.12223	4.6265	-2.65021	0.000321419
TC0400001120.mm.2	Cyb5rl	2.36367e-05	-22.3028	5.19515	7.2469	4.62641	-2.05175	0.000321419
TC0400001467.mm.2	5730409E04Rik	2.3653e-05	-16.2511	5.20063	7.33319	4.62611	-2.13256	0.000321443
TC1700000403.mm.2	Mrpl28	2.36822e-05	-16.5909	7.05882	10.3561	4.62558	-3.29728	0.000321643
TC1100004289.mm.2	B3gnt2	2.37056e-05	-15.0186	7.40798	9.36255	4.62515	-1.95457	0.000321643
TC1500002052.mm.2	Sco2	2.37307e-05	-20.2161	5.43983	8.39152	4.62469	-2.95169	0.000321643
TC0800002510.mm.2	Rbmxl1	2.37455e-05	-15.0168	5.61949	7.11348	4.62442	-1.49399	0.000321643
TC0900001586.mm.2	Wdr48	2.375e-05	-15.7189	6.8386	9.03223	4.62434	-2.19363	0.000321643
TC1100001647.mm.2	Cntd1	2.37704e-05	-20.103	3.41473	6.59356	4.62396	-3.17883	0.000321643
TC1000003177.mm.2	Olfr771	2.37744e-05	-19.6016	3.53745	5.24291	4.62389	-1.70546	0.000321643
TC1000002258.mm.2	Supv3l1	2.37836e-05	-16.0008	4.9083	8.01234	4.62372	-3.10404	0.000321643
TC1600000472.mm.2	Slc12a8	2.38294e-05	-15.9896	4.18954	6.52356	4.62289	-2.33402	0.000321802
TC0300001124.mm.2	Gstm5	2.38448e-05	-21.7267	6.28603	10.1194	4.62261	-3.83337	0.000321802
TC0300002296.mm.2	Hapln2	2.38455e-05	-26.2934	3.30674	5.0484	4.62259	-1.74166	0.000321802
TC0X00000844.mm.2	Nr0b1	2.38548e-05	-15.5562	2.4879	4.51597	4.62242	-2.02807	0.000321802
TC0100002382.mm.2	Ppil3	2.38678e-05	-15.3801	6.77998	8.99854	4.62219	-2.21856	0.000321802
TC0500000926.mm.2	Fras1	2.38922e-05	-15.0591	6.31077	8.70594	4.62174	-2.39517	0.000321936
TC0800000260.mm.2	Defb50	2.39366e-05	-15.4213	2.55042	5.25793	4.62094	-2.70751	0.000322338
TC0700003798.mm.2	Rps3	2.39701e-05	-23.2108	10.6023	12.3717	4.62033	-1.7694	0.000322594
TC1700002298.mm.2	Pot1b	2.3995e-05	-17.6954	5.76909	7.59609	4.61988	-1.827	0.000322639
TC0500001662.mm.2	A430033K04Rik	2.40025e-05	-14.98	5.97105	7.358	4.61974	-1.38695	0.000322639
TC1700001533.mm.2	Fpr-rs6	2.40267e-05	-15.1131	2.3346	3.4589	4.61931	-1.1243	0.000322769
TC0900000885.mm.2	C2cd4b	2.40788e-05	-15.0604	4.1903	6.62203	4.61837	-2.43173	0.000323107
TC0700001397.mm.2	Olfr521	2.4081e-05	-15.374	2.8479	4.67811	4.61833	-1.83021	0.000323107
TC1700002345.mm.2	Slc25a41	2.40967e-05	-20.4204	3.56093	5.84829	4.61804	-2.28736	0.000323123
TC0800002601.mm.2	Gm5741	2.41205e-05	-23.6369	3.35926	6.13372	4.61761	-2.77446	0.000323247
TC0200001261.mm.2	Olfr1030	2.41415e-05	-15.6029	2.43868	4.99806	4.61724	-2.55938	0.000323333
TC0900002805.mm.2	Mthfsl	2.42114e-05	-16.9578	7.54615	10.9157	4.61598	-3.36955	0.000323773
TC0800000926.mm.2	Ndufb7	2.42172e-05	-26.7667	7.63456	11.4553	4.61588	-3.82074	0.000323773
TC1600001574.mm.2	Stfa2	2.42181e-05	-17.6638	7.04046	8.75791	4.61586	-1.71745	0.000323773
TC0400002572.mm.2	Tomm5	2.42539e-05	-15.0189	8.09384	10.8558	4.61522	-2.76196	0.000323942
TC1500001912.mm.2	Mkl1	2.42727e-05	-14.9811	6.19288	8.01828	4.61488	-1.8254	0.000323942
TC1700000142.mm.2	Mrgprh	2.42745e-05	-15.3865	2.7706	5.28949	4.61485	-2.51889	0.000323942
TC0700001504.mm.2	Olfr243	2.43279e-05	-15.2515	2.36698	3.75204	4.6139	-1.38506	0.00032446
TC0700001145.mm.2	Sema4b	2.44001e-05	-21.5527	6.84513	7.93973	4.61261	-1.0946	0.000325213
TC1000001634.mm.2	Olfr776	2.44172e-05	-17.0635	2.04528	3.38616	4.6123	-1.34088	0.000325213
TC1400000882.mm.2	Fam124a	2.44283e-05	-14.9534	6.78669	8.792	4.61211	-2.00531	0.000325213
TC0200005295.mm.2	Ankrd60	2.44489e-05	-22.6224	3.72262	5.73135	4.61174	-2.00873	0.000325292
TC0200002836.mm.2	Pcmtd2	2.44778e-05	-17.6766	6.98047	9.04541	4.61123	-2.06494	0.000325481
TC0400001842.mm.2	Gm13102	2.45006e-05	-17.9586	2.83037	5.02294	4.61082	-2.19257	0.00032559
TC1400001174.mm.2	Uchl3	2.45182e-05	-14.9604	7.71538	10.0927	4.61051	-2.37732	0.000325629
TC0500000614.mm.2	Ube2k	2.45775e-05	-22.2024	8.52592	10.9241	4.60946	-2.39818	0.000326089
TC0700003045.mm.2	Uevld	2.45822e-05	-14.917	6.17548	8.75887	4.60938	-2.58339	0.000326089
TC1100003760.mm.2	Krt14	2.45997e-05	-16.9185	5.01192	7.40756	4.60907	-2.39564	0.000326117
TC0200004589.mm.2	Gm10762	2.46137e-05	-14.9349	5.7713	8.45796	4.60882	-2.68666	0.000326117
TC0300000957.mm.2	Rnf115	2.46316e-05	-14.9438	7.31364	9.02713	4.60851	-1.71349	0.000326159
TC0800002869.mm.2	Pdf	2.46535e-05	-27.1763	7.87289	10.5707	4.60812	-2.69781	0.000326255
TC0X00000674.mm.2	Gm14685	2.46951e-05	-37.7137	3.83521	6.25973	4.60739	-2.42452	0.000326416
TC0X00002420.mm.2	DXBay18	2.46951e-05	-37.7137	3.83521	6.25973	4.60739	-2.42452	0.000326416
TC0700001626.mm.2	Swap70	2.47404e-05	-15.1092	7.74183	9.49875	4.60659	-1.75692	0.000326811
TC0700001399.mm.2	Chrdl2	2.47669e-05	-20.5582	3.01167	5.972	4.60613	-2.96033	0.000326811
TC0600000764.mm.2	Tnip3	2.47735e-05	-16.2158	6.74654	8.68919	4.60601	-1.94265	0.000326811
TC0200001980.mm.2	1700020A23Rik	2.47838e-05	-16.6883	3.52832	5.72179	4.60583	-2.19347	0.000326811
TC1500001047.mm.2	Letmd1	2.48413e-05	-21.0182	5.83548	7.7642	4.60483	-1.92872	0.000327374
TC1900001360.mm.2	Dkk1	2.48564e-05	-49.3346	3.03971	5.37754	4.60456	-2.33783	0.000327379
TC0600003237.mm.2	Olr1	2.4885e-05	-16.0371	3.57856	6.80624	4.60406	-3.22768	0.000327522
TC1300002147.mm.2	Ctsr	2.49378e-05	-20.2494	3.30728	5.3181	4.60314	-2.01082	0.000327522
TC0100002899.mm.2	Kdsr	2.49554e-05	-16.6681	6.33706	8.11677	4.60284	-1.77971	0.000327522
TC1600000489.mm.2	Hacd2	2.49606e-05	-15.7166	8.20755	10.4438	4.60275	-2.23625	0.000327522
TC1400002345.mm.2	Fam160b2	2.49628e-05	-15.0377	5.10931	6.93969	4.60271	-1.83038	0.000327522
TC0900001426.mm.2	Tmem89	2.49686e-05	-20.018	5.05998	7.40543	4.60261	-2.34545	0.000327522
TC1600000787.mm.2	Stx19	2.49869e-05	-16.5561	4.46411	6.84729	4.60229	-2.38318	0.000327522
TC0400001472.mm.2	AU040320	2.49918e-05	-15.0687	6.75517	7.83968	4.6022	-1.08451	0.000327522
TC1000003215.mm.2	Sumo3	2.5024e-05	-39.9522	8.84601	10.6719	4.60164	-1.82589	0.000327522
TC0900001834.mm.2	Zfp560	2.50405e-05	-17.7615	6.12657	9.71829	4.60136	-3.59172	0.000327522
TC0400002382.mm.2	LOC636187	2.50412e-05	-15.7436	6.94723	8.15818	4.60135	-1.21095	0.000327522
TC1300002240.mm.2	Zfp708	2.50442e-05	-14.8533	6.00189	9.69046	4.60129	-3.68857	0.000327522
TC0200004926.mm.2	Plagl2	2.51243e-05	-15.7856	6.30662	8.52576	4.59991	-2.21914	0.000328275
TC1300000463.mm.2	Tmem14c	2.51314e-05	-15.435	8.5588	10.5633	4.59978	-2.0045	0.000328275
TC1600000952.mm.2	N6amt1	2.51735e-05	-24.0387	5.42297	8.9107	4.59906	-3.48773	0.000328632
TC0500000321.mm.2	Zfp512	2.52569e-05	-15.9206	5.10215	7.11698	4.59762	-2.01483	0.000329484
TC0100002816.mm.2	Myeov2	2.52771e-05	-16.179	11.201	12.4888	4.59727	-1.2878	0.000329484
TC0300000305.mm.2	Intu	2.5287e-05	-16.0456	6.10449	7.91366	4.5971	-1.80917	0.000329484
TC1000003227.mm.2	Rdh5	2.52981e-05	-15.1612	4.25543	7.18057	4.59691	-2.92514	0.000329484
TC1500002294.mm.2	Map3k12	2.53418e-05	-16.0258	5.77495	8.32001	4.59616	-2.54506	0.00032976
TC1700000630.mm.2	Btnl1	2.53559e-05	-15.1597	3.571	6.11533	4.59592	-2.54433	0.00032976
TC0900002158.mm.2	Hmbs	2.53639e-05	-15.1216	6.21796	8.46321	4.59578	-2.24525	0.00032976
TC1200002507.mm.2	Sp4	2.5437e-05	-14.8116	5.43967	7.60504	4.59453	-2.16537	0.000330517
TC1500001754.mm.2	Tsta3	2.55063e-05	-14.8152	5.22269	8.0772	4.59335	-2.85451	0.000331039
TC1000002695.mm.2	Amdhd1	2.5507e-05	-17.0947	3.01287	5.4279	4.59334	-2.41503	0.000331039
TC0800001896.mm.2	Ido1	2.55719e-05	-37.64	2.54923	4.59707	4.59224	-2.04784	0.000331647
TC0800001666.mm.2	Fam155a	2.55893e-05	-15.6972	2.96617	5.53977	4.59194	-2.5736	0.000331647
TC0700000070.mm.2	Zfp444	2.55986e-05	-16.4809	6.18496	7.99537	4.59178	-1.81041	0.000331647
TC0Y00000006.mm.2	Eif2s3y	2.56684e-05	14.8989	8.54367	4.64156	4.5906	3.90211	0.000332178
TC0800001875.mm.2	Ap3m2	2.56923e-05	-16.0519	5.51784	6.76997	4.5902	-1.25213	0.000332178
TC0700000298.mm.2	Ercc1	2.56955e-05	-19.534	4.63634	7.52162	4.59014	-2.88528	0.000332178
TC0900002815.mm.2	AF529169	2.57035e-05	-15.3275	3.07499	4.83194	4.59001	-1.75695	0.000332178
TC1400001731.mm.2	Opn4	2.57144e-05	-14.7844	3.45264	5.08581	4.58982	-1.63317	0.000332178
TC0X00003228.mm.2	Magea3	2.57344e-05	-17.1368	2.29551	4.35272	4.58949	-2.05721	0.000332243
TC0800001857.mm.2	Defb15	2.57504e-05	-18.1866	2.89159	5.70327	4.58922	-2.81168	0.000332256
TC1700000349.mm.2	Rps2	2.57784e-05	-21.9642	9.79877	11.5608	4.58874	-1.76203	0.000332425
TC0200003137.mm.2	Slc34a3	2.59548e-05	-34.4237	2.52769	4.97231	4.58578	-2.44462	0.000334339
TC0400001519.mm.2	Zbtb8os	2.5957e-05	-17.7181	5.1975	8.1094	4.58575	-2.9119	0.000334339
TC0500003208.mm.2	Fam216a	2.60423e-05	-15.6837	7.1851	10.0609	4.58432	-2.8758	0.000335238
TC0200005112.mm.2	Slpi	2.60822e-05	-15.4178	5.66117	8.4254	4.58366	-2.76423	0.000335238
TC1700002052.mm.2	Olfr91	2.60858e-05	-15.2196	4.28609	7.12521	4.5836	-2.83912	0.000335238
TC0700002850.mm.2	Faap24	2.61231e-05	-16.5549	5.01503	7.73781	4.58298	-2.72278	0.000335238
TC0300002526.mm.2	Nudt17	2.61482e-05	-32.172	5.31181	7.64937	4.58256	-2.33756	0.000335238
TC1300000831.mm.2	Zfp273	2.61482e-05	-14.8059	5.91187	9.22005	4.58256	-3.30818	0.000335238
TC0400002436.mm.2	Topors	2.62038e-05	-15.5912	6.06899	7.23465	4.58164	-1.16566	0.000335238
TC1100000821.mm.2	Tekt3	2.622e-05	-14.7768	4.10052	6.68599	4.58137	-2.58547	0.000335238
TC1300001099.mm.2	Gfm2	2.62315e-05	-14.7678	5.6722	8.02215	4.58118	-2.34995	0.000335238
TC1200000881.mm.2	Gm4027	2.62541e-05	-21.1779	2.54232	5.12569	4.5808	-2.58337	0.000335238
TC1100001208.mm.2	Cdk5r1	2.62765e-05	-14.8173	5.76001	6.9794	4.58043	-1.21939	0.000335238
TC1900000888.mm.2	Tcirg1	2.62897e-05	-19.3925	5.57388	7.2183	4.58021	-1.64442	0.000335238
TC0400003240.mm.2	Fam159a	2.62943e-05	-18.5398	3.03451	5.60869	4.58014	-2.57418	0.000335238
TC1500000973.mm.2	1700031M16Rik	2.62959e-05	-15.7199	2.58606	4.28855	4.58011	-1.70249	0.000335238
TC0X00001789.mm.2	Gata1	2.63039e-05	-28.2897	5.13099	7.86934	4.57998	-2.73835	0.000335238
TC1400001779.mm.2	Sh2d4b	2.63056e-05	-14.9306	3.98533	7.18076	4.57995	-3.19543	0.000335238
TC0300002273.mm.2	Dclk2	2.63112e-05	-24.5051	4.25106	7.93733	4.57986	-3.68627	0.000335238
TC0700001875.mm.2	Itgam	2.63128e-05	-20.0261	5.32368	6.82048	4.57983	-1.4968	0.000335238
TC0400002742.mm.2	Olfr267	2.63136e-05	-14.7295	3.03965	4.82596	4.57982	-1.78631	0.000335238
TC0400003529.mm.2	Sh3d21	2.63655e-05	-39.9514	5.39112	7.76343	4.57896	-2.37231	0.000335707
TC0300000747.mm.2	Pklr	2.64031e-05	-18.2573	5.28377	7.57605	4.57835	-2.29228	0.000335993
TC0900000862.mm.2	Ppib	2.64554e-05	-19.0983	9.55263	11.3463	4.57749	-1.79367	0.000336465
TC0400004178.mm.2	Dnajc25	2.65418e-05	-15.5977	5.76932	7.95845	4.57607	-2.18913	0.000337371
TC0400002041.mm.2	Wrap73	2.66429e-05	-14.7106	4.89688	8.01335	4.57442	-3.11647	0.000337889
TC0200004649.mm.2	1700037H04Rik	2.66477e-05	-24.013	5.71941	8.28562	4.57434	-2.56621	0.000337889
TC1900000005.mm.2	Mrpl21	2.66738e-05	-15.5325	7.27383	9.67162	4.57392	-2.39779	0.000337889
TC1700000936.mm.2	B430306N03Rik	2.66812e-05	-16.4893	4.59293	6.74449	4.57379	-2.15156	0.000337889
TC1100003170.mm.2	Olfr381	2.66926e-05	-20.4271	2.17635	3.57389	4.57361	-1.39754	0.000337889
TC1000001557.mm.2	Ddit3	2.67225e-05	-14.694	7.11844	8.6554	4.57312	-1.53696	0.000337889
TC1200001727.mm.2	Dtd2	2.6727e-05	-14.6756	6.80921	8.07187	4.57305	-1.26266	0.000337889
TC1500002168.mm.2	Olfr286	2.67272e-05	-14.6584	3.02488	4.64683	4.57305	-1.62195	0.000337889
TC0300001092.mm.2	Kcnd3	2.67313e-05	-20.4551	4.05197	6.64521	4.57298	-2.59324	0.000337889
TC0300001984.mm.2	Ufm1	2.67347e-05	-23.4606	7.94025	10.9353	4.57292	-2.99505	0.000337889
TC0200001285.mm.2	Olfr1118	2.67985e-05	-14.7957	2.81806	4.96821	4.57189	-2.15015	0.000338377
TC0100000022.mm.2	Fam150a	2.68038e-05	-15.6405	3.41012	5.72344	4.5718	-2.31332	0.000338377
TC0400002694.mm.2	Klf4	2.68442e-05	-15.1469	6.57999	8.31621	4.57115	-1.73622	0.000338694
TC0200000955.mm.2	Csrnp3	2.68789e-05	-22.8073	3.60672	6.28342	4.57059	-2.6767	0.000338738
TC1500000641.mm.2	Csf2rb	2.68831e-05	-15.6465	5.94379	8.01926	4.57052	-2.07547	0.000338738
TC0100003451.mm.2	Rcsd1	2.68934e-05	23.0563	7.93077	6.74281	4.57035	1.18796	0.000338738
TC1200002069.mm.2	Pnma1	2.69227e-05	-17.5405	4.92572	7.17445	4.56988	-2.24873	0.000338913
TC0100003485.mm.2	Lrrc52	2.69378e-05	-22.5577	2.8343	5.45497	4.56964	-2.62067	0.000338913
TC1400001669.mm.2	Smim4	2.70043e-05	-20.1374	7.21848	11.0127	4.56857	-3.79422	0.000339114
TC0500003431.mm.2	Serpine1	2.70072e-05	-15.9739	5.38929	7.46961	4.56852	-2.08032	0.000339114
TC0200002277.mm.2	Csnk2a1	2.70145e-05	-16.9608	7.87419	9.61589	4.5684	-1.7417	0.000339114
TC1000003180.mm.2	Olfr773	2.70149e-05	-17.3531	2.26036	3.55524	4.5684	-1.29488	0.000339114
TC0500001093.mm.2	Mtf2	2.70366e-05	-14.6912	6.88014	8.98505	4.56805	-2.10491	0.000339195
TC1800000480.mm.2	Eif1a	2.70542e-05	-15.7586	7.50345	9.17868	4.56777	-1.67523	0.000339224
TC1500001068.mm.2	Atg101	2.70899e-05	-14.6173	5.83383	8.81198	4.56719	-2.97815	0.000339307
TC0200005273.mm.2	Gcnt7	2.70914e-05	-14.6593	4.43826	5.85343	4.56717	-1.41517	0.000339307
TC1700002755.mm.2	Mettl4	2.71124e-05	-19.8015	6.65069	8.28142	4.56683	-1.63073	0.000339379
TSUnmapped00000008.mm.2	Marc1	2.71334e-05	-20.0621	3.58464	6.11446	4.5665	-2.52982	0.00033945
TC1600001107.mm.2	Zfp597	2.71509e-05	-36.1933	4.38688	7.72818	4.56622	-3.3413	0.00033946
TC1200000256.mm.2	Fam150b	2.71658e-05	-15.6129	2.8832	5.03228	4.56598	-2.14908	0.00033946
TC1300000675.mm.2	Pcbd2	2.71811e-05	-32.5718	6.40144	11.0562	4.56573	-4.65476	0.00033946
TC1100003753.mm.2	Krt35	2.71978e-05	-16.2737	2.64916	4.40475	4.56547	-1.75559	0.00033946
TC1700000618.mm.2	H2-DMa	2.72111e-05	-14.6142	5.04568	7.21989	4.56525	-2.17421	0.00033946
TC1100004215.mm.2	P4hb	2.72259e-05	-34.5187	9.75736	11.8469	4.56502	-2.08954	0.00033946
TC0900001335.mm.2	Wdr82	2.72673e-05	-20.8975	7.84028	8.91972	4.56436	-1.07944	0.00033957
TC1100001454.mm.2	Dlx3	2.7289e-05	-14.6198	4.47665	7.04041	4.56401	-2.56376	0.00033957
TC0300002373.mm.2	Chtop	2.73161e-05	-26.9662	6.9986	9.69046	4.56358	-2.69186	0.00033957
TC1100000937.mm.2	Dlg4	2.73163e-05	-17.6465	7.11814	8.96436	4.56358	-1.84622	0.00033957
TC1200001296.mm.2	Zfp386	2.73169e-05	-23.9517	5.92462	8.70468	4.56357	-2.78006	0.00033957
TC1900000598.mm.2	Frat1	2.73265e-05	-16.5768	5.86823	7.76377	4.56342	-1.89554	0.00033957
TC1000003118.mm.2	Nxph4	2.73516e-05	-14.5861	4.49606	6.55502	4.56302	-2.05896	0.000339573
TC1600000981.mm.2	Sod1	2.73618e-05	-37.9322	9.46551	12.3864	4.56286	-2.92089	0.000339573
TC0600002980.mm.2	Tmem72	2.73818e-05	-22.7569	5.77382	7.84548	4.56254	-2.07166	0.000339573
TC0800000962.mm.2	Gadd45gip1	2.73968e-05	-14.6124	4.2403	7.57237	4.5623	-3.33207	0.000339573
TC1700002809.mm.2	March2	2.74032e-05	-15.5912	7.39486	10.1803	4.5622	-2.78544	0.000339573
TC1900001072.mm.2	Gng3	2.74323e-05	-14.6688	3.48364	5.97553	4.56174	-2.49189	0.000339744
TC0500001128.mm.2	Zfp932	2.746e-05	-14.7664	7.41583	10.5529	4.5613	-3.13707	0.000339898
TC0X00001341.mm.2	H2bfm	2.74783e-05	-22.5922	2.92767	4.73912	4.56101	-1.81145	0.000339935
TC0200002575.mm.2	Arfgef2	2.74975e-05	-17.0459	6.86192	8.31005	4.56071	-1.44813	0.000339983
TC0700002156.mm.2	Rdh13	2.75457e-05	-14.7086	6.60738	8.52407	4.55995	-1.91669	0.000340389
TC1100000831.mm.2	Hs3st3a1	2.75693e-05	-14.5687	3.79215	5.53049	4.55957	-1.73834	0.000340492
TC0200005476.mm.2	Nup35	2.75937e-05	-16.725	6.7447	8.63346	4.55919	-1.88876	0.000340604
TC0200005360.mm.2	Gm14410	2.76385e-05	-19.1826	8.47912	10.9369	4.55849	-2.45778	0.000340967
TC0400002309.mm.2	Klhl32	2.76814e-05	-16.0892	2.80375	6.22649	4.55781	-3.42274	0.000341007
TC1000001506.mm.2	Avpr1a	2.76933e-05	-15.3287	3.1062	5.57296	4.55763	-2.46676	0.000341007
TC1500001039.mm.2	Tmprss12	2.77031e-05	-23.8657	4.03961	6.22708	4.55747	-2.18747	0.000341007
TC1000002491.mm.2	Cbarp	2.77038e-05	-22.3893	6.86961	9.68612	4.55746	-2.81651	0.000341007
TC0700002769.mm.2	Zbtb32	2.77185e-05	-24.7144	4.24	7.52969	4.55723	-3.28969	0.000341007
TC1600001108.mm.2	1700037C18Rik	2.77391e-05	-15.0484	4.19601	6.60362	4.55691	-2.40761	0.000341071
TC0300000586.mm.2	Nmd3	2.78023e-05	-22.1242	6.19475	8.87363	4.55592	-2.67888	0.000341513
TC1900001012.mm.2	Slc22a12	2.78058e-05	-27.2488	5.4481	7.73842	4.55586	-2.29032	0.000341513
TC0800001336.mm.2	Zfp1	2.78285e-05	-14.5585	5.71054	8.13371	4.55551	-2.42317	0.000341603
TC1700001888.mm.2	Rps18	2.78911e-05	-37.3488	10.21	12.8106	4.55453	-2.6006	0.000342182
TC1800000964.mm.2	Cetn1	2.79253e-05	-14.5606	3.62252	5.4279	4.554	-1.80538	0.000342383
TC0800003102.mm.2	Dbndd1	2.79512e-05	-19.7874	5.33575	7.36473	4.5536	-2.02898	0.000342383
TC0200004818.mm.2	Gm1330	2.79537e-05	-14.6201	2.26502	4.13308	4.55356	-1.86806	0.000342383
TC1400001612.mm.2	Plac9b	2.79704e-05	-17.8126	8.49741	11.8196	4.5533	-3.32219	0.000342398
TC0200002172.mm.2	Insm1	2.79981e-05	-15.4824	2.91053	5.14617	4.55287	-2.23564	0.000342471
TC1700000183.mm.2	Tbp	2.8036e-05	-25.8878	7.70978	9.69688	4.55228	-1.9871	0.000342471
TC0200002336.mm.2	Bpifa5	2.80368e-05	-28.0446	2.95693	5.27308	4.55227	-2.31615	0.000342471
TC0700000513.mm.2	Hnrnpl	2.8038e-05	-18.477	9.44568	11.4224	4.55225	-1.97672	0.000342471
TC1000002430.mm.2	Gm3250	2.80677e-05	-16.9232	4.64898	7.21347	4.55179	-2.56449	0.000342645
TC1000001286.mm.2	Osbpl8	2.8143e-05	-22.8245	5.93538	9.43716	4.55063	-3.50178	0.000343271
TC1100003712.mm.2	Krtap3-3	2.81659e-05	-14.6142	6.57081	8.37969	4.55028	-1.80888	0.000343271
TC1100003713.mm.2	Krtap3-2	2.81659e-05	-14.6142	6.57081	8.37969	4.55028	-1.80888	0.000343271
TC0100000428.mm.2	Aox3	2.81808e-05	-14.5067	5.31261	7.72695	4.55005	-2.41434	0.000343271
TC0900003246.mm.2	Scn11a	2.82158e-05	-18.7473	2.50516	4.14326	4.54951	-1.6381	0.000343362
TC0900001785.mm.2	4931406C07Rik	2.82192e-05	-14.4987	6.95607	9.17177	4.54946	-2.2157	0.000343362
TC0300000831.mm.2	Sprr2k	2.82847e-05	-15.7603	4.95918	7.7237	4.54845	-2.76452	0.00034397
TC0700000756.mm.2	Siglecf	2.83191e-05	-14.9382	3.26565	5.95396	4.54792	-2.68831	0.000344192
TC1900000027.mm.2	Pitpnm1	2.83339e-05	-14.777	4.93141	7.03148	4.54769	-2.10007	0.000344192
TC0600000094.mm.2	Gm725	2.83829e-05	-14.5608	2.42149	4.62304	4.54694	-2.20155	0.000344574
TC1700001783.mm.2	Mtch1	2.83964e-05	-46.0234	7.92568	12.4444	4.54674	-4.51872	0.000344574
TC0200001761.mm.2	Gchfr	2.84807e-05	-15.5063	5.23626	8.58528	4.54545	-3.34902	0.000344821
TC0500002738.mm.2	Btc	2.84822e-05	-17.1087	4.57926	7.56989	4.54543	-2.99063	0.000344821
TC0X00001447.mm.2	Htr2c	2.8486e-05	-17.1147	3.57183	6.37654	4.54537	-2.80471	0.000344821
TC0700002203.mm.2	Zfp787	2.85177e-05	-21.5238	4.44594	8.11627	4.54489	-3.67033	0.000344821
TC1500001783.mm.2	Slc39a4	2.85232e-05	-14.6741	5.76585	7.39236	4.5448	-1.62651	0.000344821
TC0200000250.mm.2	Cacnb2	2.85318e-05	-14.9254	8.11757	10.0383	4.54467	-1.92073	0.000344821
TC1200001676.mm.2	Lrrn3	2.85368e-05	-19.2725	4.18394	5.90375	4.54459	-1.71981	0.000344821
TC1700000722.mm.2	2410017I17Rik	2.8541e-05	-16.5489	5.06262	7.53967	4.54453	-2.47705	0.000344821
TC0700004306.mm.2	Asphd1	2.85733e-05	-15.8454	3.94256	6.97731	4.54404	-3.03475	0.000345024
TC1100003563.mm.2	Spata20	2.86085e-05	-17.4754	2.9027	5.81776	4.5435	-2.91506	0.000345153
TC0600000485.mm.2	Olfr434	2.86151e-05	-15.0426	2.86123	4.92217	4.5434	-2.06094	0.000345153
TC0200004470.mm.2	Ubr1	2.867e-05	17.274	7.32819	6.00614	4.54257	1.32205	0.000345628
TC0200001781.mm.2	Tyro3	2.87438e-05	-16.2205	5.21346	7.46951	4.54146	-2.25605	0.000346329
TC0400002381.mm.2	Spaca1	2.87709e-05	-14.5876	2.55716	6.15706	4.54105	-3.5999	0.000346468
TC0X00000552.mm.2	Gm715	2.87883e-05	-14.8175	4.25706	6.29306	4.54078	-2.036	0.000346489
TC0800002121.mm.2	Frg1	2.88249e-05	-14.4813	7.69611	10.1103	4.54023	-2.41419	0.000346742
TC0500002944.mm.2	Atp5k	2.8901e-05	-16.1608	6.01	10.6263	4.53909	-4.6163	0.000347175
TC1600001350.mm.2	Camk2n2	2.89231e-05	-14.6238	4.78539	6.15582	4.53875	-1.37043	0.000347175
TC0100002823.mm.2	Ankmy1	2.89285e-05	-21.9035	3.80743	6.56691	4.53867	-2.75948	0.000347175
TC1700000898.mm.2	Mrpl2	2.89324e-05	-15.074	6.9766	8.50522	4.53862	-1.52862	0.000347175
TC0100000708.mm.2	Mff	2.89391e-05	-23.0045	7.71114	10.5503	4.53852	-2.83916	0.000347175
TC0X00000404.mm.2	Gm2483	2.89656e-05	-14.5682	3.3384	5.25677	4.53812	-1.91837	0.000347306
TC0700003851.mm.2	Rnf121	2.90284e-05	-17.6661	4.79601	8.14108	4.53718	-3.34507	0.00034772
TC0200003141.mm.2	Ssna1	2.90315e-05	-15.719	6.17808	8.98222	4.53713	-2.80414	0.00034772
TC1100002496.mm.2	Foxi1	2.90583e-05	-15.0769	4.56066	7.0227	4.53673	-2.46204	0.000347819
TC0900000696.mm.2	Man2c1	2.90717e-05	-36.8012	5.48974	8.45731	4.53653	-2.96757	0.000347819
TC0X00003420.mm.2	Uxt	2.90978e-05	-18.7382	7.04093	10.3134	4.53614	-3.27247	0.000347819
TC1400001293.mm.2	Hs6st3	2.91116e-05	-17.7028	5.79669	7.79015	4.53593	-1.99346	0.000347819
TC0200002210.mm.2	Cst10	2.91216e-05	-17.1449	2.43169	4.20151	4.53578	-1.76982	0.000347819
TC0300001252.mm.2	1810037I17Rik	2.91337e-05	-23.0884	8.32823	10.9173	4.5356	-2.58907	0.000347819
TC1000002149.mm.2	4933411G06Rik	2.92094e-05	-16.0692	2.4001	4.42648	4.53448	-2.02638	0.000348535
TC0800001204.mm.2	Cbfb	2.92266e-05	-21.1197	6.42967	9.16378	4.53422	-2.73411	0.000348545
TC0200000007.mm.2	Phxr1	2.92453e-05	-14.4038	3.60316	6.02159	4.53394	-2.41843	0.000348545
TC0100003627.mm.2	Akt3	2.92722e-05	-15.5561	7.67899	10.0953	4.53354	-2.41631	0.000348545
TC0700001918.mm.2	Fam24a	2.9273e-05	-14.422	2.41718	4.57413	4.53353	-2.15695	0.000348545
TC0100002594.mm.2	Cryba2	2.9336e-05	-14.6593	4.17583	6.63983	4.5326	-2.464	0.000348985
TC0X00003412.mm.2	Ccdc22	2.93583e-05	-15.9679	6.14239	7.79355	4.53227	-1.65116	0.000348985
TC0300001727.mm.2	Nlgn1	2.93807e-05	-16.5061	3.56711	5.49059	4.53194	-1.92348	0.000348985
TC1100000606.mm.2	Gm9945	2.93845e-05	-15.1235	3.53858	6.35414	4.53188	-2.81556	0.000348985
TC1400000580.mm.2	Rnase6	2.94186e-05	-14.3753	7.25467	9.48275	4.53138	-2.22808	0.000348985
TC0100002974.mm.2	Ddx18	2.94202e-05	-15.1406	7.34612	9.03061	4.53135	-1.68449	0.000348985
TC0300003166.mm.2	5730460C07Rik	2.94332e-05	-28.5727	5.03357	6.62681	4.53116	-1.59324	0.000348985
TC1300000198.mm.2	Vmn1r195	2.94357e-05	-14.9341	2.48108	4.27203	4.53113	-1.79095	0.000348985
TC0600000978.mm.2	Add2	2.94757e-05	-30.9849	4.27322	6.46852	4.53054	-2.1953	0.000349203
TC0100002993.mm.2	Actr3	2.95012e-05	-20.5208	9.30404	11.038	4.53016	-1.73396	0.000349203
TC0600002555.mm.2	Htra2	2.95078e-05	-14.4871	7.20142	9.14122	4.53006	-1.9398	0.000349203
TC0900000390.mm.2	Olfr893	2.9517e-05	-15.2238	2.35999	3.98335	4.52993	-1.62336	0.000349203
TC1400000585.mm.2	Gm7247	2.95434e-05	-14.8783	2.3255	3.66518	4.52954	-1.33968	0.000349329
TC1400001704.mm.2	Slc18a3	2.95646e-05	-14.4148	2.35139	4.02349	4.52923	-1.6721	0.000349394
TC0600003253.mm.2	Klra6	2.95988e-05	-14.8537	2.63582	4.21594	4.52873	-1.58012	0.000349452
TC0400001352.mm.2	Slfnl1	2.9601e-05	-31.5591	3.27226	6.12544	4.52869	-2.85318	0.000349452
TC1100004056.mm.2	Gm11709	2.97048e-05	-14.7763	5.32878	7.32653	4.52717	-1.99775	0.000350275
TC0800002508.mm.2	Pou4f2	2.97068e-05	-19.3827	3.91388	5.94534	4.52714	-2.03146	0.000350275
TC1300000206.mm.2	Vmn1r-ps103	2.9718e-05	-14.7196	2.2758	3.62239	4.52698	-1.34659	0.000350275
TC1300000612.mm.2	Syk	2.98063e-05	-16.1269	6.10822	7.65511	4.52569	-1.54689	0.000351129
TC1200000318.mm.2	Gm5434	2.99466e-05	-15.9711	3.96691	6.23076	4.52365	-2.26385	0.000352595
TC0200004481.mm.2	Zscan29	2.99853e-05	-22.4561	5.35621	7.55066	4.52309	-2.19445	0.000352742
TC0300001871.mm.2	Nudt6	3.00201e-05	-19.4198	6.8608	9.97151	4.52259	-3.11071	0.000352742
TC0200001472.mm.2	Lrrc4c	3.00218e-05	-21.0836	3.49801	6.21438	4.52256	-2.71637	0.000352742
TC1300000028.mm.2	Klf6	3.00226e-05	-22.6238	7.73112	9.57162	4.52255	-1.8405	0.000352742
TC0400001164.mm.2	Eps15	3.00957e-05	-14.3249	7.37848	9.27877	4.5215	-1.90029	0.000353399
TC1600002110.mm.2	Cldn14	3.01113e-05	-27.7656	3.03981	5.8268	4.52127	-2.78699	0.000353399
TC0700002314.mm.2	Vmn1r69	3.01412e-05	-33.2286	2.36477	3.48525	4.52084	-1.12048	0.000353399
TC0900003021.mm.2	Manf	3.01422e-05	-14.9996	8.55377	10.4833	4.52082	-1.92953	0.000353399
TC0800000945.mm.2	Rfx1	3.02482e-05	-15.0627	5.59542	7.06906	4.5193	-1.47364	0.000354412
TC0700000821.mm.2	Fuz	3.02605e-05	-15.1954	2.93931	5.73271	4.51912	-2.7934	0.000354412
TC0900000113.mm.2	Gpr83	3.03775e-05	-23.0406	3.37926	5.8014	4.51745	-2.42214	0.000355594
TC0900001777.mm.2	Ankrd49	3.04192e-05	-14.29	5.70477	7.86693	4.51685	-2.16216	0.000355782
TC1000002503.mm.2	Atp8b3	3.04256e-05	-14.3848	3.53798	5.95969	4.51676	-2.42171	0.000355782
TC0X00002905.mm.2	Tgif2lx1	3.04515e-05	-17.7351	2.98997	5.33226	4.51639	-2.34229	0.000355898
TC1500001024.mm.2	Cox14	3.05439e-05	-30.9079	6.65732	10.4697	4.51508	-3.81238	0.000356699
TC0X00001816.mm.2	Fthl17c	3.05522e-05	-15.074	2.83429	4.48263	4.51496	-1.64834	0.000356699
TC1800001253.mm.2	Plac8l1	3.05789e-05	-16.1257	3.15571	5.93564	4.51458	-2.77993	0.000356823
TC0900000786.mm.2	Anp32a	3.06076e-05	20.8958	10.284	8.93143	4.51417	1.35257	0.000356971
TC0100002631.mm.2	Farsb	3.06508e-05	-16.6265	4.67114	6.95856	4.51356	-2.28742	0.000357287
TC0600003321.mm.2	Grin2b	3.06847e-05	-18.5795	3.5739	6.27801	4.51308	-2.70411	0.000357494
TC1100000040.mm.2	Osm	3.07058e-05	-17.6867	3.44924	5.12687	4.51278	-1.67763	0.000357553
TC1100001349.mm.2	Supt4a	3.07272e-05	-19.2333	8.83771	11.7378	4.51248	-2.90009	0.000357614
TC1700001339.mm.2	Adcyap1	3.07897e-05	-14.7607	3.68016	5.31458	4.51159	-1.63442	0.000358154
TC0X00001682.mm.2	Gpm6b	3.08198e-05	-17.0634	8.77182	10.0726	4.51117	-1.30078	0.000358316
TC0200004352.mm.2	Emc4	3.08456e-05	-15.3366	9.02333	11.1468	4.51081	-2.12347	0.000358399
TC0800003021.mm.2	Slc38a8	3.08619e-05	-15.4186	4.14814	7.47089	4.51058	-3.32275	0.000358399
TC0800002432.mm.2	Tmem221	3.08817e-05	-15.5125	4.88688	6.94622	4.5103	-2.05934	0.000358399
TC0900003128.mm.2	Mlh1	3.09048e-05	-19.8834	5.67173	8.16602	4.50997	-2.49429	0.000358399
TC1300001173.mm.2	Adamts6	3.09165e-05	-16.9796	4.20618	7.17735	4.50981	-2.97117	0.000358399
TC1100003097.mm.2	Cxcl16	3.09237e-05	-15.8941	7.78054	10.356	4.50971	-2.57546	0.000358399
TC1400002852.mm.2	Gm5797	3.09869e-05	-14.4027	2.81117	5.34652	4.50882	-2.53535	0.000358944
TC0400004221.mm.2	AU022252	3.10174e-05	-14.3798	5.79069	7.91238	4.50839	-2.12169	0.00035911
TC1400000569.mm.2	Parp2	3.10645e-05	-14.8527	5.25206	6.51898	4.50774	-1.26692	0.000359303
TC1000002431.mm.2	Gm7137	3.10916e-05	-14.2428	4.65485	7.43348	4.50736	-2.77863	0.000359303
TC1900000254.mm.2	Keg1	3.11026e-05	-14.2609	3.54311	6.46097	4.5072	-2.91786	0.000359303
TC0200004770.mm.2	Gm14092	3.11087e-05	-18.2744	2.51403	5.40188	4.50712	-2.88785	0.000359303
TC0200001947.mm.2	Polr1b	3.11156e-05	-14.4776	5.44486	8.56684	4.50702	-3.12198	0.000359303
TC1600000439.mm.2	Ubxn7	3.1138e-05	-33.6007	8.31305	10.7536	4.50671	-2.44055	0.000359303
TC0400002857.mm.2	Gm11487	3.11474e-05	-14.618	2.59315	4.15163	4.50658	-1.55848	0.000359303
TC1700001598.mm.2	Tnfrsf12a	3.12031e-05	-22.6821	6.87669	9.95603	4.5058	-3.07934	0.000359759
TC0900000682.mm.2	Hmg20a	3.12645e-05	-20.4173	6.50211	8.23119	4.50495	-1.72908	0.00036006
TC0800000734.mm.2	Tm6sf2	3.12655e-05	-34.8845	3.81709	5.78347	4.50493	-1.96638	0.00036006
TC0400001451.mm.2	Oscp1	3.12778e-05	-15.9159	4.9367	7.20734	4.50476	-2.27064	0.00036006
TC1900000221.mm.2	Ms4a6c	3.13236e-05	-14.9418	5.0289	7.62115	4.50413	-2.59225	0.0003604
TC1100001425.mm.2	Spag9	3.13784e-05	-14.1828	6.98439	9.33996	4.50337	-2.35557	0.000360843
TC0300000591.mm.2	Otol1	3.14176e-05	-14.9659	3.59391	5.13732	4.50283	-1.54341	0.000361107
TC1100001247.mm.2	Ap2b1	3.14779e-05	-14.2938	6.69341	9.48759	4.50199	-2.79418	0.000361613
TC1500001831.mm.2	Tst	3.15341e-05	-17.0867	6.55443	8.35462	4.50122	-1.80019	0.000362071
TC1000002148.mm.2	Gprc6a	3.15742e-05	-14.1879	3.30921	5.57203	4.50067	-2.26282	0.000362345
TC0700003030.mm.2	Kcnj11	3.16003e-05	-14.1633	4.34774	6.69117	4.50031	-2.34343	0.000362393
TC0300000182.mm.2	Rpl22l1	3.16111e-05	-38.1004	7.74074	11.8675	4.50016	-4.12676	0.000362393
TC0600000923.mm.2	Rtkn	3.1642e-05	-14.3897	6.97213	9.30399	4.49974	-2.33186	0.000362466
TC0200000405.mm.2	Tprn	3.16501e-05	-17.2897	3.62792	6.56555	4.49962	-2.93763	0.000362466
TC1100003792.mm.2	Psmc3ip	3.16671e-05	-14.1792	5.33519	8.56898	4.49939	-3.23379	0.000362474
TC1600000964.mm.2	2310034C09Rik	3.16881e-05	-14.8115	3.8843	6.60468	4.4991	-2.72038	0.000362528
TC1100000861.mm.2	Rcvrn	3.17377e-05	-14.4222	3.21689	5.2143	4.49842	-1.99741	0.000362908
TC1100004125.mm.2	St6galnac1	3.17651e-05	-17.7097	4.4562	6.15906	4.49805	-1.70286	0.000363034
TSUnmapped00000016.mm.2	Ddit3	3.18211e-05	-23.1357	5.93715	9.44724	4.49728	-3.51009	0.00036336
TC0200005490.mm.2	Gm14305	3.18263e-05	-20.8716	7.48589	10.2621	4.49721	-2.77621	0.00036336
TC0700001716.mm.2	2610020H08Rik	3.18956e-05	-23.9786	4.55442	7.28791	4.49627	-2.73349	0.000363964
TC0200004667.mm.2	Slc23a2	3.19152e-05	-17.4232	7.02015	9.98637	4.496	-2.96622	0.000364
TC0200000482.mm.2	Mrps2	3.19867e-05	-15.1436	6.39103	8.66331	4.49503	-2.27228	0.000364406
TC1100001570.mm.2	Grb7	3.20125e-05	-19.0605	6.07206	8.05672	4.49468	-1.98466	0.000364406
TC0500003318.mm.2	Sbds	3.2013e-05	-14.8661	8.45115	9.89509	4.49467	-1.44394	0.000364406
TC1200000990.mm.2	Psmc1	3.20164e-05	-14.7844	8.3901	9.76933	4.49463	-1.37923	0.000364406
TC0200002227.mm.2	Entpd6	3.21009e-05	-27.0843	5.29035	7.51102	4.49348	-2.22067	0.000365046
TC1700001032.mm.2	Trip10	3.21055e-05	-14.1934	6.49755	8.15433	4.49342	-1.65678	0.000365046
TC1600000218.mm.2	Aifm3	3.21352e-05	-26.0192	4.2386	6.77627	4.49302	-2.53767	0.000365197
TC0200002201.mm.2	Cst8	3.21635e-05	-20.0744	2.6011	7.46176	4.49264	-4.86066	0.000365331
TC1900001775.mm.2	LOC101055671	3.22218e-05	-15.1213	4.96335	7.74397	4.49185	-2.78062	0.000365609
TC0100000439.mm.2	Cflar	3.2229e-05	-18.304	7.78571	9.78734	4.49175	-2.00163	0.000365609
TC0200004555.mm.2	Fahd2a	3.22454e-05	-15.156	6.34234	8.84385	4.49153	-2.50151	0.000365609
TC0400003465.mm.2	LOC100862019	3.22538e-05	-14.6358	2.44513	4.11009	4.49142	-1.66496	0.000365609
TC0600001435.mm.2	A230083G16Rik	3.22966e-05	-15.1482	3.44369	5.76397	4.49084	-2.32028	0.000365853
TC0600001053.mm.2	Vmn1r41	3.23083e-05	-14.1262	2.77098	5.05196	4.49069	-2.28098	0.000365853
TC0900000278.mm.2	Gm7244	3.23582e-05	-23.9623	2.77559	4.48301	4.49002	-1.70742	0.000366231
TC0400002501.mm.2	Gm13298	3.24e-05	-14.2217	3.01855	5.54424	4.48946	-2.52569	0.000366518
TC0700000234.mm.2	Ap2s1	3.24322e-05	-19.4612	7.91602	10.3144	4.48902	-2.39838	0.000366532
TC0X00000627.mm.2	1110012L19Rik	3.24632e-05	-17.2577	6.27642	9.29016	4.48861	-3.01374	0.000366532
TC0600000439.mm.2	Gm5409	3.24823e-05	-16.0124	3.11025	5.47451	4.48835	-2.36426	0.000366532
TC0400000498.mm.2	Tdrd7	3.24884e-05	-15.6862	5.51364	6.82742	4.48827	-1.31378	0.000366532
TC0700000113.mm.2	Zscan4c	3.24967e-05	-16.6486	2.44307	4.85766	4.48816	-2.41459	0.000366532
TC1600000534.mm.2	Hgd	3.25089e-05	-14.4508	3.56696	6.32704	4.488	-2.76008	0.000366532
TC0200001412.mm.2	1700029I15Rik	3.25168e-05	-21.1288	5.57129	8.01835	4.48789	-2.44706	0.000366532
TC0200005109.mm.2	Svs2	3.26721e-05	-14.3738	3.43354	5.44667	4.48582	-2.01313	0.000368096
TC0X00002423.mm.2	Xlr4c	3.27442e-05	-14.0611	2.86699	6.53954	4.48487	-3.67255	0.000368323
TC0100001412.mm.2	Nphs2	3.27769e-05	-14.0589	3.6368	6.10805	4.48443	-2.47125	0.000368323
TC0200002741.mm.2	Gm14295	3.27791e-05	-15.9221	7.89518	10.5666	4.4844	-2.67142	0.000368323
TC0300001484.mm.2	Bcl10	3.27835e-05	-14.1019	5.94695	7.69789	4.48434	-1.75094	0.000368323
TC1500001460.mm.2	Eif3e	3.28029e-05	-18.9256	8.97342	10.8198	4.48409	-1.84638	0.000368323
TC0100001112.mm.2	Gpr39	3.28042e-05	-27.8818	3.78334	6.58063	4.48407	-2.79729	0.000368323
TC0200004333.mm.2	Olfr1305	3.28185e-05	-14.4521	2.30612	3.7948	4.48388	-1.48868	0.000368323
TC1500000776.mm.2	Tspo	3.28376e-05	-31.3507	7.68893	11.0662	4.48363	-3.37727	0.000368323
TC0300002532.mm.2	Gja8	3.28416e-05	-16.6446	3.47324	5.3376	4.48358	-1.86436	0.000368323
TC0100001980.mm.2	Lactb2	3.28581e-05	-14.559	7.69408	9.24942	4.48336	-1.55534	0.000368323
TC1300000938.mm.2	Fam172a	3.28834e-05	-14.4118	6.67621	8.30987	4.48302	-1.63366	0.000368415
TC1400001961.mm.2	Slc35f4	3.28995e-05	-19.6273	3.05997	5.50999	4.48281	-2.45002	0.000368415
TC0400001611.mm.2	Kdf1	3.29605e-05	-21.9688	5.84952	8.31805	4.48201	-2.46853	0.000368667
TC1100002988.mm.2	Map2k4	3.29662e-05	-14.0484	3.47452	6.1891	4.48193	-2.71458	0.000368667
TC0700004155.mm.2	Rps13	3.29718e-05	-16.2523	8.95446	11.2963	4.48186	-2.34184	0.000368667
TC0500001665.mm.2	Gm5294	3.30211e-05	-24.7065	6.08683	7.35089	4.48121	-1.26406	0.000368769
TC0700000514.mm.2	Ech1	3.30297e-05	-17.8684	8.54217	11.6735	4.4811	-3.13133	0.000368769
TC1000002525.mm.2	Creb3l3	3.30308e-05	-14.2348	5.33553	7.44768	4.48108	-2.11215	0.000368769
TC0700001498.mm.2	Olfr615	3.30476e-05	-18.5207	2.58616	4.68947	4.48086	-2.10331	0.000368771
TC1100003276.mm.2	Pipox	3.30904e-05	-17.0433	3.93794	5.78586	4.4803	-1.84792	0.000368976
TC1100000049.mm.2	Zmat5	3.31051e-05	-16.8263	5.8446	8.54787	4.4801	-2.70327	0.000368976
TC0700002226.mm.2	Clcn4	3.31183e-05	-14.2421	6.5771	8.10488	4.47993	-1.52778	0.000368976
TC1400001414.mm.2	Gm10251	3.31324e-05	-14.1176	3.38065	6.06074	4.47975	-2.68009	0.000368976
TC1100003062.mm.2	Slc35g3	3.3175e-05	-18.3986	4.58545	7.15599	4.47919	-2.57054	0.000369157
TC1200002169.mm.2	1700019M22Rik	3.32024e-05	-15.7709	3.09732	4.95206	4.47883	-1.85474	0.000369157
TC1000001640.mm.2	Olfr784	3.32195e-05	-21.185	3.97187	7.10762	4.47861	-3.13575	0.000369157
TC0500000174.mm.2	Armc10	3.32373e-05	-24.1447	6.35535	8.62698	4.47837	-2.27163	0.000369157
TC0700002105.mm.2	Shank2	3.32429e-05	-14.144	4.27966	6.51741	4.4783	-2.23775	0.000369157
[truncated: 20,207 more rows]
